# Supplementary material for: Characterization of the Glutamine Synthetase Gene Family in Wheat (Triticum aestivum L.) and Expression Analysis in Response to Various Abiotic Stresses
Source: Int J Mol Sci. 2025 Sep 26;26(19):9403. doi: 10.3390/ijms26199403 (PMC12524364; doi:10.3390/ijms26199403)
Supplement: Supplementary file 1 [file ijms-26-09403-s001.zip › Supplementary Table S1.xlsx]

## Sheet: Supplementary Table S1
Supplementary Table S1. The data of genome sequences used in this study
Species	Reference Genome version	Download link
Arabidopsis thaliana	TAIR10	http://plants.ensembl.org/Arabidopsis_thaliana/Info/Index
Oryza sativa	IRGSP-1.0	http://plants.ensembl.org/Oryza_sativa/Info/Index
Zea mays	Zm-B73-REFERENCE-NAM-5.0	http://plants.ensembl.org/Zea_mays/Info/Index
Phaseolus vulgaris	PhaVulg1_0	http://plants.ensembl.org/Phaseolus_vulgaris/Info/Index
Medicago truncatula	MedtrA17_4.0	http://plants.ensembl.org/Medicago_truncatula/Info/Index
Triticum aestivum	IWGSC	http://plants.ensembl.org/Triticum_aestivum/Info/Index
