# Supplementary material for: Characterization of the Glutamine Synthetase Gene Family in Wheat (Triticum aestivum L.) and Expression Analysis in Response to Various Abiotic Stresses
Source: Int J Mol Sci. 2025 Sep 26;26(19):9403. doi: 10.3390/ijms26199403 (PMC12524364; doi:10.3390/ijms26199403)
Supplement: Supplementary file 1 [file ijms-26-09403-s001.zip › Supplementary Table S10.xlsx]

## Sheet: Supplementary Table S10
Supplementary Table S10. Tpm values of TaGS genes in different tissues and under various stress conditions.
Gene Name	root, seedling, seedling stage	root, vegetative, three leaf stage	root, reproductive, Flag leaf stage	stem, vegetative, two nodes detectable	stem, vegetative, 1 cm spike	stem, reproductive, anthesis	leaf, seedling, seedling stage	leaf, vegetative, tillering stage	leaf, reproductive, 2 dpa	spike, vegetative, two nodes detectable	spike, reproductive, Flag leaf stage	spike, reproductive, anthesis	grain, reproductive, 2 dpa	grain, reproductive, 14 dpa	grain, reproductive, 30 dpa	cold 2 weeks (4°C)	cold none	6 hour drought&heat	1 hour drought&heat	6 hour heat stress	1 hour heat stress	6 hour drought stress	1 hour drought stress	drought heat, none	Phosphorous starvation 10 days	phosphate, none	fusarium_hormones, Fusarium graminearum and 1mM ABA inoculation 24 hours	fusarium_hormones, Fusarium graminearum and 1mM giberellic acid inoculation 24 hours	fusarium_hormones, Fusarium graminearum inoculation 24 hours
TaGS1-1-6A	6.56317	7.70116	7.46196	7.47867	6.03753	6.83143	5.70658	5.77194	5.76568	5.40521	6.92235	5.35818	7.07483	0.346032	5.26809	0	0	2.58984	3.76419	4.85928	4.07117	2.95464	5.37642	5.38825	5.82928	6.29107	7.12623	7.97527	7.65226
TaGS1-1-6B	6.51276	7.81266	7.65215	7.33019	6.0378	6.69649	5.80788	5.52172	6.66642	6.11313	7.39686	6.35996	7.65402	1.09629	4.06093	6.39412	6.38714	4.03348	3.47311	5.62348	4.22596	5.29947	6.16309	6.06195	6.25284	6.62473	7.81253	8.23082	7.8495
TaGS1-1-6D	7.14917	8.00909	7.96602	7.94036	6.05544	7.86659	7.03458	5.97125	6.41562	6.50934	7.36512	6.56091	8.38753	0.737579	5.57485	7.03988	7.40904	3.80251	3.29058	5.38486	3.55223	4.95486	5.28758	5.5118	6.51088	6.79877	8.21483	8.65994	8.30138
TaGS1-2-4A	5.59222	7.1044	7.02632	3.65584	5.95627	6.08792	2.98551	3.07258	5.24863	5.70478	5.88046	6.57913	7.69012	1.42313	0.197186	5.24767	4.92392	3.48637	4.86438	3.06806	5.03934	4.11131	5.94003	5.64077	7.60272	7.84258	7.51097	7.95463	7.95017
TaGS1-2-4B	6.95467	7.73199	7.7252	4.10157	6.06748	5.84361	5.35036	3.33497	5.20415	4.77105	5.85164	7.19232	8.68753	2.92141	1.39753	4.8025	3.91505	4.79505	4.6922	4.25495	5.2018	4.71415	6.12922	5.73229	7.64387	7.80954	8.2025	8.61195	8.6079
TaGS1-2-4D	6.38003	7.75062	7.74466	4.28553	6.08854	5.54042	4.67932	3.47773	5.91704	5.66229	5.56412	7.4579	8.15828	1.83934	0	4.65689	4.37906	3.52201	4.07325	3.68315	4.89626	3.71877	5.72697	5.65801	7.72839	7.91335	7.91666	8.06174	8.05188
TaGS1-3-4A	0	0.868047	0.740971	1.49036	0	1.12891	0	0	0	0.507521	2.384	5.95753	3.54296	2.93549	5.96728	0.620392	0	0	0	0	0	0	0	0	0.0125415	0.12266	3.10256	3.56117	3.66586
TaGS1-3-4B	4.63648	1.78366	1.74786	2.77557	0	0.645121	0	0	0	2.17482	2.37955	6.82548	5.5895	2.96975	6.25358	1.0866	0	2.29823	0	1.96413	0	4.80818	0	0	1.28759	2.05821	5.44014	5.47089	5.46162
TaGS1-3-4D	4.81165	3.01829	2.75609	2.70652	0	0	0	0	0	1.24706	0.642466	7.1402	5.18889	3.81025	7.31005	0	0	0	0	0	0	0	0	0	1.82234	3.02509	5.20847	4.82495	5.09115
TaGS2-2A	4.84032	5.29302	5.21257	6.43676	5.45508	9.87541	9.16365	9.21002	8.82703	4.62393	5.78185	6.4568	5.32389	0	1.0122	9.23891	10.0722	8.35069	7.89714	8.38686	7.67477	6.2042	7.77171	7.81806	3.69673	3.82188	6.83785	7.35901	7.06043
TaGS2-2B	0	0	0	0	0	0	0	0	0	0	0	0	0	0	0	0	0	0	0	0	0	0	0	0	0	0	0	0	0
TaGS2-2D	5.46563	5.86815	5.76773	6.23613	5.60158	9.72718	9.21197	9.22367	8.90326	4.55906	5.47673	6.47963	5.54092	0	0.431783	9.69251	10.5923	8.35314	7.8596	8.31113	7.5878	6.16947	7.8389	7.91025	3.86728	4.23001	7.01772	7.59707	7.19747
