# Supplementary material for: Characterization of the Glutamine Synthetase Gene Family in Wheat (Triticum aestivum L.) and Expression Analysis in Response to Various Abiotic Stresses
Source: Int J Mol Sci. 2025 Sep 26;26(19):9403. doi: 10.3390/ijms26199403 (PMC12524364; doi:10.3390/ijms26199403)
Supplement: Supplementary file 1 [file ijms-26-09403-s001.zip › Supplementary Table S11.xlsx]

## Sheet: Supplementary Table S11
Supplementary Table S11: TaGS-interacting proteins
Acecession	Protein names	Molecular function	Number of proteins	Unique peptides	Peptides	Mol. weight [kDa]	Sequence length	Score	Sequence coverage[%]	iBAQ Z	Percent
A0A075D1A6	Actin (Fragment)	ATP binding	44	5	6	40.067	361	53.938	20.5	1095900000	0.0999753
A0A077RPC5	Histone domain-containing protein	DNA binding；protein heterodimerization activity	2	1	1	12.016	104	5.7415	10.6	0	0
A0A077RUJ2	Uncharacterized protein	\	1	1	1	17.601	162	5.6777	11.7	77652000	0.00708393
A0A077RVD7	Uncharacterized protein	\	1	1	1	15.415	145	5.7749	6.9	5098700	0.000465137
A0A0C4BIW4	Genome assembly, chromosome: II	mRNA 5'-UTR binding；small ribosomal subunit rRNA binding；structural constituent of ribosome；maturation of SSU-rRNA from tricistronic rRNA transcript(SSU-rRNA,5.8S rRNA, LSU-TRNA)；ribosomal small subunit assembly；translation	1	1	3	16.319	151	10.83	16.6	0	0
A0A0C4BK54	Uncharacterized protein	mRNA 5-UTR binding；small ribosomal subunit rRNA binding；tructural constituent of ribosome；maturation of SSU-rRNA from tricistronic rRNA transcript(SSU-rRNA,5.8S rRNA, LSU-TRNA)；ribosomal small subunit assembly；translation	3	1	3	16.265	150	19.772	18	70349000	0.0064177
A0A0F7IN65	Fructose-bisphosphate aldolase (EC 4.1.2.13)	fructose-bisphosphate aldolase activity；glycolytic process	8	1	1	33.339	309	6.8879	4.9	5205500	0.00047488
A0A1D5SH28	Tubulin alpha chain	GTPase activity；GTP binding；structural constituent of cytoskeleton；microtubule-based process	11	2	2	43.241	394	17.003	8.9	22315000	0.00203572
A0A1D5YKH2	Histone H2A	DNA binding；protein heterodimerization activity；heterodimerization activity	2	1	1	14.487	137	5.6821	5.1	6718500	0.000612906
A0A1D6CXF2	Proteasome subunit alpha type	proteasome-mediated ubiquitin-dependent protein catabolic process	2	1	1	27.335	249	6.4892	5.6	3357100	0.000306257
A0A1D6CXJ5	T-complex protein 1 subunit delta	ATP binding；ATP hydrolysis activity；unfolded protein binding；protein folding	1	1	1	57.466	534	5.9317	2.2	4239600	0.000386764
A0A1D6RER0	Delta gliadin-B1	nutrient reservoir activity	3	1	1	36.575	317	6.4204	3.8	4750500	0.000433372
A0A1D6S519	UTP--glucose-1-phosphate uridylyltransferase (EC 2.7.7.9)	UTP:glucose-1-phosphate uridylyltransferase activity；UDP-glucose metabolic process	5	2	2	49.869	457	12.255	5.5	441760	4.03003e-05
A0A1S6KXP9	Alpha amylase/trypsin inhibitor (Fragment)	serine-type endopeptidase inhibitor activity	4	3	3	14.926	133	37.716	37.6	28581000	0.00260735
A0A1W5KJA9	Pyruvate kinase (EC 2.7.1.40) (Fragment)	ATP binding；kinase activity；magnesium ion binding；potassium ion binding；pyruvate kinase activity	4	1	1	25.156	237	5.7295	5.1	1157300	0.000105577
A0A286QT77	Avenin-like protein A5 (Fragment)	nutrient reservoir activity	34	1	1	32.249	283	38.319	3.5	46319000	0.00422553
A0A341QYC0	Aminotran_1_2 domain-containing protein	pyridoxal phosphate binding；transaminase activity；biosynthetic process	6	1	1	49.422	448	8.3061	4	640970	5.84735e-05
A0A385H9D9	Heterotrimeric G protein alpha subunit	G-protein beta/gamma-subunit complex binding；G protein-coupled receptor binding；GTPase activity；guanyl nucleotide binding；adenylate cyclase-modulating G protein-coupled receptor signaling pathway	7	1	1	43.725	377	5.8744	2.9	11342000	0.00103469
A0A3B5XV32	Uncharacterized protein	nutrient reservoir activity	1	1	1	63.866	567	6.8929	2.6	1746100	0.000159291
A0A3B5XW22	Ribosomal_L18e/L15P domain-containing protein	mRNA binding；structural constituent of ribosome；translation	5	1	1	16.077	145	6.1752	7.6	0	0
A0A3B5Y1J4	WPP domain-containing protein	\	6	1	1	59.55	550	5.7069	2.4	0	0
A0A3B5Y4P7	rRNA N-glycosidase (EC 3.2.2.22)	rRNA N-glycosylase activity；toxin activity；defense response；negative regulation of translation	1	1	1	33.993	303	5.702	5.3	1340000	0.000122244
A0A3B5YT90	Aminotran_1_2 domain-containing protein	L-alanine:2-oxoglutarate aminotransferase activity；pyridoxal phosphate binding；biosynthetic process	2	1	1	52.819	482	6.3333	2.5	1369600	0.000124944
A0A3B5YW44	Uncharacterized protein	glutathione oxidoreductase activity；iron-sulfur cluster binding；metal ion binding；cellular iron ion homeostasis	1	1	1	53.147	489	7.1452	3.3	80203000	0.00731665
A0A3B5YXK3	Nucleoside diphosphate kinase (EC 2.7.4.6)	ATP binding；nucleoside diphosphate kinase activity；CTP biosynthetic process；GTP biosynthetic process；UTP biosynthetic process	3	1	1	16.617	150	6.2672	10.7	1903000	0.000173604
A0A3B5Z0J7	Ribos_L4_asso_C domain-containing protein	structural constituent of ribosome，translation	12	6	6	40.428	369	37.044	23.8	11672000	0.0010648
A0A3B5ZSU0	Uncharacterized protein	structural constituent of ribosome；translation	3	1	1	16.478	143	6.2478	7.7	9393000	0.000856892
A0A3B5ZTS4	Uncharacterized protein	chlorophyll binding；photosynthetic electron transport chain；protein-chromophore linkage	8	1	1	29.745	271	7.0476	4.8	1606800	0.000146583
A0A3B5ZW99	Pyruvate, phosphate dikinase (EC 2.7.9.1)	ATP binding；kinase activity；metal ion binding；pyruvate,phosphate dikinase activity；pyruvate metabolic process	11	3	3	69.594	638	26.534	7.1	2119200	0.000193327
A0A3B5ZWW6	HSP70	ATP binding；ATP hydrolysis activity	37	2	8	67.22	614	106.77	17.6	109610000	0.00999935
A0A3B5ZWX4	NAC-A/B domain-containing protein	unfolded protein binding；protein targeting to membrane	2	1	1	22.224	205	7.4565	6.8	5748400	0.000524407
A0A3B5ZXV5	Phosphoglycerate kinase (EC 2.7.2.3)	ATP binding，phosphoglycerate kinase activity，glycolytic process	24	5	5	39.046	364	35.334	18.1	8916600	0.000813431
A0A3B6A3S4	Nucleoside diphosphate kinase (EC 2.7.4.6)	ATP binding；nucleoside diphosphate kinase activity；CTP biosynthetic process；GTP biosynthetic process；UTP biosynthetic process	3	1	1	18.135	162	6.5663	7.4	15141000	0.00138126
A0A3B6AUK2	DUF1618 domain-containing protein	\	1	1	1	75.811	670	5.6923	2.8	0	0
A0A3B6AVV4	Tubulin alpha chain	GTPase activity；GTP binding；structural constituent of cytoskeleton；microtubule-based process	6	1	1	47.665	433	6.2205	3	932630	8.50807e-05
A0A3B6AXB8	Uncharacterized protein	GTPase activity；GTP binding	5	1	1	16.735	147	6.127	7.5	15226000	0.00138902
A0A3B6AY09	Uncharacterized protein	GTPase activity；GTP binding	9	1	1	66.476	601	5.7035	2	0	0
A0A3B6B1C5	Glyceraldehyde-3-phosphate dehydrogenase (EC 1.2.1.-)	glyceraldehyde-3-phosphate dehydrogenase (NAD+)(phosphorylating)activity，NAD binding，NADP binding，glucose metabolic process	2	3	5	42.7	401	35.591	17	12231000	0.00111579
A0A3B6B262	Uncharacterized protein	\	3	1	1	64.236	622	5.6829	2.3	0	0
A0A3B6B2P8	40S ribosomal protein S25	structural constituent of ribosome	5	1	1	9.7852	87	6.736	16.1	3743700	0.000341525
A0A3B6B8W5	NAC domain-containing protein	DNA binding；regulation of transcription, DNA-templated	1	1	1	23.301	202	5.8078	6.4	3894800	0.000355309
A0A3B6BAD3	Uncharacterized protein	ATP binding；ATP hydrolysis activity；heat shock protein binding；misfolded protein binding；protein folding chaperone；unfolded protein binding；cellular response to unfolded protein；chaperone cofactor-dependent protein refolding；enendoplasmic reticulum unfold；protein refolding；ubiquitin-dependent ERAD pathway	4	1	2	71.867	667	5.7444	4	7735200	0.000705656
A0A3B6BZH1	AAA domain-containing protein	ATP binding；ATP hydrolysis activity；proteasome-activating activity；proteasome-mediated ubiquitin-dependent protein catabolic process	6	1	1	46.16	415	6.3327	3.1	790660	7.21292e-05
A0A3B6C111	WD_REPEATS_REGION domain-containing protein	\	5	1	1	41.29	382	5.6853	5	16008000	0.00146036
A0A3B6C3R0	Uncharacterized protein	\	2	1	1	55.018	512	5.8957	2.3	9240900	0.000843016
A0A3B6C5K5	DAO domain-containing protein	oxidoreductase activity	3	1	1	39.917	385	5.7037	2.6	1963900	0.00017916
A0A3B6C6G0	40S ribosomal protein S8	structural constituent of ribosome，translation，maturation of SSU-rRNA from tricistronic rRNA transcript (SSU-rRNA,5.8S rRNA, LSU-rRNA)，	5	4	4	25.132	224	26.998	29	14594000	0.00133136
A0A3B6C7H9	Uncharacterized protein	chromatin binding；histone binding；metal ion binding；N-acetyltransferase activity；RNA polymerase II transcription regulatory region sequence-specific DNA binding；intracellular signal transduction；positive regulation of transcription by RNA polymerase II	1	1	1	167.98	1505	6.0032	1	287510	2.62286e-05
A0A3B6CD77	Thioredoxin domain-containing protein	\	9	1	1	43.573	396	5.9828	3.3	577670	5.26989e-05
A0A3B6CDS3	Oleosin	reproductive process	3	1	1	16.305	160	5.6832	7.5	0	0
A0A3B6CED5	Glutamine synthetase (EC 6.3.1.2)	ATP binding；glutamate-ammonia ligase activity；glutamine biosynthetic process	8	1	1	40.634	369	5.8026	3.8	6289400	0.000573761
A0A3B6CHS6	Uncharacterized protein	zinc ion binding	2	1	1	50.814	468	6.0567	3	344980	3.14714e-05
A0A3B6CIK2	Uncharacterized protein	ATP binding；hydrolase activity；mRNA binding；RNA binding；RNA helicase activity	1	1	2	45.604	407	5.7013	5.7	0	0
A0A3B6D6G1	MI domain-containing protein	\	1	1	1	31.193	279	5.6887	5.4	2620500	0.000239059
A0A3B6D8T8	Protein kinase domain-containing protein	ATP binding；carbohydrate binding；transmembrane receptor protein serine/threonine kinase activity；defense response to bacterium；defense response to oomycetes	1	1	1	74.765	673	5.9838	1.6	3268800	0.000298202
A0A3B6DAP0	Uncharacterized protein	DNA binding；zinc ion binding	4	1	1	106.1	958	5.6973	1.1	14339000	0.0013081
A0A3B6DB70	EF1_GNE domain-containing protein	guanyl-nucleotide exchange factor activity；translation elongation factor activity；translational elongation	2	1	1	23.332	218	6.1181	8.3	2378300	0.000216964
A0A3B6DBM9	Peptidylprolyl isomerase (EC 5.2.1.8)	peptidyl-prolyl cis-trans isomerase activity	4	1	1	21.025	192	5.6756	7.8	14535000	0.00132598
A0A3B6DE95	Uncharacterized protein	\	5	1	1	62.275	534	6.0783	1.9	1035300	9.44469e-05
A0A3B6DG73	FPL domain-containing protein	\	17	1	1	72.694	641	5.7909	3.1	9421400	0.000859482
A0A3B6DJ39	RBR-type E3 ubiquitin transferase	metal ion binding；ubiquitin-protein transferase activity	5	1	1	69.118	618	5.6875	1.1	682420	6.22549e-05
A0A3B6DJP2	Isocitrate dehydrogenase [NADP] (EC 1.1.1.42)	isocitrate dehydrogenase(NADP+) activity； magnesium ion binding；NAD binding；isocitrate metabolic process；tricarboxylic acid cycle	5	1	1	41.023	364	25.818	3.6	10879000	0.000992454
A0A3B6ECL3	Uncharacterized protein	\	1	1	1	18.81	171	5.7047	8.2	7648000	0.000697701
A0A3B6EPW4	Histone H3	DNA binding；protein heterodimerization activity	23	1	1	9.8645	85	12.01	12.9	1717800000	0.156709
A0A3B6EQ44	Uncharacterized protein	GTPase activity；GTP binding	21	1	1	21.429	192	6.2479	5.7	20333000	0.00185491
A0A3B6ES25	Uncharacterized protein	RNA binding；RNA modification	1	1	1	99.396	913	5.7629	1.6	0	0
A0A3B6FP86	ATP synthase subunit beta (EC 7.1.2.2)	ATP binding；ATP hydrolysis activity ；proton-transporting ATPase activity, rotational mechanism；proton-transporting ATP synthase activity, rotational mechanism；mitochondrial ATP synthesis coupled proton transport	10	2	2	58.944	551	11.688	6	1638900	0.000149511
A0A3B6FUA0	Fructose-bisphosphate aldolase (EC 4.1.2.13)	fructose-bisphosphate aldolase activity，fructose 1,6-bisphosphate metabolic process，glycolytic process	18	3	3	37.26	343	23.371	13.4	24655000	0.00224919
A0A3B6FWN7	DNA-directed DNA polymerase (EC 2.7.7.7)	chromatin binding；DNA-directed DNA polymerase activity；DNA replication origin binding；purine nucleotide binding；pyrimidine nucleotide binding ；single-stranded DNA binding；lagging strand elongation；leading strand elongation；mitotic DNA replication initiation	4	1	1	106.47	969	5.791	1.1	757200	6.90768e-05
A0A3B6G1N1	Protein kinase domain-containing protein	ADP binding；ATP binding；protein kinase activity；defense response	1	1	1	276.33	2448	5.7605	0.5	86760	7.91482e-06
A0A3B6GNC6	Uncharacterized protein	ADP binding；ATP binding	1	1	1	116.85	1039	5.7468	0.9	19685000	0.0017958
A0A3B6GVC0	Uncharacterized protein	\	1	1	1	43.198	407	5.9494	5.4	9981200	0.000910551
A0A3B6HYC8	Chlorophyll a-b binding protein, chloroplastic	chlorophyll binding；photosynthesis, light harvesting；protein-chromophore linkage	3	1	1	25.298	238	5.8109	7.1	2360300	0.000215322
A0A3B6HZS8	14-3-3 protein	\	16	2	2	27.504	244	12.887	11.9	6501900	0.000593146
A0A3B6ING1	ATP-synt_ab_N domain-containing protein	ATP binding；ATP metabolic process；proton transmembrane transport	22	1	1	15.729	148	5.9588	6.8	46457000	0.00423812
A0A3B6IS22	Clathrin heavy chain	clathrin light chain binding；structural molecule activity；intracellular protein transport；vesicle-mediated transport	8	1	1	178.72	1578	6.8721	1	0	0
A0A3B6IS88	Uncharacterized protein	\	3	1	1	25.999	243	12.202	3.3	18497000	0.00168742
A0A3B6IWT6	F-box domain-containing protein	\	1	1	1	59.925	527	5.7224	2.1	2313500	0.000211053
A0A3B6IYD4	Beta-amylase (EC 3.2.1.2)	amylopectin maltohydrolase activity；beta-amylase activity；polysaccharide catabolic process	2	2	3	58.728	526	40.605	8.7	5389300	0.000491648
A0A3B6JDT1	UDP-glucose 6-dehydrogenase (EC 1.1.1.22)	NAD binding；UDP-glucose 6-dehydrogenase activity；UDP-glucuronate biosynthetic process	13	1	1	49.819	453	8.7554	2.2	2705700	0.000246832
A0A3B6JEB6	Peptidyl-prolyl cis-trans isomerase (PPIase) (EC 5.2.1.8)	cyclosporin A binding；peptidyl-prolyl cis-trans isomerase activity；protein folding；protein peptidyl-prolyl isomerization	2	1	1	18.777	179	6.8573	7.8	5424400	0.00049485
A0A3B6JGW2	Uncharacterized protein	ATP binding；ATP hydrolysis activity；heat shock protein binding；misfolded protein binding；protein folding chaperone；unfolded protein binding；cellular response to unfolded protein；chaperone cofactor-dependent protein refolding；protein refolding	4	0	5	71.113	648	42.737	10.5	46968000	0.00428473
A0A3B6JHJ4	Uncharacterized protein	\	1	1	1	17.079	141	5.8772	9.9	12864000	0.00117354
A0A3B6JI93	CBM20 domain-containing protein	6-phosphofructo-2-kinase activity；ATP binding；starch binding；fructose 2,6-bisphosphate metabolic process；fructose metabolic process	7	1	1	71.236	640	5.6974	1.6	412150	3.75991e-05
A0A3B6JME2	Uncharacterized protein	ATP binding，ATP hydrolysis activity	38	3	3	67.444	604	50.92	4.1	17930000	0.00163569
A0A3B6JPW9	Uncharacterized protein	alcohol dehydrogenase activity, zinc-dependent；S-(hydroxymethyl) glutathione dehydrogenase activity；zinc ion binding；formaldehyde catabolic process	1	1	1	40.912	387	5.6812	2.6	2406300	0.000219519
A0A3B6KK96	Heat shock protein 90	ATP binding；ATP hydrolysis activity；unfolded protein binding；protein folding	14	1	3	54.671	472	20.377	5.1	20173000	0.00184031
A0A3B6KQD5	Uncharacterized protein	ADP binding；ATP binding	2	1	1	99.743	899	5.6858	1.3	324470	2.96003e-05
A0A3B6KRW1	Rieske domain-containing protein	2 iron,2 sulfur cluster binding；chlorophyllide a oxygenase [overall]activity；metal ion binding	2	1	1	60.946	544	5.6882	3.1	664740	6.0642e-05
A0A3B6KSH4	Beta-amylase (EC 3.2.1.2)	amylopectin maltohydrolase activity；beta-amylase activity；polysaccharide catabolic process	1	1	3	58.864	525	6.7565	8.8	1697200	0.00015483
A0A3B6KSW8	Glyceraldehyde-3-phosphate dehydrogenase (EC 1.2.1.-)	glyceraldehyde-3-phosphate dehydrogenase (NAD+)(phosphorylating)activity，NAD binding，NADP binding，glucose metabolic process	3	2	4	46.902	444	13.626	11.9	3246500	0.000296167
A0A3B6KTP1	P34cdc2	lipid storage；reproductive process	31	1	1	29.452	256	5.8395	3.1	1432700	0.0001307
A0A3B6KTQ1	Uncharacterized protein	\	3	1	1	25.489	242	5.6779	4.1	1233200	0.000112501
A0A3B6LD87	Uncharacterized protein	mitochondrion organization	1	1	1	13.858	140	6.0302	7.9	11089000	0.00101161
A0A3B6LID9	Uncharacterized protein	ATP binding；ATP hydrolysis activity	11	2	2	54.018	507	14.291	5.9	746670	6.81162e-05
A0A3B6LIH4	Proteasome subunit alpha type	proteasome-mediated ubiquitin-dependent protein catabolic process	4	1	1	25.961	237	7.885	4.2	7124200	0.000649917
A0A3B6LJL2	Uncharacterized protein	4-coumarate-CoA ligase activity；trans-cinnamate-CoA ligase activity；phenylpropanoid metabolic process	22	1	1	52.477	475	5.94	2.3	8271100	0.000754545
A0A3B6LNR6	Uncharacterized protein	ATP binding；ATP hydrolysis activity；heat shock protein binding；misfolded protein binding；protein folding chaperone；unfolded protein binding；cellular response to unfolded protein；chaperone cofactor-dependent protein refolding；enendoplasmic reticulum unfolded protein response；protein refolding；ubiquitin-dependent ERAD pathway	8	2	3	73.5	668	21.924	6	8216100	0.000749527
A0A3B6LRY2	Chlorophyll a-b binding protein, chloroplastic	chlorophyll binding；photosynthesis, light harvesting；protein-chromophore linkage	3	1	1	17.786	167	5.7945	7.8	9712200	0.000886011
A0A3B6LVQ8	Histone domain-containing protein	DNA binding；protein heterodimerization activity	3	1	1	11.286	101	5.7364	9.9	74385000	0.00678589
A0A3B6LZB5	Uncharacterized protein		1	1	1	71.669	645	5.8778	4	999700	9.11993e-05
A0A3B6MJX2	TOG domain-containing protein	mRNA binding；spliceosomal complex assembly	5	3	3	135.45	1226	17.617	2.5	1848900	0.000168669
A0A3B6MP76	Uncharacterized protein	GTPase activity；GTP binding	17	1	1	19.994	176	5.706	6.2	2231700	0.00020359
A0A3B6MPW7	MPN domain-containing protein	isopeptidase activity；metallopeptidase activity；U5 snRNA binding；U6 snRNA binding；mRNA splicing,via spliceosome	6	2	2	274.79	2358	12.657	0.8	582490	5.31386e-05
A0A3B6MSG5	Uncharacterized protein	\	1	1	1	36.589	340	7.6374	4.1	2234700	0.000203864
A0A3B6MWA1	F-box domain-containing protein	\	1	1	1	63.041	559	5.7012	2.7	2806400	0.000256018
A0A3B6MXF1	Elongation factor 1-alpha	GTPase activity，GTP binding	12	3	3	41.095	375	17.528	12.5	107680000	0.00982328
A0A3B6MYC3	Succinate dehydrogenase [ubiquinone] flavoprotein subunit, mitochondrial (EC 1.3.5.1)	electron transfer activity；flavin adenine dinucleotide binding；succinate dehydrogenase(ubiquinone) activity；succinate dehydrogenase activity；mitochondrial electron transport, succinate to ubiquinone；tricarboxylic acid cycle	5	1	1	65.208	591	11.051	1.5	3070900	0.000280148
A0A3B6MYZ0	Uncharacterized protein	\	2	1	1	55.101	492	20.165	3.3	4657400	0.000424879
A0A3B6MZ07	Uncharacterized protein	DNA binding；DNA ligation involved in DNA repair；DNA recombination；double-strand break repair via nonhomologous end joining；positive regulation of ligase activity； response to X-ray	1	1	1	30.896	279	5.7292	3.6	876860	7.9993e-05
A0A3B6N2V4	Uncharacterized protein	ADP binding；ATP binding；defense response	1	1	1	152.55	1351	5.8536	0.7	5145200	0.000469379
A0A3B6NGZ5	Uncharacterized protein	glycerate dehydrogenase activity；glyoxylate reductase(NADP+)activity；hydroxypyruvate reductase activity；NAD binding	2	1	1	42.034	386	6.5983	3.6	365330	3.33278e-05
A0A3B6NHD8	Uncharacterized protein	O-methyltransferase activity；protein dimerization activity；S-adenosylmethionine-dependent methyltransferase activity；aromatic compound biosynthetic process；methylation	1	1	1	39.428	373	5.6734	11.5	3819000	0.000348394
A0A3B6NJM9	Uncharacterized protein	\	3	1	1	77.5	693	10.352	1.6	0	0
A0A3B6NJV3	Uncharacterized protein	ATP binding；hydrolase activity；nucleic acid binding；RNA catabolic process	3	1	1	246.66	2178	8.5199	0.7	358120	3.26701e-05
A0A3B6NLF5	Histone domain-containing protein	DNA binding；protein heterodimerization activity	1	1	1	53.532	481	5.7919	3.7	2802900	0.000255699
A0A3B6NLM8	CASP-like protein	\	2	1	1	36.826	334	5.7723	7.8	28828000	0.00262988
A0A3B6NM65	Uncharacterized protein	protein-containing complex binding；attachment of mitotic spindle microtubules to kinetochore；cell division；kinetochore organization；meiotic chromosome segregation；mitotic spindle organization	1	1	1	54.015	486	5.79	4.7	0	0
A0A3B6NTH0	PMR5N domain-containing protein	O-acetyltransferase activity	1	1	1	45.518	411	5.6839	3.2	0	0
A0A3B6PDH3	L-lactate dehydrogenase (EC 1.1.1.27)	L-lactate dehydrogenase activity；carbohydrate metabolic process；carboxylic acid metabolic process	1	1	1	38.2	357	5.9626	5.3	0	0
A0A3B6PFX8	Glutamate receptor	ligand-gated ion channel activity；signaling receptor activity	3	1	1	101.76	921	5.7958	1	8177900	0.000746042
A0A3B6PH28	Uncharacterized protein	\	1	1	1	51.594	458	5.681	1.5	1780000	0.000162383
A0A3B6PIN2	Uncharacterized protein	DNA binding；metal ion binding	1	1	1	22.139	204	7.342	7.4	4285300	0.000390933
A0A3B6PKU4	Tubulin beta chain	GTPase activity；GTP binding；structural constituent of cytoskeleton；microtubule-based process	19	1	1	47.144	419	6.425	4.1	4719500	0.000430544
A0A3B6PNI9	Elongation factor Tu	GTPase activity；GTP binding；translation elongation factor activity	3	1	1	50.36	468	5.9221	2.4	1187300	0.000108313
A0A3B6PRG5	Uncharacterized protein	RNA binding	2	1	1	38.05	358	9.0449	3.4	0	0
A0A3B6PRJ6	Glutamine synthetase (EC 6.3.1.2)	ATP binding；glutamate-ammonia ligase activity；glutamine biosynthetic process	6	2	2	35.55	322	89.209	9	10448000	0.000953136
A0A3B6PW34	Uncharacterized protein	ADP binding；defense response	1	1	1	144.37	1272	6.0672	0.9	0	0
A0A3B6QBI3	Histone H2B	DNA binding；protein heterodimerization activity；nucleosome assembly	97	2	2	7.2703	66	21.912	27.3	11845000	0.00108058
A0A3B6QBM8	26S proteasome non-ATPase regulatory subunit 2 homolog	enzyme regulator activity；protein catabolic process；regulation of protein catabolic process	8	1	1	89.765	819	6.159	1.8	1100400	0.000100386
A0A3B6QGV3	Lipase_3 domain-containing protein	lipid metabolic process	2	1	1	113	1015	6.0576	1.2	92978000	0.00848207
A0A3B6QL18	Serine/threonine-protein phosphatase (EC 3.1.3.16)	protein serine/threonine phosphatase activity；protein serine phosphatase activity；protein threonine phosphatase activity	5	1	1	34.126	304	5.9936	3.3	7746200	0.00070666
A0A3B6QNG6	Uncharacterized protein	aspartic-type endopeptidase activity；lipid metabolic process	4	1	1	53.88	497	6.1055	1.8	1894600	0.000172838
A0A3B6RDT2	Formate dehydrogenase, mitochondrial	NAD binding；oxidoreductase activity,acting on the CH-OH group of donors,NAD or NADP as acceptor	5	1	1	32.702	298	6.1913	4.7	714250	6.51586e-05
A0A3B6RG90	Pyrophosphate--fructose 6-phosphate 1-phosphotransferase subunit beta (PFP) (EC 2.7.1.90) (6-phosphofructokinase, pyrophosphate dependent) (PPi-PFK) (Pyrophosphate-dependent 6-phosphofructose-1-kinase)	6-phosphofructokinase activity；ATP binding；diphosphate-fructose-6-phosphate 1-phosphotransferase activity；metal ion binding；fructose 6-phosphate metabolic process	3	1	1	54.931	509	6.274	2.4	931490	8.49767e-05
A0A3B6RHV8	40S ribosomal protein S24	structural constituent of ribosome；translation	2	1	1	15.729	137	5.6806	10.9	1605900	0.000146501
A0A3B6RKE1	Glyceraldehyde-3-phosphate dehydrogenase (EC 1.2.1.-)	NAD binding；NADP binding；oxidoreductase activity, acting on the aldehyde or oxo group of donors, NAD or NADP as acceptor；glucose metabolic process	5	2	4	36.214	333	11.643	14.1	25482000	0.00232464
A0A3B6SF67	SERPIN domain-containing protein	serine-type endopeptidase inhibitor activity	12	1	1	16.322	155	6.003	5.8	14940000	0.00136293
A0A3B6SIR8	Heat shock protein 90	ATP binding；ATP hydrolysis activity；unfolded protein binding；protein folding	13	2	2	74.345	645	16.378	2.2	18549000	0.00169216
A0A3B6SJW3	Patatin (EC 3.1.1.-)	acylglycerol lipase activity；phospholipase activity；lipid catabolic process	1	1	1	46.012	419	5.7816	2.1	4945400	0.000451152
A0A3B6SQ59	Uncharacterized protein	ADP binding；ATP binding；defense response	1	1	1	70.441	617	5.69	2.4	0	0
A0A3B6STB8	GRF-type domain-containing protein	zinc ion binding	1	1	1	23.22	202	6.308	5	26907000	0.00245463
A0A3B6TAK9	Fe2OG dioxygenase domain-containing protein	metal ion binding；oxidoreductase activity	1	1	1	47.786	424	5.753	2.1	3400600	0.000310225
A0A3B6THH1	Uncharacterized protein	glutathione transferase activity；translation elongation factor activity；glutathione metabolic process	5	3	3	46.835	413	19.575	9.9	9267200	0.000845415
A0A3B6TIC6	Rx_N domain-containing protein	ATP binding；defense response	2	1	1	151.45	1322	6.1917	1.2	3197000	0.000291652
A0A3B6TIG9	AAI domain-containing protein	nutrient reservoir activity	12	2	2	18.878	173	27.501	26	131790000	0.0120228
A0A3B6TJL7	Uncharacterized protein	\	3	1	1	46.415	434	6.3657	3	3834500	0.000349808
A0A3B6U3N9	Beta-amylase (EC 3.2.1.2)	amylopectin maltohydrolase activity；beta-amylase activity；polysaccharide catabolic process	5	2	4	53.057	480	49.63	11.9	6397800	0.00058365
A0A3B6U569	AAA domain-containing protein	ATP binding；ATP hydrolysis activity；proteasome-activating activity；protein catabolic process	4	1	1	43.66	390	19.711	3.3	2958400	0.000269885
A0A3B6UCR2	ATP synthase subunit alpha, mitochondrial	ADP binding；ATP binding；ATP synthesis coupled proton transport	22	2	2	31.982	286	14.122	11.9	5737500	0.000523413
A0A455QTF1	Alpha-gliadin (Fragment)	nutrient reservoir activity	14	1	1	21.335	183	5.6945	8.2	11850000	0.00108104
A0A481S257	Alpha tubulin (Fragment)	GTP binding；structural constituent of cytoskeleton；microtubule-based process	1	1	1	18.433	166	30.458	8.4	70679000	0.00644781
A0A481S2M6	Actin (Fragment)	ATP binding	1	2	3	26.319	238	17.264	14.3	299310000	0.027305
A4ZIZ6	Monomeric alpha-amylase inhibitor (Fragment)	alpha-amylase inhibitor activity；serine-type endopeptidase inhibitor activity	9	2	2	13.097	121	11.369	28.9	7491200	0.000683397
A5JHH2	Triticin (Fragment)	\	5	1	1	24.419	214	63.2	7	7156500	0.000652863
A7LI80	Glyceraldehyde-3-phosphate dehydrogenase (Fragment)	NAD binding，oxidoreductase activity,acting on the aldehyde or oxo group of donors,NAD or NADP as acceptor	11	3	5	21.146	201	35.922	36.3	124680000	0.0113741
B5B1F8	Aspartate aminotransferase (EC 2.6.1.1) (Fragment)	L-aspartate:2-oxoglutarate aminotransferase activity；pyridoxal phosphate binding；biosynthetic process；cellular amino acid metabolic process	5	1	1	40.849	368	5.7599	4.1	447080	4.07856e-05
C6YBD7	Chloroplast ribulose-1,5-bisphosphate carboxylase activase (Fragment)	ATP binding；ATP hydrolysis activity	28	2	2	40.059	360	14.332	8.3	7244800	0.000660919
C7C4X0	Alpha amylase inhibitor CM1 (Fragment)	serine-type endopeptidase inhibitor activity	6	1	1	13.096	120	5.9563	8.3	9716200	0.000886376
C8CAI4	Dimeric alpha-amylase inhibitor	alpha-amylase inhibitor activity；serine-type endopeptidase inhibitor activity	4	0	3	15.105	141	5.7608	29.1	14662000	0.00133756
D0ES83	Gamma gliadin	nutrient reservoir activity	44	1	1	28.986	258	6.6953	5	14057000	0.00128237
D3UAL7	Low molecular weight glutenin subunit B3-2 (Fragment)	nutrient reservoir activity	140	1	1	18.591	164	9.2072	11	20386000	0.00185975
D3UAL8	Low molecular weight glutenin subunit B3-3 (Fragment)	nutrient reservoir activity	1	1	1	39.655	345	7.3041	5.2	4373900	0.000399016
F4Y589	Heat shock protein 90	ATP binding；ATP hydrolysis activity；unfolded protein binding；cellular response to heat；protein folding；protein stabilization	5	1	3	81.13	707	6.9483	3.8	2346200	0.000214036
F6KV47	Gamma gliadin	nutrient reservoir activity	1	1	1	20.036	177	5.8056	7.3	4393600	0.000400813
H8ZI06	HSP70 (Fragment)	ATP binding；ATP hydrolysis activity；unfolded protein binding；protein folding	4	1	1	72.696	684	7.9243	1.3	8251300	0.000752738
I3NM41	Oleosin	ATP binding；nucleoside diphosphate kinase activity；CTP biosynthetic process；GTP biosynthetic process；UTP biosynthetic process	1	2	2	19.122	192	41.404	15.1	54974000	0.00501509
P07398	Ribulose bisphosphate carboxylase small chain clone 512 (RuBisCO small subunit) (EC 4.1.1.39) (Fragment)	photorespiration；reductive pentose-phosphate cycle	5	1	2	13.055	113	14.228	17.7	253140000	0.0230931
P11383	Ribulose bisphosphate carboxylase large chain (RuBisCO large subunit) (EC 4.1.1.39)	magnesium ion binding，monooxygenase activity，ribulose-bisphosphate carboxylase activity，photorespiration，reductive pentose-phosphate cycle	33	4	4	52.851	477	39.958	10.1	22616000	0.00206318
P24296	Non-specific lipid-transfer protein (LTP) (Phospholipid transfer protein) (PLTP) (ns-LTP1) (Fragment)	lipid binding；lipid transport	4	1	1	11.899	113	15.995	9.7	6156900	0.000561673
P41378	Eukaryotic initiation factor 4A (eIF-4A) (EC 3.6.4.13) (ATP-dependent RNA helicase eIF4A)	ATP binding；ATP hydrolysis activity；RNA helicase activity；translation initiation factor activity；cytoplasmic translational initiation	13	1	2	46.927	414	17.091	6.3	6288900	0.000573715
P62786	Histone H4 variant TH091	DNA binding，protein heterodimerization activity，	18	4	4	11.467	103	114.93	35	4608000000	0.420372
Q08G39	Ribosomal protein L3	structural constituent of ribosome；translation	7	1	1	44.094	384	5.8076	2.9	865980	7.90004e-05
Q0Q5D9	Globulin 1	\	4	3	3	24.55	225	19.954	20.9	14599000	0.00133182
Q43223	Sucrose synthase (EC 2.4.1.13)	sucrose synthase activity；sucrose metabolic process	21	2	2	92.607	815	11.553	2.6	3140400	0.000286488
Q4JHU8	Ubiquitin (Fragment)	mRNA binding	94	2	2	7.9058	71	26.746	31	238230000	0.0217329
Q4W0V7	Alpha-amylase inhibitor 0.19 (Fragment)	alpha-amylase inhibitor activity；serine-type endopeptidase inhibitor activity	23	1	4	12.779	119	92.239	47.9	101300000	0.00924126
Q5UHH8	0.19 dimeric alpha-amylase inhibitor (Fragment)	alpha-amylase inhibitor activity；serine-type endopeptidase inhibitor activity	7	1	3	13.253	124	7.0479	31.5	4017100	0.000366466
Q68HC1	Rab GTP-binding protein	GTPase activity；GTP binding	43	2	2	24.125	216	12.586	10.2	14934000	0.00136238
Q6JAB5	Protein disulfide-isomerase (EC 5.3.4.1) (Fragment)	protein disulfide isomerase activity	22	4	4	20.615	188	142.87	21.8	14629000	0.00133455
Q6RUJ0	Glutamine synthetase (EC 6.3.1.2)	ATP binding；glutamate-ammonia ligase activity；glutamine biosynthetic process	3	3	3	39.483	362	18.86	13	48147000	0.00439229
Q6RUJ2	Glutamine synthetase (EC 6.3.1.2)	ATP binding；glutamate-ammonia ligase activity；glutamine biosynthetic process	3	2	2	38.729	354	12.027	7.9	11739000	0.00107091
Q6XEB8	Malate dehydrogenase (EC 1.1.1.37) (Fragment)	nutrient reservoir activity	5	1	1	24.347	227	6.9533	6.6	5061600	0.000461753
Q7X9M2	Beta-amylase (EC 3.2.1.2) (Fragment)	amylopectin maltohydrolase activity；beta-amylase activity；polysaccharide catabolic process	1	1	2	30.336	269	5.9619	8.9	8576300	0.000782387
Q7X9M4	AAI domain-containing protein (Fragment)	nutrient reservoir activity	3	1	1	25.109	222	9.2601	7.2	4228600	0.000385761
Q84VJ0	Prohibitin	\	1	1	1	30.071	273	5.8801	3.7	9916200	0.000904621
Q850M4	Phosphoglycerate kinase (EC 2.7.2.3) (Fragment)	ATP binding；phosphoglycerate kinase activity；glycolytic process	7	1	1	31.283	298	5.888	3.4	2250800	0.000205333
Q8H0L2	Glutenin high molecular weight subunit (Fragment)	nutrient reservoir activity	15	1	1	26.283	238	5.6785	4.2	5794700	0.000528631
Q8VX48	Phosphoglucomutase (alpha-D-glucose-1,6-bisphosphate-dependent) (EC 5.4.2.2) (Fragment)	magnesium ion binding；phosphoglucomutase activity；glucose metabolic process	4	1	1	62.788	581	6.2025	1.9	0	0
Q8W1F6	Kinase R-like protein (Fragment)	ATP binding；protein kinase activity	19	1	1	18.868	165	8.692	4.8	1137700	0.000103789
Q93XQ6	Peptidyl-prolyl cis-trans isomerase (PPIase) (EC 5.2.1.8)	cyclosporin A binding；peptidyl-prolyl cis-trans isomerase activity；protein folding；protein peptidyl-prolyl isomerization	3	1	1	18.379	171	6.2231	8.2	1760300	0.000160586
Q944C6	GTP-binding nuclear protein	GTPase activity；GTP binding；protein import into nucleus；ribosomal subunit export from nucleus	6	3	3	25.133	221	18.192	17.2	23878000	0.00217831
Q9SAX6	Ribulose bisphosphate carboxylase small chain (EC 4.1.1.39) (Fragment)	carbon fixation；photorespiration；photosynthesis	29	1	2	18.6	165	7.0642	12.1	6767100	0.00061734
Q9SWU2	Histone H1 WH1A.2	double-stranded DNA binding；nucleosomal DNA binding；chromosome condensation；negative regulation of DNA recombination；nucleosome assembly；nucleosome positioning	4	1	1	24.167	237	6.0045	13.1	1759900	0.00016055
Q9T0P2	Acidic protein	toxin activity；defense response	6	1	1	14.715	136	6.0709	8.1	24342000	0.00222064
Q9ZS15	Glutathione peroxidase (Fragment)	glutathione peroxidase activity；response to oxidative stress	4	1	1	7.7637	72	7.8837	20.8	8945900	0.000816104
R9W924	ER molecular chaperone	ATP binding；ATP hydrolysis activity	3	2	2	73.215	665	13.364	4.4	7264100	0.000662679
R9XV91	LMW-GS	nutrient reservoir activity	75	2	2	34.783	303	20.493	11.6	28596000	0.00260872
S4Z090	Photosystem II CP43 reaction center protein (PSII 43 kDa protein) (Protein CP-43)	chlorophyl binding；electron transporter, transferring electrons within the cyclic electron transport pathway of photosynthesis activity；metal ion binding；photosynthetic electron transport in photosystem II；protein-chromophore linkage	8	1	1	52.134	473	5.9683	3.4	2421600	0.000220914
S4Z3F8	ATP synthase subunit beta, chloroplastic (EC 7.1.2.2) (ATP synthase F1 sector subunit beta) (F-ATPase subunit beta)	ATP binding；proton-transporting ATPase activity,rotational mechanism；proton-transporting ATP synthase activity,rotational mechanism	11	2	2	53.914	499	19.467	5.2	828400	7.55721e-05
W5ASA4	Genome assembly, chromosome: II	RNA binding；structural constituent of ribosome；ribosomal small subunit assembly；translation	1	1	1	17.389	154	6.2032	7.8	4002400	0.000365125
W5C5N9	Genome assembly, chromosome: II	RNA binding；structural constituent of ribosome；cytoplasmic translation	3	1	1	14.345	129	6.103	9.3	60238000	0.00549531
W5C851	Histone H4	DNA binding；protein heterodimerization activity	1	1	1	11.415	103	6.7993	11.7	83608000	0.00762728
W5D6R4	Isocitrate dehydrogenase [NADP] (EC 1.1.1.42)	isocitrate dehydrogenase(NADP+) activity； magnesium ion binding；NAD binding；isocitrate metabolic process；NADP metabolic process；tricarboxylic acid cycle	5	2	2	46.625	414	122.45	5.3	111520000	0.0101736
W5D739	KOW domain-containing protein	RNA binding；structural constituent of ribosome；cytoplasmic translation；ribosomal large subunit biogenesis	3	1	1	17.513	157	63.668	5.7	23044000	0.00210223
W5DEJ5	Ribosomal_L28e domain-containing protein	structural constituent of ribosome；translation	2	1	1	16.259	143	5.7447	13.3	1624700	0.000148216
W5FFT4	Uncharacterized protein	RNA binding；structural constituent of ribosome；maturation of SSU-rRNA from tricistronic rRNA transcript (SSU-rRNA,5.8S rRNA, LSU-rRNA)；translation	3	1	1	16.793	149	97.963	11.4	12222000	0.00111497
W5FWF5	Uncharacterized protein	structural constituent of ribosome；translation	3	1	1	17.07	155	8.1634	10.3	3269900	0.000298302
W5G100	Pyruvate kinase (EC 2.7.1.40)	ATP binding；kinase activity；magnesium ion binding；potassium ion binding；pyruvate kinase activity；glycolytic process	2	1	1	57.42	527	5.6911	2.1	300100	2.73771e-05
W5I1R7	KH type-2 domain-containing protein	RNA binding；structural constituent of ribosome；translation	2	3	3	25.359	227	23.374	17.2	24417000	0.00222748
