# Supplementary material for: Characterization of the Glutamine Synthetase Gene Family in Wheat (Triticum aestivum L.) and Expression Analysis in Response to Various Abiotic Stresses
Source: Int J Mol Sci. 2025 Sep 26;26(19):9403. doi: 10.3390/ijms26199403 (PMC12524364; doi:10.3390/ijms26199403)
Supplement: Supplementary file 1 [file ijms-26-09403-s001.zip › Supplementary Table S12.xlsx]

## Sheet: Supplementary Table S12a
Supplementary Table S12a : GO analysis of interaction protein of TaGS detected by immunoprecipitation by IP.
Class	GO_Name	GO_ID	HitsGenesCountsInSelectedSet	GenesOfSelectedSetInGOterm
molecular_function	binding	GO:0005488	90	A0A3B6CHS6,Q8W1F6,W5C851,A0A3B6SQ59,A0A077RPC5,A0A3B6QL18,A0A3B5ZWX4,A0A3B6TIC6,A0A3B6PNI9,A0A3B6FP86,Q93XQ6,A0A3B5ZWW6,A0A3B6BZH1,A0A1D6CXJ5,A0A3B5Z0J7,C8CAI4,A0A3B6MPW7,W5C5N9,A0A3B6MJX2,A0A3B6N2V4,W5D739,A0A1D5YKH2,A0A3B6U569,A7LI80,A0A3B6RHV8,A0A3B6PIN2,A0A3B6GNC6,A0A3B6QBM8,A0A0C4BK54,A0A3B6B8W5,A0A3B6ES25,A0A3B6DJ39,A0A3B6D8T8,A0A3B6A3S4,Q4W0V7,Q84VJ0,A0A3B6KSW8,A0A3B6NHD8,Q08G39,S4Z090,A0A…
molecular_function	catalytic activity	GO:0003824	71	Q8W1F6,A0A3B6QL18,A0A3B6PNI9,Q93XQ6,A0A3B6BZH1,Q6XEB8,A0A3B6IYD4,A0A3B6MPW7,Q8VX48,A0A3B6NTH0,Q7X9M2,Q43223,A0A3B6U569,A7LI80,A0A3B6SJW3,A0A3B6ES25,A0A3B6LJL2,Q6JAB5,A0A3B6DJ39,B5B1F8,A0A3B6D8T8,A0A3B6A3S4,Q9ZS15,A0A3B6RG90,A0A3B6KSW8,A0A3B6NHD8,A0A3B6QNG6,S4Z090,A0A3B6PKU4,A0A3B6MP76,A0A3B6PDH3,A0A3B6G1N1,A0A3B5YT90,A0A341QYC0,P41378,A0A3B6KK96,A0A3B6TAK9,A0A3B6RKE1,A0A3B6JPW9,A0A3B6C7H9,A0A3B6A…
molecular_function	heterocyclic compound binding	GO:1901363	66	Q8W1F6,W5C851,A0A3B6SQ59,A0A077RPC5,A0A3B6TIC6,A0A3B6PNI9,A0A3B6FP86,A0A3B5ZWW6,A0A3B5Z0J7,A0A3B6MPW7,W5C5N9,A0A3B6MJX2,A0A3B6N2V4,W5D739,A0A1D5YKH2,A7LI80,A0A3B6RHV8,A0A3B6PIN2,A0A3B6GNC6,A0A0C4BK54,A0A3B6B8W5,A0A3B6ES25,A0A3B6D8T8,A0A3B6A3S4,Q84VJ0,A0A3B6KSW8,Q08G39,S4Z090,A0A3B6PKU4,A0A0C4BIW4,A0A3B6MP76,A0A3B5XW22,A0A3B6G1N1,W5ASA4,A0A3B5YT90,A0A3B6KK96,A0A3B6RKE1,A0A3B6C7H9,A0A3B6NGZ5,A0A3B6…
molecular_function	organic cyclic compound binding	GO:0097159	66	Q8W1F6,W5C851,A0A3B6SQ59,A0A077RPC5,A0A3B6TIC6,A0A3B6PNI9,A0A3B6FP86,A0A3B5ZWW6,A0A3B5Z0J7,A0A3B6MPW7,W5C5N9,A0A3B6MJX2,A0A3B6N2V4,W5D739,A0A1D5YKH2,A7LI80,A0A3B6RHV8,A0A3B6PIN2,A0A3B6GNC6,A0A0C4BK54,A0A3B6B8W5,A0A3B6ES25,A0A3B6D8T8,A0A3B6A3S4,Q84VJ0,A0A3B6KSW8,Q08G39,S4Z090,A0A3B6PKU4,A0A0C4BIW4,A0A3B6MP76,A0A3B5XW22,A0A3B6G1N1,W5ASA4,A0A3B5YT90,A0A3B6KK96,A0A3B6RKE1,A0A3B6C7H9,A0A3B6NGZ5,A0A3B6…
molecular_function	ion binding	GO:0043167	39	Q8W1F6,A0A3B6SQ59,A0A3B6QL18,A0A3B6TIC6,A0A3B6PNI9,A0A3B6FP86,A0A3B5ZWW6,A0A3B6N2V4,A7LI80,A0A3B6GNC6,A0A3B6DJ39,A0A3B6D8T8,A0A3B6A3S4,S4Z090,A0A3B6PKU4,A0A3B6MP76,A0A3B6G1N1,A0A3B5YT90,A0A3B6KK96,A0A3B6RKE1,A0A3B6JPW9,A0A3B6C7H9,A0A3B6PW34,A0A3B6EQ44,A0A075D1A6,A0A385H9D9,A0A3B6STB8,A0A3B6KQD5,A0A3B6THH1,A0A3B6HZS8,A0A3B6SIR8,Q944C6,Q68HC1,A0A3B6LNR6,A0A3B6ING1,A0A3B6AXB8,A0A3B6HYC8,A0A3B6JGW2,A…
molecular_function	nucleotide binding	GO:0000166	34	Q8W1F6,A0A3B6SQ59,A0A3B6TIC6,A0A3B6PNI9,A0A3B6FP86,A0A3B5ZWW6,A0A3B6N2V4,A7LI80,A0A3B6GNC6,A0A3B6D8T8,A0A3B6A3S4,A0A3B6KSW8,A0A3B6PKU4,A0A3B6MP76,A0A3B6G1N1,A0A3B5YT90,A0A3B6KK96,A0A3B6RKE1,A0A3B6NGZ5,A0A3B6PW34,A0A3B6EQ44,A0A075D1A6,A0A385H9D9,A0A3B6KQD5,A0A3B6HZS8,A0A3B6SIR8,A0A3B6JDT1,Q944C6,Q68HC1,A0A3B6LNR6,A0A3B6ING1,A0A3B6AXB8,A0A3B6JGW2,A0A3B6BAD3,
molecular_function	nucleoside phosphate binding	GO:1901265	34	Q8W1F6,A0A3B6SQ59,A0A3B6TIC6,A0A3B6PNI9,A0A3B6FP86,A0A3B5ZWW6,A0A3B6N2V4,A7LI80,A0A3B6GNC6,A0A3B6D8T8,A0A3B6A3S4,A0A3B6KSW8,A0A3B6PKU4,A0A3B6MP76,A0A3B6G1N1,A0A3B5YT90,A0A3B6KK96,A0A3B6RKE1,A0A3B6NGZ5,A0A3B6PW34,A0A3B6EQ44,A0A075D1A6,A0A385H9D9,A0A3B6KQD5,A0A3B6HZS8,A0A3B6SIR8,A0A3B6JDT1,Q944C6,Q68HC1,A0A3B6LNR6,A0A3B6ING1,A0A3B6AXB8,A0A3B6JGW2,A0A3B6BAD3,
molecular_function	small molecule binding	GO:0036094	34	Q8W1F6,A0A3B6SQ59,A0A3B6TIC6,A0A3B6PNI9,A0A3B6FP86,A0A3B5ZWW6,A0A3B6N2V4,A7LI80,A0A3B6GNC6,A0A3B6D8T8,A0A3B6A3S4,A0A3B6KSW8,A0A3B6PKU4,A0A3B6MP76,A0A3B6G1N1,A0A3B5YT90,A0A3B6KK96,A0A3B6RKE1,A0A3B6NGZ5,A0A3B6PW34,A0A3B6EQ44,A0A075D1A6,A0A385H9D9,A0A3B6KQD5,A0A3B6HZS8,A0A3B6SIR8,A0A3B6JDT1,Q944C6,Q68HC1,A0A3B6LNR6,A0A3B6ING1,A0A3B6AXB8,A0A3B6JGW2,A0A3B6BAD3,
molecular_function	anion binding	GO:0043168	32	Q8W1F6,A0A3B6SQ59,A0A3B6TIC6,A0A3B6PNI9,A0A3B6FP86,A0A3B5ZWW6,A0A3B6N2V4,A7LI80,A0A3B6GNC6,A0A3B6D8T8,A0A3B6A3S4,A0A3B6PKU4,A0A3B6MP76,A0A3B6G1N1,A0A3B5YT90,A0A3B6KK96,A0A3B6RKE1,A0A3B6PW34,A0A3B6EQ44,A0A075D1A6,A0A385H9D9,A0A3B6KQD5,A0A3B6HZS8,A0A3B6SIR8,Q944C6,Q68HC1,A0A3B6LNR6,A0A3B6ING1,A0A3B6AXB8,A0A3B6HYC8,A0A3B6JGW2,A0A3B6BAD3,
molecular_function	carbohydrate derivative binding	GO:0097367	29	Q8W1F6,A0A3B6SQ59,A0A3B6TIC6,A0A3B6PNI9,A0A3B6FP86,A0A3B5ZWW6,A0A3B6N2V4,A0A3B6GNC6,A0A3B6D8T8,A0A3B6A3S4,A0A3B6PKU4,A0A3B6MP76,A0A3B6G1N1,A0A3B5YT90,A0A3B6KK96,A0A3B6PW34,A0A3B6EQ44,A0A075D1A6,A0A385H9D9,A0A3B6KQD5,A0A3B6HZS8,A0A3B6SIR8,Q944C6,Q68HC1,A0A3B6LNR6,A0A3B6ING1,A0A3B6AXB8,A0A3B6JGW2,A0A3B6BAD3,
molecular_function	purine nucleotide binding	GO:0017076	29	Q8W1F6,A0A3B6SQ59,A0A3B6TIC6,A0A3B6PNI9,A0A3B6FP86,A0A3B5ZWW6,A0A3B6N2V4,A0A3B6GNC6,A0A3B6D8T8,A0A3B6A3S4,A0A3B6PKU4,A0A3B6MP76,A0A3B6G1N1,A0A3B5YT90,A0A3B6KK96,A0A3B6PW34,A0A3B6EQ44,A0A075D1A6,A0A385H9D9,A0A3B6KQD5,A0A3B6HZS8,A0A3B6SIR8,Q944C6,Q68HC1,A0A3B6LNR6,A0A3B6ING1,A0A3B6AXB8,A0A3B6JGW2,A0A3B6BAD3,
molecular_function	purine ribonucleotide binding	GO:0032555	29	Q8W1F6,A0A3B6SQ59,A0A3B6TIC6,A0A3B6PNI9,A0A3B6FP86,A0A3B5ZWW6,A0A3B6N2V4,A0A3B6GNC6,A0A3B6D8T8,A0A3B6A3S4,A0A3B6PKU4,A0A3B6MP76,A0A3B6G1N1,A0A3B5YT90,A0A3B6KK96,A0A3B6PW34,A0A3B6EQ44,A0A075D1A6,A0A385H9D9,A0A3B6KQD5,A0A3B6HZS8,A0A3B6SIR8,Q944C6,Q68HC1,A0A3B6LNR6,A0A3B6ING1,A0A3B6AXB8,A0A3B6JGW2,A0A3B6BAD3,
molecular_function	ribonucleotide binding	GO:0032553	29	Q8W1F6,A0A3B6SQ59,A0A3B6TIC6,A0A3B6PNI9,A0A3B6FP86,A0A3B5ZWW6,A0A3B6N2V4,A0A3B6GNC6,A0A3B6D8T8,A0A3B6A3S4,A0A3B6PKU4,A0A3B6MP76,A0A3B6G1N1,A0A3B5YT90,A0A3B6KK96,A0A3B6PW34,A0A3B6EQ44,A0A075D1A6,A0A385H9D9,A0A3B6KQD5,A0A3B6HZS8,A0A3B6SIR8,Q944C6,Q68HC1,A0A3B6LNR6,A0A3B6ING1,A0A3B6AXB8,A0A3B6JGW2,A0A3B6BAD3,
molecular_function	nucleic acid binding	GO:0003676	29	W5C851,A0A077RPC5,A0A3B6PNI9,A0A3B5Z0J7,A0A3B6MPW7,W5C5N9,A0A3B6MJX2,W5D739,A0A1D5YKH2,A0A3B6RHV8,A0A3B6PIN2,A0A0C4BK54,A0A3B6B8W5,A0A3B6ES25,Q84VJ0,Q08G39,A0A0C4BIW4,A0A3B5XW22,W5ASA4,A0A3B6C7H9,A0A3B6CIK2,A0A3B6EPW4,A0A3B6PRG5,W5I1R7,A0A3B6THH1,P62786,A0A3B6NLF5,A0A3B6LVQ8,A0A3B6D6G1,
molecular_function	purine ribonucleoside triphosphate binding	GO:0035639	28	Q8W1F6,A0A3B6SQ59,A0A3B6TIC6,A0A3B6PNI9,A0A3B6FP86,A0A3B5ZWW6,A0A3B6N2V4,A0A3B6GNC6,A0A3B6D8T8,A0A3B6A3S4,A0A3B6PKU4,A0A3B6MP76,A0A3B6G1N1,A0A3B5YT90,A0A3B6KK96,A0A3B6EQ44,A0A075D1A6,A0A385H9D9,A0A3B6KQD5,A0A3B6HZS8,A0A3B6SIR8,Q944C6,Q68HC1,A0A3B6LNR6,A0A3B6ING1,A0A3B6AXB8,A0A3B6JGW2,A0A3B6BAD3,
molecular_function	protein binding	GO:0005515	28	A0A3B6CHS6,W5C851,A0A077RPC5,A0A3B5ZWX4,A0A3B5ZWW6,A0A3B6BZH1,A0A1D6CXJ5,A0A3B6MPW7,A0A3B6U569,A0A3B6QBM8,A0A3B6B8W5,Q84VJ0,A0A3B6NHD8,A0A3B6KK96,A0A3B6C7H9,A0A3B6AY09,A0A385H9D9,P62786,A0A3B6IS22,A0A3B6NLF5,A0A3B6SIR8,A0A3B6LVQ8,A0A481S2M6,A0A3B6LNR6,A0A3B6HYC8,A0A3B6JGW2,Q4JHU8,A0A3B6BAD3,
molecular_function	hydrolase activity	GO:0016787	28	A0A3B6QL18,A0A3B6PNI9,A0A3B6BZH1,A0A3B6IYD4,Q7X9M2,A0A3B6U569,A0A3B6SJW3,A0A3B6ES25,A0A3B6QNG6,A0A3B6PKU4,A0A3B6MP76,P41378,A0A3B6KK96,A0A3B6AY09,A0A3B6U3N9,A0A3B6CIK2,A0A3B6EQ44,A0A3B5Y4P7,A0A385H9D9,A0A3B6KSH4,A0A3B6HZS8,A0A3B6SIR8,Q944C6,Q68HC1,A0A3B6LNR6,A0A3B6AXB8,A0A3B6JGW2,A0A3B6BAD3,
molecular_function	adenyl ribonucleotide binding	GO:0032559	21	Q8W1F6,A0A3B6SQ59,A0A3B6TIC6,A0A3B6FP86,A0A3B5ZWW6,A0A3B6N2V4,A0A3B6GNC6,A0A3B6D8T8,A0A3B6A3S4,A0A3B6G1N1,A0A3B5YT90,A0A3B6KK96,A0A3B6PW34,A0A075D1A6,A0A3B6KQD5,A0A3B6HZS8,A0A3B6SIR8,A0A3B6LNR6,A0A3B6ING1,A0A3B6JGW2,A0A3B6BAD3,
molecular_function	adenyl nucleotide binding	GO:0030554	21	Q8W1F6,A0A3B6SQ59,A0A3B6TIC6,A0A3B6FP86,A0A3B5ZWW6,A0A3B6N2V4,A0A3B6GNC6,A0A3B6D8T8,A0A3B6A3S4,A0A3B6G1N1,A0A3B5YT90,A0A3B6KK96,A0A3B6PW34,A0A075D1A6,A0A3B6KQD5,A0A3B6HZS8,A0A3B6SIR8,A0A3B6LNR6,A0A3B6ING1,A0A3B6JGW2,A0A3B6BAD3,
molecular_function	structural molecule activity	GO:0005198	21	W5C851,A0A077RPC5,A0A3B5Z0J7,W5C5N9,W5D739,A0A3B6RHV8,A0A0C4BK54,W5DEJ5,Q08G39,A0A3B6PKU4,A0A0C4BIW4,A0A3B6B2P8,A0A3B5XW22,W5ASA4,A0A3B6C6G0,W5I1R7,W5FWF5,A0A3B6IS22,A0A3B6NLF5,A0A3B6LVQ8,A0A481S2M6,
molecular_function	ATP binding	GO:0005524	20	Q8W1F6,A0A3B6SQ59,A0A3B6TIC6,A0A3B6FP86,A0A3B5ZWW6,A0A3B6N2V4,A0A3B6GNC6,A0A3B6D8T8,A0A3B6A3S4,A0A3B6G1N1,A0A3B5YT90,A0A3B6KK96,A0A075D1A6,A0A3B6KQD5,A0A3B6HZS8,A0A3B6SIR8,A0A3B6LNR6,A0A3B6ING1,A0A3B6JGW2,A0A3B6BAD3,
molecular_function	transferase activity	GO:0016740	19	Q8W1F6,A0A3B6NTH0,Q43223,A0A3B6DJ39,B5B1F8,A0A3B6D8T8,A0A3B6A3S4,A0A3B6RG90,A0A3B6NHD8,A0A3B6G1N1,A0A3B5YT90,A0A341QYC0,A0A3B6C7H9,A0A3B6FWN7,A0A3B6THH1,W5G100,A0A3B6KTP1,A0A1W5KJA9,A0A3B5YXK3,
molecular_function	nucleoside-triphosphatase activity	GO:0017111	18	A0A3B6PNI9,A0A3B6BZH1,A0A3B6U569,A0A3B6PKU4,A0A3B6MP76,P41378,A0A3B6KK96,A0A3B6AY09,A0A3B6CIK2,A0A3B6EQ44,A0A385H9D9,A0A3B6SIR8,Q944C6,Q68HC1,A0A3B6LNR6,A0A3B6AXB8,A0A3B6JGW2,A0A3B6BAD3,
molecular_function	pyrophosphatase activity	GO:0016462	18	A0A3B6PNI9,A0A3B6BZH1,A0A3B6U569,A0A3B6PKU4,A0A3B6MP76,P41378,A0A3B6KK96,A0A3B6AY09,A0A3B6CIK2,A0A3B6EQ44,A0A385H9D9,A0A3B6SIR8,Q944C6,Q68HC1,A0A3B6LNR6,A0A3B6AXB8,A0A3B6JGW2,A0A3B6BAD3,
molecular_function	hydrolase activity, acting on acid anhydrides, in phosphorus-containing anhydrides	GO:0016818	18	A0A3B6PNI9,A0A3B6BZH1,A0A3B6U569,A0A3B6PKU4,A0A3B6MP76,P41378,A0A3B6KK96,A0A3B6AY09,A0A3B6CIK2,A0A3B6EQ44,A0A385H9D9,A0A3B6SIR8,Q944C6,Q68HC1,A0A3B6LNR6,A0A3B6AXB8,A0A3B6JGW2,A0A3B6BAD3,
molecular_function	hydrolase activity, acting on acid anhydrides	GO:0016817	18	A0A3B6PNI9,A0A3B6BZH1,A0A3B6U569,A0A3B6PKU4,A0A3B6MP76,P41378,A0A3B6KK96,A0A3B6AY09,A0A3B6CIK2,A0A3B6EQ44,A0A385H9D9,A0A3B6SIR8,Q944C6,Q68HC1,A0A3B6LNR6,A0A3B6AXB8,A0A3B6JGW2,A0A3B6BAD3,
molecular_function	RNA binding	GO:0003723	18	A0A3B5Z0J7,A0A3B6MPW7,W5C5N9,A0A3B6MJX2,W5D739,A0A3B6RHV8,A0A3B6PIN2,A0A0C4BK54,A0A3B6ES25,Q08G39,A0A0C4BIW4,A0A3B5XW22,W5ASA4,A0A3B6CIK2,A0A3B6PRG5,W5I1R7,A0A3B6THH1,A0A3B6D6G1,
molecular_function	oxidoreductase activity	GO:0016491	16	Q6XEB8,A7LI80,Q9ZS15,A0A3B6KSW8,S4Z090,A0A3B6PDH3,A0A3B6TAK9,A0A3B6RKE1,A0A3B6JPW9,A0A3B6NGZ5,A0A3B6DBM9,A0A3B6MYC3,A0A3B6JDT1,Q8H0L2,A0A3B6C5K5,A0A3B6CD77,
molecular_function	structural constituent of ribosome	GO:0003735	14	A0A3B5Z0J7,W5C5N9,W5D739,A0A3B6RHV8,A0A0C4BK54,W5DEJ5,Q08G39,A0A0C4BIW4,A0A3B6B2P8,A0A3B5XW22,W5ASA4,A0A3B6C6G0,W5I1R7,W5FWF5,
molecular_function	nutrient reservoir activity	GO:0045735	13	R9XV91,Q7X9M4,D0ES83,A0A455QTF1,A0A3B6TIG9,A0A1D6RER0,A0A3B5XV32,D3UAL8,D3UAL7,A5JHH2,F6KV47,Q8H0L2,A0A286QT77,
molecular_function	catalytic activity, acting on a protein	GO:0140096	13	Q8W1F6,A0A3B6QL18,Q93XQ6,Q6JAB5,A0A3B6DJ39,A0A3B6D8T8,A0A3B6QNG6,A0A3B6G1N1,A0A3B6DBM9,A0A3B6KTP1,Q8H0L2,A0A3B6JEB6,A0A3B6CD77,
molecular_function	enzyme regulator activity	GO:0030234	10	C8CAI4,C7C4X0,Q4W0V7,A4ZIZ6,A0A385H9D9,A0A3B6SF67,C6YBD7,Q5UHH8,A0A1S6KXP9,A0A3B6HZS8,
molecular_function	molecular function regulator activity	GO:0098772	10	C8CAI4,C7C4X0,Q4W0V7,A4ZIZ6,A0A385H9D9,A0A3B6SF67,C6YBD7,Q5UHH8,A0A1S6KXP9,A0A3B6HZS8,
molecular_function	ATP-dependent activity	GO:0140657	10	A0A3B6BZH1,A0A3B6U569,A0A3B6LJL2,P41378,A0A3B6KK96,A0A3B6CIK2,A0A3B6SIR8,A0A3B6LNR6,A0A3B6JGW2,A0A3B6BAD3,
molecular_function	transferase activity, transferring phosphorus-containing groups	GO:0016772	10	Q8W1F6,A0A3B6D8T8,A0A3B6A3S4,A0A3B6RG90,A0A3B6G1N1,A0A3B6FWN7,W5G100,A0A3B6KTP1,A0A1W5KJA9,A0A3B5YXK3,
molecular_function	DNA binding	GO:0003677	10	W5C851,A0A077RPC5,A0A1D5YKH2,A0A3B6B8W5,Q84VJ0,A0A3B6C7H9,A0A3B6EPW4,P62786,A0A3B6NLF5,A0A3B6LVQ8,
molecular_function	GTPase activity	GO:0003924	9	A0A3B6PNI9,A0A3B6PKU4,A0A3B6MP76,A0A3B6AY09,A0A3B6EQ44,A0A385H9D9,Q944C6,Q68HC1,A0A3B6AXB8,
molecular_function	enzyme inhibitor activity	GO:0004857	9	C8CAI4,C7C4X0,Q4W0V7,A4ZIZ6,A0A385H9D9,A0A3B6SF67,Q5UHH8,A0A1S6KXP9,A0A3B6HZS8,
molecular_function	ATP hydrolysis activity	GO:0016887	9	A0A3B6BZH1,A0A3B6U569,P41378,A0A3B6KK96,A0A3B6CIK2,A0A3B6SIR8,A0A3B6LNR6,A0A3B6JGW2,A0A3B6BAD3,
molecular_function	guanyl nucleotide binding	GO:0019001	8	A0A3B6PNI9,A0A3B6PKU4,A0A3B6MP76,A0A3B6EQ44,A0A385H9D9,Q944C6,Q68HC1,A0A3B6AXB8,
molecular_function	guanyl ribonucleotide binding	GO:0032561	8	A0A3B6PNI9,A0A3B6PKU4,A0A3B6MP76,A0A3B6EQ44,A0A385H9D9,Q944C6,Q68HC1,A0A3B6AXB8,
molecular_function	GTP binding	GO:0005525	8	A0A3B6PNI9,A0A3B6PKU4,A0A3B6MP76,A0A3B6EQ44,A0A385H9D9,Q944C6,Q68HC1,A0A3B6AXB8,
molecular_function	protein-containing complex binding	GO:0044877	8	C8CAI4,Q4W0V7,A0A3B6MYZ0,A4ZIZ6,Q0Q5D9,A0A3B6EPW4,A0A385H9D9,Q5UHH8,
molecular_function	mRNA binding	GO:0003729	8	A0A3B5Z0J7,A0A3B6MJX2,A0A3B6RHV8,A0A0C4BK54,Q08G39,A0A0C4BIW4,A0A3B5XW22,A0A3B6CIK2,
molecular_function	serine-type endopeptidase inhibitor activity	GO:0004867	7	C8CAI4,C7C4X0,Q4W0V7,A4ZIZ6,A0A3B6SF67,Q5UHH8,A0A1S6KXP9,
molecular_function	unfolded protein binding	GO:0051082	7	A0A3B5ZWX4,A0A1D6CXJ5,A0A3B6KK96,A0A3B6SIR8,A0A3B6LNR6,A0A3B6JGW2,A0A3B6BAD3,
molecular_function	endopeptidase inhibitor activity	GO:0004866	7	C8CAI4,C7C4X0,Q4W0V7,A4ZIZ6,A0A3B6SF67,Q5UHH8,A0A1S6KXP9,
molecular_function	peptidase inhibitor activity	GO:0030414	7	C8CAI4,C7C4X0,Q4W0V7,A4ZIZ6,A0A3B6SF67,Q5UHH8,A0A1S6KXP9,
molecular_function	endopeptidase regulator activity	GO:0061135	7	C8CAI4,C7C4X0,Q4W0V7,A4ZIZ6,A0A3B6SF67,Q5UHH8,A0A1S6KXP9,
molecular_function	peptidase regulator activity	GO:0061134	7	C8CAI4,C7C4X0,Q4W0V7,A4ZIZ6,A0A3B6SF67,Q5UHH8,A0A1S6KXP9,
molecular_function	metal ion binding	GO:0046872	7	A0A3B6QL18,A0A3B6DJ39,S4Z090,A0A3B6JPW9,A0A3B6C7H9,A0A3B6STB8,A0A3B6THH1,
molecular_function	cation binding	GO:0043169	7	A0A3B6QL18,A0A3B6DJ39,S4Z090,A0A3B6JPW9,A0A3B6C7H9,A0A3B6STB8,A0A3B6THH1,
molecular_function	phosphotransferase activity, alcohol group as acceptor	GO:0016773	7	Q8W1F6,A0A3B6D8T8,A0A3B6RG90,A0A3B6G1N1,W5G100,A0A3B6KTP1,A0A1W5KJA9,
molecular_function	kinase activity	GO:0016301	7	Q8W1F6,A0A3B6D8T8,A0A3B6A3S4,A0A3B6RG90,A0A3B6G1N1,A0A3B6KTP1,A0A3B5YXK3,
molecular_function	ADP binding	GO:0043531	6	A0A3B6SQ59,A0A3B6N2V4,A0A3B6GNC6,A0A3B6G1N1,A0A3B6PW34,A0A3B6KQD5,
molecular_function	protein folding chaperone	GO:0044183	6	A0A1D6CXJ5,A0A3B6KK96,A0A3B6SIR8,A0A3B6LNR6,A0A3B6JGW2,A0A3B6BAD3,
molecular_function	IgE binding	GO:0019863	6	C8CAI4,Q4W0V7,A0A3B6MYZ0,A4ZIZ6,Q0Q5D9,Q5UHH8,
molecular_function	immunoglobulin binding	GO:0019865	6	C8CAI4,Q4W0V7,A0A3B6MYZ0,A4ZIZ6,Q0Q5D9,Q5UHH8,
molecular_function	obsolete drug binding	GO:0008144	6	A0A3B6FP86,A0A3B5ZWW6,A0A3B5YT90,A0A3B6DBM9,A0A3B6HZS8,A0A3B6JEB6,
molecular_function	protein dimerization activity	GO:0046983	6	W5C851,A0A077RPC5,A0A3B6B8W5,A0A3B6NHD8,A0A3B6NLF5,A0A3B6LVQ8,
molecular_function	ATP-dependent protein folding chaperone	GO:0140662	5	A0A3B6KK96,A0A3B6SIR8,A0A3B6LNR6,A0A3B6JGW2,A0A3B6BAD3,
molecular_function	NAD binding	GO:0051287	5	A7LI80,A0A3B6KSW8,A0A3B6RKE1,A0A3B6NGZ5,A0A3B6JDT1,
molecular_function	protein heterodimerization activity	GO:0046982	5	W5C851,A0A077RPC5,A0A3B6B8W5,A0A3B6NLF5,A0A3B6LVQ8,
molecular_function	oxidoreductase activity, acting on the CH-OH group of donors, NAD or NADP as acceptor	GO:0016616	5	Q6XEB8,A0A3B6PDH3,A0A3B6JPW9,A0A3B6NGZ5,A0A3B6JDT1,
molecular_function	oxidoreductase activity, acting on CH-OH group of donors	GO:0016614	5	Q6XEB8,A0A3B6PDH3,A0A3B6JPW9,A0A3B6NGZ5,A0A3B6JDT1,
molecular_function	isomerase activity	GO:0016853	5	Q93XQ6,Q8VX48,Q6JAB5,A0A3B6DBM9,A0A3B6JEB6,
molecular_function	hydrolase activity, acting on glycosyl bonds	GO:0016798	5	A0A3B6IYD4,Q7X9M2,A0A3B6U3N9,A0A3B5Y4P7,A0A3B6KSH4,
molecular_function	catalytic activity, acting on RNA	GO:0140098	5	A0A3B6MPW7,P41378,A0A3B6FWN7,A0A3B6CIK2,A0A3B5Y4P7,
molecular_function	catalytic activity, acting on a nucleic acid	GO:0140640	5	A0A3B6MPW7,P41378,A0A3B6FWN7,A0A3B6CIK2,A0A3B5Y4P7,
molecular_function	amylopectin maltohydrolase activity	GO:0102229	4	A0A3B6IYD4,Q7X9M2,A0A3B6U3N9,A0A3B6KSH4,
molecular_function	structural constituent of chromatin	GO:0030527	4	W5C851,A0A077RPC5,A0A3B6NLF5,A0A3B6LVQ8,
molecular_function	beta-amylase activity	GO:0016161	4	A0A3B6IYD4,Q7X9M2,A0A3B6U3N9,A0A3B6KSH4,
molecular_function	alpha-amylase inhibitor activity	GO:0015066	4	C8CAI4,Q4W0V7,A4ZIZ6,Q5UHH8,
molecular_function	amylase activity	GO:0016160	4	A0A3B6IYD4,Q7X9M2,A0A3B6U3N9,A0A3B6KSH4,
molecular_function	obsolete cofactor binding	GO:0048037	4	A7LI80,A0A3B6NLM8,A0A3B6RKE1,A0A3B6HYC8,
molecular_function	hydrolase activity, hydrolyzing O-glycosyl compounds	GO:0004553	4	A0A3B6IYD4,Q7X9M2,A0A3B6U3N9,A0A3B6KSH4,
molecular_function	protein kinase activity	GO:0004672	4	Q8W1F6,A0A3B6D8T8,A0A3B6G1N1,A0A3B6KTP1,
molecular_function	hydrolase activity, acting on ester bonds	GO:0016788	4	A0A3B6QL18,A0A3B6SJW3,A0A3B6ES25,A0A3B6HZS8,
molecular_function	DNA-binding transcription factor activity	GO:0003700	4	A0A3B6PIN2,A0A3B6B8W5,Q84VJ0,A0A3B6DAP0,
molecular_function	transcription regulator activity	GO:0140110	4	A0A3B6PIN2,A0A3B6B8W5,Q84VJ0,A0A3B6DAP0,
molecular_function	glyceraldehyde-3-phosphate dehydrogenase (NAD+) (phosphorylating) activity	GO:0004365	3	A7LI80,A0A3B6KSW8,A0A3B6RKE1,
molecular_function	glyceraldehyde-3-phosphate dehydrogenase (NAD(P)+) (phosphorylating) activity	GO:0043891	3	A7LI80,A0A3B6KSW8,A0A3B6RKE1,
molecular_function	misfolded protein binding	GO:0051787	3	A0A3B6LNR6,A0A3B6JGW2,A0A3B6BAD3,
molecular_function	chlorophyll binding	GO:0016168	3	S4Z090,A0A3B6LRY2,A0A3B6HYC8,
molecular_function	oxidoreductase activity, acting on the aldehyde or oxo group of donors, NAD or NADP as acceptor	GO:0016620	3	A7LI80,A0A3B6KSW8,A0A3B6RKE1,
molecular_function	peptidyl-prolyl cis-trans isomerase activity	GO:0003755	3	Q93XQ6,A0A3B6DBM9,A0A3B6JEB6,
molecular_function	heat shock protein binding	GO:0031072	3	A0A3B6LNR6,A0A3B6JGW2,A0A3B6BAD3,
molecular_function	tetrapyrrole binding	GO:0046906	3	S4Z090,A0A3B6LRY2,A0A3B6HYC8,
molecular_function	transaminase activity	GO:0008483	3	B5B1F8,A0A3B5YT90,A0A341QYC0,
molecular_function	transferase activity, transferring nitrogenous groups	GO:0016769	3	B5B1F8,A0A3B5YT90,A0A341QYC0,
molecular_function	cis-trans isomerase activity	GO:0016859	3	Q93XQ6,A0A3B6DBM9,A0A3B6JEB6,
molecular_function	oxidoreductase activity, acting on the aldehyde or oxo group of donors	GO:0016903	3	A7LI80,A0A3B6KSW8,A0A3B6RKE1,
molecular_function	antioxidant activity	GO:0016209	3	Q9ZS15,Q8H0L2,A0A3B6CD77,
molecular_function	amide binding	GO:0033218	3	Q93XQ6,A0A3B6DBM9,A0A3B6JEB6,
molecular_function	transition metal ion binding	GO:0046914	3	A0A3B6JPW9,A0A3B6STB8,A0A3B6THH1,
molecular_function	transcription regulatory region nucleic acid binding	GO:0001067	3	A0A3B6B8W5,Q84VJ0,A0A3B6C7H9,
molecular_function	transcription cis-regulatory region binding	GO:0000976	3	A0A3B6B8W5,Q84VJ0,A0A3B6C7H9,
molecular_function	sequence-specific double-stranded DNA binding	GO:1990837	3	A0A3B6B8W5,Q84VJ0,A0A3B6C7H9,
molecular_function	double-stranded DNA binding	GO:0003690	3	A0A3B6B8W5,Q84VJ0,A0A3B6C7H9,
molecular_function	sequence-specific DNA binding	GO:0043565	3	A0A3B6B8W5,Q84VJ0,A0A3B6C7H9,
molecular_function	phosphate ion binding	GO:0042301	2	A7LI80,A0A3B6RKE1,
molecular_function	alanine-oxo-acid transaminase activity	GO:0047635	2	A0A3B5YT90,A0A341QYC0,
molecular_function	L-alanine:2-oxoglutarate aminotransferase activity	GO:0004021	2	A0A3B5YT90,A0A341QYC0,
molecular_function	pyruvate kinase activity	GO:0004743	2	W5G100,A0A1W5KJA9,
molecular_function	proteasome-activating activity	GO:0036402	2	A0A3B6BZH1,A0A3B6U569,
molecular_function	cyclosporin A binding	GO:0016018	2	Q93XQ6,A0A3B6JEB6,
molecular_function	fructose-bisphosphate aldolase activity	GO:0004332	2	A0A3B6FUA0,A0A0F7IN65,
molecular_function	translation elongation factor activity	GO:0003746	2	A0A3B6PNI9,A0A3B6THH1,
molecular_function	NAD+ binding	GO:0070403	2	A7LI80,A0A3B6RKE1,
molecular_function	nucleoside diphosphate kinase activity	GO:0004550	2	A0A3B6A3S4,A0A3B5YXK3,
molecular_function	mRNA 5'-UTR binding	GO:0048027	2	A0A0C4BK54,A0A0C4BIW4,
molecular_function	small ribosomal subunit rRNA binding	GO:0070181	2	A0A0C4BK54,A0A0C4BIW4,
molecular_function	G protein-coupled receptor binding	GO:0001664	2	Q84VJ0,A0A385H9D9,
molecular_function	phosphotransferase activity, phosphate group as acceptor	GO:0016776	2	A0A3B6A3S4,A0A3B5YXK3,
molecular_function	structural constituent of cytoskeleton	GO:0005200	2	A0A3B6PKU4,A0A481S2M6,
molecular_function	TBP-class protein binding	GO:0017025	2	A0A3B6BZH1,A0A3B6U569,
molecular_function	aldehyde-lyase activity	GO:0016832	2	A0A3B6FUA0,A0A0F7IN65,
molecular_function	thioredoxin-disulfide reductase activity	GO:0004791	2	Q8H0L2,A0A3B6CD77,
molecular_function	general transcription initiation factor binding	GO:0140296	2	A0A3B6BZH1,A0A3B6U569,
molecular_function	protein-disulfide reductase (NAD(P)) activity	GO:0047134	2	Q8H0L2,A0A3B6CD77,
molecular_function	oxidoreductase activity, acting on a sulfur group of donors, NAD(P) as acceptor	GO:0016668	2	Q8H0L2,A0A3B6CD77,
molecular_function	translation factor activity, RNA binding	GO:0008135	2	A0A3B6PNI9,A0A3B6THH1,
molecular_function	nucleobase-containing compound kinase activity	GO:0019205	2	A0A3B6A3S4,A0A3B5YXK3,
molecular_function	protein-disulfide reductase activity	GO:0015035	2	Q8H0L2,A0A3B6CD77,
molecular_function	disulfide oxidoreductase activity	GO:0015036	2	Q8H0L2,A0A3B6CD77,
molecular_function	ribonucleoside binding	GO:0032549	2	A0A385H9D9,Q944C6,
molecular_function	purine ribonucleoside binding	GO:0032550	2	A0A385H9D9,Q944C6,
molecular_function	nucleoside binding	GO:0001882	2	A0A385H9D9,Q944C6,
molecular_function	purine nucleoside binding	GO:0001883	2	A0A385H9D9,Q944C6,
molecular_function	translation regulator activity, nucleic acid binding	GO:0090079	2	A0A3B6PNI9,A0A3B6THH1,
molecular_function	electron transfer activity	GO:0009055	2	S4Z090,A0A3B6MYC3,
molecular_function	phospholipase activity	GO:0004620	2	A0A3B6SJW3,A0A3B6HZS8,
molecular_function	translation regulator activity	GO:0045182	2	A0A3B6PNI9,A0A3B6THH1,
molecular_function	lipase activity	GO:0016298	2	A0A3B6SJW3,A0A3B6HZS8,
molecular_function	oxidoreductase activity, acting on a sulfur group of donors	GO:0016667	2	Q8H0L2,A0A3B6CD77,
molecular_function	rRNA binding	GO:0019843	2	A0A0C4BK54,A0A0C4BIW4,
molecular_function	acetyltransferase activity	GO:0016407	2	A0A3B6NTH0,A0A3B6C7H9,
molecular_function	histone binding	GO:0042393	2	A0A3B6C7H9,P62786,
molecular_function	carbon-carbon lyase activity	GO:0016830	2	A0A3B6FUA0,A0A0F7IN65,
molecular_function	peptide binding	GO:0042277	2	Q93XQ6,A0A3B6JEB6,
molecular_function	carboxylic ester hydrolase activity	GO:0052689	2	A0A3B6SJW3,A0A3B6HZS8,
molecular_function	RNA helicase activity	GO:0003724	2	P41378,A0A3B6CIK2,
molecular_function	ATP-dependent activity, acting on RNA	GO:0008186	2	P41378,A0A3B6CIK2,
molecular_function	oxidoreductase activity, acting on NAD(P)H	GO:0016651	2	Q8H0L2,A0A3B6CD77,
molecular_function	signaling receptor binding	GO:0005102	2	Q84VJ0,A0A385H9D9,
molecular_function	obsolete coenzyme binding	GO:0050662	2	A7LI80,A0A3B6RKE1,
molecular_function	obsolete purine NTP-dependent helicase activity	GO:0070035	2	P41378,A0A3B6CIK2,
molecular_function	helicase activity	GO:0004386	2	P41378,A0A3B6CIK2,
molecular_function	zinc ion binding	GO:0008270	2	A0A3B6JPW9,A0A3B6STB8,
molecular_function	transcription factor binding	GO:0008134	2	A0A3B6BZH1,A0A3B6U569,
molecular_function	chromatin binding	GO:0003682	2	A0A3B6C7H9,A0A3B6EPW4,
molecular_function	transmembrane signaling receptor activity	GO:0004888	2	A0A3B6PFX8,A0A3B6D8T8,
molecular_function	signaling receptor activity	GO:0038023	2	A0A3B6PFX8,A0A3B6D8T8,
molecular_function	lyase activity	GO:0016829	2	A0A3B6FUA0,A0A0F7IN65,
molecular_function	acyltransferase activity, transferring groups other than amino-acyl groups	GO:0016747	2	A0A3B6NTH0,A0A3B6C7H9,
molecular_function	cytoskeletal protein binding	GO:0008092	2	A0A3B6AY09,A0A481S2M6,
molecular_function	molecular transducer activity	GO:0060089	2	A0A3B6PFX8,A0A3B6D8T8,
molecular_function	acyltransferase activity	GO:0016746	2	A0A3B6NTH0,A0A3B6C7H9,
molecular_function	enzyme binding	GO:0019899	2	A0A3B5ZWW6,Q84VJ0,
molecular_function	identical protein binding	GO:0042802	2	A0A3B6B8W5,A0A3B6AY09,
molecular_function	protein serine/threonine kinase activity	GO:0004674	2	A0A3B6D8T8,A0A3B6KTP1,
molecular_function	toxin activity	GO:0090729	1	A0A3B5Y4P7,
molecular_function	myosin phosphatase activity	GO:0017018	1	A0A3B6QL18,
molecular_function	proteinase activated receptor binding	GO:0031871	1	Q84VJ0,
molecular_function	S-(hydroxymethyl)glutathione dehydrogenase activity	GO:0051903	1	A0A3B6JPW9,
molecular_function	clathrin light chain binding	GO:0032051	1	A0A3B6IS22,
molecular_function	opsonin binding	GO:0001846	1	Q84VJ0,
molecular_function	complement binding	GO:0001848	1	Q84VJ0,
molecular_function	complement component C3a binding	GO:0001850	1	Q84VJ0,
molecular_function	complement component C3b binding	GO:0001851	1	Q84VJ0,
molecular_function	L-lactate dehydrogenase activity	GO:0004459	1	A0A3B6PDH3,
molecular_function	RNA glycosylase activity	GO:0030597	1	A0A3B5Y4P7,
molecular_function	rRNA N-glycosylase activity	GO:0030598	1	A0A3B5Y4P7,
molecular_function	UDP-glucose 6-dehydrogenase activity	GO:0003979	1	A0A3B6JDT1,
molecular_function	alcohol dehydrogenase activity, zinc-dependent	GO:0004024	1	A0A3B6JPW9,
molecular_function	glutathione peroxidase activity	GO:0004602	1	Q9ZS15,
molecular_function	diphosphate-fructose-6-phosphate 1-phosphotransferase activity	GO:0047334	1	A0A3B6RG90,
molecular_function	phosphoglucomutase activity	GO:0004614	1	Q8VX48,
molecular_function	protein kinase C inhibitor activity	GO:0008426	1	A0A3B6HZS8,
molecular_function	alcohol dehydrogenase (NAD+) activity	GO:0004022	1	A0A3B6JPW9,
molecular_function	glycine:2-oxoglutarate aminotransferase activity	GO:0047958	1	A0A341QYC0,
molecular_function	translation elongation factor binding	GO:0061770	1	A0A3B6CHS6,
molecular_function	xylan O-acetyltransferase activity	GO:1990538	1	A0A3B6NTH0,
molecular_function	alcohol dehydrogenase [NAD(P)+] activity	GO:0018455	1	A0A3B6JPW9,
molecular_function	protein serine/threonine kinase inhibitor activity	GO:0030291	1	A0A3B6HZS8,
molecular_function	glycerate dehydrogenase activity	GO:0008465	1	A0A3B6NGZ5,
molecular_function	second spliceosomal transesterification activity	GO:0000386	1	A0A3B6MPW7,
molecular_function	U5 snRNA binding	GO:0030623	1	A0A3B6MPW7,
molecular_function	hydroxypyruvate reductase activity	GO:0016618	1	A0A3B6NGZ5,
molecular_function	electron transporter, transferring electrons within the cyclic electron transport pathway of photosynthesis activity	GO:0045156	1	S4Z090,
molecular_function	alanine-glyoxylate transaminase activity	GO:0008453	1	A0A341QYC0,
molecular_function	U2 snRNA binding	GO:0030620	1	A0A3B6MPW7,
molecular_function	ATP-dependent protein binding	GO:0043008	1	Q4JHU8,
molecular_function	lactate dehydrogenase activity	GO:0004457	1	A0A3B6PDH3,
molecular_function	glyoxylate reductase (NADP+) activity	GO:0030267	1	A0A3B6NGZ5,
molecular_function	glyoxylate reductase activity	GO:0106345	1	A0A3B6NGZ5,
molecular_function	DNA primase activity	GO:0003896	1	A0A3B6FWN7,
molecular_function	protein kinase inhibitor activity	GO:0004860	1	A0A3B6HZS8,
molecular_function	L-aspartate:2-oxoglutarate aminotransferase activity	GO:0004069	1	B5B1F8,
molecular_function	succinate dehydrogenase activity	GO:0000104	1	A0A3B6MYC3,
molecular_function	kinase inhibitor activity	GO:0019210	1	A0A3B6HZS8,
molecular_function	U1 snRNA binding	GO:0030619	1	A0A3B6MPW7,
molecular_function	nucleosomal DNA binding	GO:0031492	1	A0A3B6EPW4,
molecular_function	L-malate dehydrogenase activity	GO:0030060	1	Q6XEB8,
molecular_function	ribulose-1,5-bisphosphate carboxylase/oxygenase activator activity	GO:0046863	1	C6YBD7,
molecular_function	pre-mRNA intronic binding	GO:0097157	1	A0A3B6MPW7,
molecular_function	G-protein beta/gamma-subunit complex binding	GO:0031683	1	A0A385H9D9,
molecular_function	GTPase inhibitor activity	GO:0005095	1	A0A385H9D9,
molecular_function	channel regulator activity	GO:0016247	1	A0A385H9D9,
molecular_function	glutamate receptor activity	GO:0008066	1	A0A3B6PFX8,
molecular_function	protein tag	GO:0031386	1	Q4JHU8,
molecular_function	U6 snRNA binding	GO:0017070	1	A0A3B6MPW7,
molecular_function	K63-linked polyubiquitin modification-dependent protein binding	GO:0070530	1	A0A3B6MPW7,
molecular_function	intramolecular transferase activity, phosphotransferases	GO:0016868	1	Q8VX48,
molecular_function	phosphofructokinase activity	GO:0008443	1	A0A3B6RG90,
molecular_function	acylglycerol lipase activity	GO:0047372	1	A0A3B6SJW3,
molecular_function	pigment binding	GO:0031409	1	A0A3B6HYC8,
molecular_function	sucrose synthase activity	GO:0016157	1	Q43223,
molecular_function	malate dehydrogenase activity	GO:0016615	1	Q6XEB8,
molecular_function	phospholipase A2 activity	GO:0004623	1	A0A3B6HZS8,
molecular_function	snRNA binding	GO:0017069	1	A0A3B6MPW7,
molecular_function	long-chain fatty acid-CoA ligase activity	GO:0004467	1	A0A3B6LJL2,
molecular_function	macrolide binding	GO:0005527	1	A0A3B6DBM9,
molecular_function	FK506 binding	GO:0005528	1	A0A3B6DBM9,
molecular_function	NADP binding	GO:0050661	1	A0A3B6KSW8,
molecular_function	histone deacetylase binding	GO:0042826	1	Q84VJ0,
molecular_function	calcium channel activity	GO:0005262	1	A0A3B6PFX8,
molecular_function	DNA-directed DNA polymerase activity	GO:0003887	1	A0A3B6FWN7,
molecular_function	catalytic activity, acting on a rRNA	GO:0140102	1	A0A3B5Y4P7,
molecular_function	fatty acid ligase activity	GO:0015645	1	A0A3B6LJL2,
molecular_function	DNA polymerase activity	GO:0034061	1	A0A3B6FWN7,
molecular_function	nucleosome binding	GO:0031491	1	A0A3B6EPW4,
molecular_function	DNA-directed 5'-3' RNA polymerase activity	GO:0003899	1	A0A3B6FWN7,
molecular_function	5'-3' RNA polymerase activity	GO:0034062	1	A0A3B6FWN7,
molecular_function	hydrolase activity, hydrolyzing N-glycosyl compounds	GO:0016799	1	A0A3B5Y4P7,
molecular_function	RNA polymerase activity	GO:0097747	1	A0A3B6FWN7,
molecular_function	clathrin binding	GO:0030276	1	A0A3B6IS22,
molecular_function	pre-mRNA binding	GO:0036002	1	A0A3B6MPW7,
molecular_function	myosin binding	GO:0017022	1	A0A481S2M6,
molecular_function	oxidoreductase activity, acting on diphenols and related substances as donors, oxygen as acceptor	GO:0016682	1	A0A3B6TAK9,
molecular_function	cyclin-dependent protein serine/threonine kinase activity	GO:0004693	1	A0A3B6KTP1,
molecular_function	cyclin-dependent protein kinase activity	GO:0097472	1	A0A3B6KTP1,
molecular_function	polyubiquitin modification-dependent protein binding	GO:0031593	1	A0A3B6MPW7,
molecular_function	glutathione transferase activity	GO:0004364	1	A0A3B6THH1,
molecular_function	oxidoreductase activity, acting on diphenols and related substances as donors	GO:0016679	1	A0A3B6TAK9,
molecular_function	CoA-ligase activity	GO:0016405	1	A0A3B6LJL2,
molecular_function	protein disulfide isomerase activity	GO:0003756	1	Q6JAB5,
molecular_function	intramolecular oxidoreductase activity, transposing S-S bonds	GO:0016864	1	Q6JAB5,
molecular_function	oxidoreductase activity, acting on a sulfur group of donors, disulfide as acceptor	GO:0016671	1	Q8H0L2,
molecular_function	intramolecular transferase activity	GO:0016866	1	Q8VX48,
molecular_function	O-acetyltransferase activity	GO:0016413	1	A0A3B6NTH0,
molecular_function	acid-thiol ligase activity	GO:0016878	1	A0A3B6LJL2,
molecular_function	chromatin DNA binding	GO:0031490	1	A0A3B6EPW4,
molecular_function	protein kinase regulator activity	GO:0019887	1	A0A3B6HZS8,
molecular_function	calcium ion transmembrane transporter activity	GO:0015085	1	A0A3B6PFX8,
molecular_function	carbohydrate kinase activity	GO:0019200	1	A0A3B6RG90,
molecular_function	protein C-terminus binding	GO:0008022	1	Q84VJ0,
molecular_function	protein serine/threonine phosphatase activity	GO:0004722	1	A0A3B6QL18,
molecular_function	kinase regulator activity	GO:0019207	1	A0A3B6HZS8,
molecular_function	ubiquitin binding	GO:0043130	1	A0A3B6QBM8,
molecular_function	ligase activity, forming carbon-sulfur bonds	GO:0016877	1	A0A3B6LJL2,
molecular_function	iron-sulfur cluster binding	GO:0051536	1	A0A3B6NLM8,
molecular_function	metal cluster binding	GO:0051540	1	A0A3B6NLM8,
molecular_function	ubiquitin-like protein binding	GO:0032182	1	A0A3B6QBM8,
molecular_function	aspartic-type endopeptidase activity	GO:0004190	1	A0A3B6QNG6,
molecular_function	aspartic-type peptidase activity	GO:0070001	1	A0A3B6QNG6,
molecular_function	intramolecular oxidoreductase activity	GO:0016860	1	Q6JAB5,
molecular_function	modification-dependent protein binding	GO:0140030	1	A0A3B6MPW7,
molecular_function	RNA polymerase II transcription regulatory region sequence-specific DNA binding	GO:0000977	1	A0A3B6C7H9,
molecular_function	oxidoreductase activity, acting on the CH-CH group of donors	GO:0016627	1	A0A3B6MYC3,
molecular_function	O-methyltransferase activity	GO:0008171	1	A0A3B6NHD8,
molecular_function	protein domain specific binding	GO:0019904	1	A0A3B6HYC8,
molecular_function	phosphoprotein phosphatase activity	GO:0004721	1	A0A3B6QL18,
molecular_function	carbohydrate binding	GO:0030246	1	A0A3B6D8T8,
molecular_function	nucleotidyltransferase activity	GO:0016779	1	A0A3B6FWN7,
molecular_function	oxidoreductase activity, acting on peroxide as acceptor	GO:0016684	1	Q9ZS15,
molecular_function	peroxidase activity	GO:0004601	1	Q9ZS15,
molecular_function	O-acyltransferase activity	GO:0008374	1	A0A3B6NTH0,
molecular_function	cation channel activity	GO:0005261	1	A0A3B6PFX8,
molecular_function	ubiquitin protein ligase binding	GO:0031625	1	A0A3B5ZWW6,
molecular_function	ubiquitin-like protein ligase binding	GO:0044389	1	A0A3B5ZWW6,
molecular_function	GTPase regulator activity	GO:0030695	1	A0A385H9D9,
molecular_function	transferase activity, transferring alkyl or aryl (other than methyl) groups	GO:0016765	1	A0A3B6THH1,
molecular_function	enzyme activator activity	GO:0008047	1	C6YBD7,
molecular_function	copper ion binding	GO:0005507	1	A0A3B6THH1,
molecular_function	nucleoside-triphosphatase regulator activity	GO:0060589	1	A0A385H9D9,
molecular_function	ion channel activity	GO:0005216	1	A0A3B6PFX8,
molecular_function	microtubule binding	GO:0008017	1	A0A3B6AY09,
molecular_function	tubulin binding	GO:0015631	1	A0A3B6AY09,
molecular_function	transmembrane receptor protein serine/threonine kinase activity	GO:0004675	1	A0A3B6D8T8,
molecular_function	transmembrane receptor protein kinase activity	GO:0019199	1	A0A3B6D8T8,
molecular_function	UDP-glucosyltransferase activity	GO:0035251	1	Q43223,
molecular_function	passive transmembrane transporter activity	GO:0022803	1	A0A3B6PFX8,
molecular_function	channel activity	GO:0015267	1	A0A3B6PFX8,
molecular_function	DNA-binding transcription factor activity, RNA polymerase II-specific	GO:0000981	1	Q84VJ0,
molecular_function	metal ion transmembrane transporter activity	GO:0046873	1	A0A3B6PFX8,
molecular_function	endopeptidase activity	GO:0004175	1	A0A3B6QNG6,
molecular_function	catalytic activity, acting on DNA	GO:0140097	1	A0A3B6FWN7,
molecular_function	glucosyltransferase activity	GO:0046527	1	Q43223,
molecular_function	UDP-glycosyltransferase activity	GO:0008194	1	Q43223,
molecular_function	ligase activity	GO:0016874	1	A0A3B6LJL2,
molecular_function	S-adenosylmethionine-dependent methyltransferase activity	GO:0008757	1	A0A3B6NHD8,
molecular_function	phosphatase activity	GO:0016791	1	A0A3B6QL18,
molecular_function	methyltransferase activity	GO:0008168	1	A0A3B6NHD8,
molecular_function	phosphoric ester hydrolase activity	GO:0042578	1	A0A3B6QL18,
molecular_function	transferase activity, transferring one-carbon groups	GO:0016741	1	A0A3B6NHD8,
molecular_function	peptidase activity	GO:0008233	1	A0A3B6QNG6,
molecular_function	inorganic cation transmembrane transporter activity	GO:0022890	1	A0A3B6PFX8,
molecular_function	hexosyltransferase activity	GO:0016758	1	Q43223,
molecular_function	protein homodimerization activity	GO:0042803	1	A0A3B6B8W5,
molecular_function	cation transmembrane transporter activity	GO:0008324	1	A0A3B6PFX8,
molecular_function	glycosyltransferase activity	GO:0016757	1	Q43223,
molecular_function	ubiquitin-protein transferase activity	GO:0004842	1	A0A3B6DJ39,
molecular_function	ubiquitin-like protein transferase activity	GO:0019787	1	A0A3B6DJ39,
molecular_function	endonuclease activity	GO:0004519	1	A0A3B6ES25,
molecular_function	nuclease activity	GO:0004518	1	A0A3B6ES25,
molecular_function	ion transmembrane transporter activity	GO:0015075	1	A0A3B6PFX8,
molecular_function	inorganic molecular entity transmembrane transporter activity	GO:0015318	1	A0A3B6PFX8,
molecular_function	transmembrane transporter activity	GO:0022857	1	A0A3B6PFX8,
molecular_function	transporter activity	GO:0005215	1	A0A3B6PFX8,
cellular_component	organelle	GO:0043226	102	A0A3B6CHS6,W5C851,R9W924,A0A077RPC5,A0A3B6QL18,A0A3B6FP86,A0A3B5ZWW6,A0A3B6BZH1,A0A3B5Z0J7,Q9SAX6,A0A3B6MPW7,Q8VX48,A0A3B6NTH0,W5C5N9,A0A3B6UCR2,A0A3B5ZW99,A0A3B6MJX2,Q43223,W5D6R4,A0A3B6AVV4,W5D739,A0A1D5YKH2,A0A3B6U569,Q9SWU2,A0A3B6RHV8,A0A3B6PIN2,A0A3B6QBM8,A0A0C4BK54,A0A3B6B8W5,A0A3B5ZTS4,A0A3B6ES25,A0A3B6LJL2,Q6JAB5,A0A3B6DB70,A0A3B6RDT2,A0A1D6CXF2,Q84VJ0,W5DEJ5,P11383,A0A1D5SH28,A0A3B6QNG6,…
cellular_component	cytoplasm	GO:0005737	100	A0A3B6CHS6,R9W924,A0A3B6QL18,A0A3B5ZWX4,A0A3B6FP86,Q93XQ6,A0A3B5ZWW6,A0A3B6MXF1,A0A3B6BZH1,A0A1D6CXJ5,A0A3B5Z0J7,Q6XEB8,Q9SAX6,Q8VX48,A0A3B6NTH0,A0A3B6UCR2,A0A3B5ZW99,Q43223,W5D6R4,W5D739,A0A3B6U569,Q9SWU2,A0A3B6RHV8,A0A3B6GVC0,A0A3B6QBM8,A0A0C4BK54,A0A3B5ZTS4,A0A3B6ES25,A0A3B6LJL2,Q6JAB5,Q850M4,A0A3B6DB70,A0A1D6S519,A0A3B6RG90,A0A3B6RDT2,A0A1D6CXF2,Q84VJ0,W5DEJ5,P11383,A0A3B6QNG6,Q08G39,S4Z090,A…
cellular_component	obsolete intracellular part	GO:0044424	98	A0A3B6CHS6,R9W924,A0A3B6FP86,A0A3B5ZWW6,A0A3B6MXF1,A0A3B6BZH1,A0A1D6CXJ5,A0A3B5Z0J7,Q6XEB8,Q9SAX6,A0A3B6MPW7,Q8VX48,A0A3B6UCR2,A0A3B5ZW99,Q43223,W5D6R4,A0A3B6AVV4,A0A1D5YKH2,A0A3B6U569,Q9SWU2,A0A3B6RHV8,A0A3B6GVC0,A0A3B6PIN2,A0A3B6QBM8,A0A0C4BK54,A0A3B6B8W5,A0A3B5ZTS4,A0A3B6ES25,A0A3B6LJL2,Q6JAB5,Q850M4,A0A3B6DB70,A0A1D6S519,A0A3B6RG90,A0A3B6RDT2,A0A1D6CXF2,Q84VJ0,P11383,A0A1D5SH28,A0A3B6QNG6,Q08…
cellular_component	intracellular membrane-bounded organelle	GO:0043231	85	A0A3B6CHS6,W5C851,R9W924,A0A3B6QL18,A0A3B6FP86,A0A3B5ZWW6,A0A3B6BZH1,A0A3B5Z0J7,Q9SAX6,A0A3B6MPW7,Q8VX48,A0A3B6NTH0,A0A3B6UCR2,A0A3B5ZW99,A0A3B6MJX2,Q43223,W5D6R4,A0A1D5YKH2,A0A3B6U569,Q9SWU2,A0A3B6RHV8,A0A3B6PIN2,A0A3B6QBM8,A0A0C4BK54,A0A3B6B8W5,A0A3B5ZTS4,A0A3B6ES25,A0A3B6LJL2,Q6JAB5,A0A3B6DB70,A0A3B6RDT2,A0A1D6CXF2,Q84VJ0,P11383,A0A3B6QNG6,Q08G39,S4Z090,A0A0C4BIW4,A0A3B6MP76,A0A3B5YT90,A0A3B6M…
cellular_component	membrane-bounded organelle	GO:0043227	85	A0A3B6CHS6,W5C851,R9W924,A0A3B6QL18,A0A3B6FP86,A0A3B5ZWW6,A0A3B6BZH1,A0A3B5Z0J7,Q9SAX6,A0A3B6MPW7,Q8VX48,A0A3B6NTH0,A0A3B6UCR2,A0A3B5ZW99,A0A3B6MJX2,Q43223,W5D6R4,A0A1D5YKH2,A0A3B6U569,Q9SWU2,A0A3B6RHV8,A0A3B6PIN2,A0A3B6QBM8,A0A0C4BK54,A0A3B6B8W5,A0A3B5ZTS4,A0A3B6ES25,A0A3B6LJL2,Q6JAB5,A0A3B6DB70,A0A3B6RDT2,A0A1D6CXF2,Q84VJ0,P11383,A0A3B6QNG6,Q08G39,S4Z090,A0A0C4BIW4,A0A3B6MP76,A0A3B5YT90,A0A3B6M…
cellular_component	obsolete cytoplasmic part	GO:0044444	67	R9W924,A0A3B6FP86,A0A3B5ZWW6,A0A3B6BZH1,A0A1D6CXJ5,A0A3B5Z0J7,Q9SAX6,Q8VX48,A0A3B6UCR2,A0A3B5ZW99,Q43223,W5D6R4,A0A3B6U569,Q9SWU2,A0A3B6RHV8,A0A3B6GVC0,A0A3B6QBM8,A0A0C4BK54,A0A3B5ZTS4,A0A3B6ES25,A0A3B6LJL2,Q6JAB5,A0A3B6DB70,A0A3B6RG90,A0A3B6RDT2,A0A1D6CXF2,Q84VJ0,P11383,A0A3B6QNG6,Q08G39,A0A0C4BIW4,A0A3B5ZSU0,A0A3B5YT90,A0A3B5XV32,A0A341QYC0,A0A3B6C6G0,A0A3B6CED5,A0A3B6JPW9,A0A3B6AY09,A0A3B6JI93…
cellular_component	membrane	GO:0016020	50	A0A3B6DE95,R9W924,A0A3B6FP86,A0A3B5ZWW6,A0A3B6BZH1,A0A3B5Z0J7,Q8VX48,A0A3B6NTH0,A0A3B6QGV3,Q43223,W5D6R4,A0A3B6N2V4,A0A3B6U569,A0A3B6PFX8,A0A3B6RHV8,A0A3B6QBM8,A0A3B5ZTS4,A0A3B6LJL2,Q6JAB5,A0A3B6D8T8,A0A3B6RG90,A0A1D6CXF2,Q84VJ0,A0A077RUJ2,Q08G39,S4Z090,A0A3B6MYZ0,A0A3B6NLM8,A0A3B6G1N1,I3NM41,A0A341QYC0,A0A3B6CDS3,A0A3B6JI93,A0A3B6CIK2,A0A3B6DG73,A0A3B5Y1J4,A0A3B6LZB5,A0A385H9D9,A0A3B6THH1,A0A3B6…
cellular_component	protein-containing complex	GO:0032991	46	W5C851,A0A077RPC5,A0A3B5ZWX4,A0A3B6BZH1,A0A1D6CXJ5,A0A3B5Z0J7,A0A3B6MPW7,W5C5N9,A0A3B6MJX2,W5D739,A0A3B6U569,A7LI80,A0A3B6RHV8,A0A3B6QBM8,A0A0C4BK54,A0A1D6CXF2,Q84VJ0,W5DEJ5,Q08G39,S4Z090,A0A0C4BIW4,A0A3B6B2P8,A0A3B5XW22,A0A3B5ZSU0,W5ASA4,A0A3B6C6G0,A0A3B6RKE1,A0A3B6FWN7,A0A3B6CIK2,A0A3B6EPW4,A0A385H9D9,W5I1R7,P62786,A0A3B6C3R0,W5FWF5,A0A3B6IS22,A0A3B6NLF5,A0A3B6MYC3,A0A3B6LRY2,A0A3B6LVQ8,A0A3B6D…
cellular_component	nucleus	GO:0005634	43	A0A3B6CHS6,W5C851,A0A3B6QL18,A0A3B6BZH1,A0A3B5Z0J7,A0A3B6MPW7,Q8VX48,A0A3B5ZW99,A0A3B6MJX2,A0A1D5YKH2,A0A3B6U569,Q9SWU2,A0A3B6RHV8,A0A3B6PIN2,A0A3B6QBM8,A0A0C4BK54,A0A3B6B8W5,A0A1D6CXF2,Q84VJ0,Q08G39,A0A0C4BIW4,A0A3B6MZ07,A0A3B6LD87,P41378,A0A3B6C7H9,A0A3B6FWN7,A0A3B6CIK2,A0A3B6EPW4,A0A3B5Y1J4,W5I1R7,A0A3B6THH1,P62786,A0A3B6C3R0,A0A3B6HZS8,A0A3B6KTP1,A0A3B6LVQ8,A0A3B6D6G1,Q944C6,A0A3B6LNR6,Q8H0L2…
cellular_component	non-membrane-bounded organelle	GO:0043228	39	W5C851,A0A077RPC5,A0A3B5Z0J7,W5C5N9,A0A3B6AVV4,W5D739,A0A1D5YKH2,Q9SWU2,A0A3B6RHV8,A0A3B6QBM8,A0A0C4BK54,A0A1D6CXF2,W5DEJ5,A0A1D5SH28,Q08G39,A0A3B6PKU4,A0A0C4BIW4,A0A3B6B2P8,A0A3B5XW22,A0A3B5ZSU0,W5ASA4,I3NM41,A0A3B6CDS3,A0A3B6C6G0,P41378,A0A3B6FWN7,A0A3B6CIK2,A0A3B6EPW4,A0A075D1A6,A0A3B5Y1J4,W5I1R7,P62786,A0A3B6C3R0,W5FWF5,A0A3B6NLF5,A0A3B6LVQ8,A0A481S2M6,A0A3B6NM65,A0A3B6QBI3,
cellular_component	intracellular non-membrane-bounded organelle	GO:0043232	39	W5C851,A0A077RPC5,A0A3B5Z0J7,W5C5N9,A0A3B6AVV4,W5D739,A0A1D5YKH2,Q9SWU2,A0A3B6RHV8,A0A3B6QBM8,A0A0C4BK54,A0A1D6CXF2,W5DEJ5,A0A1D5SH28,Q08G39,A0A3B6PKU4,A0A0C4BIW4,A0A3B6B2P8,A0A3B5XW22,A0A3B5ZSU0,W5ASA4,I3NM41,A0A3B6CDS3,A0A3B6C6G0,P41378,A0A3B6FWN7,A0A3B6CIK2,A0A3B6EPW4,A0A075D1A6,A0A3B5Y1J4,W5I1R7,P62786,A0A3B6C3R0,W5FWF5,A0A3B6NLF5,A0A3B6LVQ8,A0A481S2M6,A0A3B6NM65,A0A3B6QBI3,
cellular_component	obsolete intracellular organelle part	GO:0044446	39	R9W924,A0A3B6FP86,A0A3B5ZWW6,A0A3B6BZH1,A0A3B5Z0J7,A0A3B6MPW7,Q8VX48,A0A3B5ZW99,A0A1D5YKH2,A0A3B6U569,Q9SWU2,A0A3B6RHV8,A0A0C4BK54,A0A3B5ZTS4,Q6JAB5,A0A1D6CXF2,Q84VJ0,Q08G39,A0A0C4BIW4,A0A3B5ZSU0,A0A341QYC0,A0A3B6C6G0,P41378,A0A3B6FWN7,A0A3B6CIK2,A0A3B6EPW4,A0A3B5Y1J4,A0A385H9D9,A0A3B6KRW1,C6YBD7,P62786,A0A3B6C3R0,W5FWF5,A0A3B6DJP2,A0A3B6MYC3,A0A3B6D6G1,A0A3B6HYC8,A0A3B6LID9,A0A3B6NM65,
cellular_component	obsolete organelle part	GO:0044422	39	R9W924,A0A3B6FP86,A0A3B5ZWW6,A0A3B6BZH1,A0A3B5Z0J7,A0A3B6MPW7,Q8VX48,A0A3B5ZW99,A0A1D5YKH2,A0A3B6U569,Q9SWU2,A0A3B6RHV8,A0A0C4BK54,A0A3B5ZTS4,Q6JAB5,A0A1D6CXF2,Q84VJ0,Q08G39,A0A0C4BIW4,A0A3B5ZSU0,A0A341QYC0,A0A3B6C6G0,P41378,A0A3B6FWN7,A0A3B6CIK2,A0A3B6EPW4,A0A3B5Y1J4,A0A385H9D9,A0A3B6KRW1,C6YBD7,P62786,A0A3B6C3R0,W5FWF5,A0A3B6DJP2,A0A3B6MYC3,A0A3B6D6G1,A0A3B6HYC8,A0A3B6LID9,A0A3B6NM65,
cellular_component	cytosol	GO:0005829	38	A0A3B5ZWW6,A0A3B6BZH1,A0A1D6CXJ5,A0A3B5Z0J7,Q8VX48,A0A3B5ZW99,Q43223,W5D739,A0A3B6U569,A0A3B6RHV8,A0A3B6GVC0,A0A3B6QBM8,A0A0C4BK54,A0A3B6DB70,A0A3B6RG90,A0A1D6CXF2,W5DEJ5,A0A3B6QNG6,Q08G39,A0A0C4BIW4,A0A3B6B2P8,A0A3B5ZSU0,W5ASA4,A0A3B6C6G0,A0A3B6JPW9,A0A3B6NGZ5,A0A3B6JI93,A0A3B5YW44,W5I1R7,A0A3B6THH1,A0A3B6C3R0,W5FWF5,W5G100,A0A3B6HZS8,Q8H0L2,A0A3B6JEB6,A0A3B6FUA0,A0A3B6CD77,
cellular_component	plastid	GO:0009536	29	A0A3B5Z0J7,Q9SAX6,Q8VX48,A0A3B6UCR2,A0A3B5ZW99,A0A3B6RHV8,A0A3B5ZTS4,A0A3B6ES25,Q6JAB5,A0A3B6RDT2,A0A1D6CXF2,P11383,S4Z090,A0A3B5YT90,A0A341QYC0,A0A3B6C6G0,A0A3B6CED5,A0A3B5Y1J4,A0A3B6DBM9,A0A3B6KRW1,C6YBD7,A0A3B6DJP2,A0A3B5ZXV5,A0A3B6HZS8,A0A3B6LRY2,P07398,A0A3B6HYC8,A0A3B6LID9,S4Z3F8,
cellular_component	chloroplast	GO:0009507	27	A0A3B5Z0J7,Q9SAX6,Q8VX48,A0A3B5ZW99,A0A3B6RHV8,A0A3B5ZTS4,A0A3B6ES25,Q6JAB5,A0A3B6RDT2,A0A1D6CXF2,P11383,S4Z090,A0A3B5YT90,A0A341QYC0,A0A3B6C6G0,A0A3B6CED5,A0A3B5Y1J4,A0A3B6DBM9,A0A3B6KRW1,C6YBD7,A0A3B6DJP2,A0A3B5ZXV5,A0A3B6HZS8,A0A3B6LRY2,P07398,A0A3B6HYC8,A0A3B6LID9,
cellular_component	cell periphery	GO:0071944	25	A0A3B5ZWW6,A0A3B6BZH1,A0A3B5Z0J7,Q8VX48,Q43223,W5D6R4,A0A3B6U569,A0A3B6PFX8,A0A3B6RHV8,A0A3B6QBM8,Q6JAB5,A0A3B6D8T8,A0A3B6RG90,Q84VJ0,Q08G39,A0A3B6NLM8,A0A3B6JI93,A0A3B5Y1J4,A0A385H9D9,A0A3B6THH1,A0A3B6IS22,A0A3B6HZS8,A0A3B6JME2,Q8H0L2,A0A3B6NM65,
cellular_component	plasma membrane	GO:0005886	23	A0A3B5ZWW6,A0A3B5Z0J7,Q8VX48,Q43223,W5D6R4,A0A3B6U569,A0A3B6PFX8,A0A3B6RHV8,A0A3B6QBM8,Q6JAB5,A0A3B6D8T8,Q84VJ0,Q08G39,A0A3B6NLM8,A0A3B6JI93,A0A3B5Y1J4,A0A385H9D9,A0A3B6THH1,A0A3B6IS22,A0A3B6HZS8,A0A3B6JME2,Q8H0L2,A0A3B6NM65,
cellular_component	ribonucleoprotein complex	GO:1990904	20	A0A3B5Z0J7,A0A3B6MPW7,W5C5N9,A0A3B6MJX2,W5D739,A0A3B6RHV8,A0A0C4BK54,A0A1D6CXF2,W5DEJ5,Q08G39,A0A0C4BIW4,A0A3B6B2P8,A0A3B5XW22,A0A3B5ZSU0,W5ASA4,A0A3B6C6G0,A0A3B6CIK2,W5I1R7,W5FWF5,A0A3B6D6G1,
cellular_component	organelle lumen	GO:0043233	20	R9W924,A0A3B6BZH1,A0A3B5Z0J7,A0A1D5YKH2,A0A3B6U569,Q9SWU2,A0A3B6RHV8,A0A0C4BK54,Q6JAB5,Q84VJ0,Q08G39,A0A0C4BIW4,P41378,A0A3B6FWN7,A0A3B6CIK2,P62786,A0A3B6C3R0,A0A3B6LNR6,A0A3B6NM65,A0A3B6BAD3,
cellular_component	membrane-enclosed lumen	GO:0031974	20	R9W924,A0A3B6BZH1,A0A3B5Z0J7,A0A1D5YKH2,A0A3B6U569,Q9SWU2,A0A3B6RHV8,A0A0C4BK54,Q6JAB5,Q84VJ0,Q08G39,A0A0C4BIW4,P41378,A0A3B6FWN7,A0A3B6CIK2,P62786,A0A3B6C3R0,A0A3B6LNR6,A0A3B6NM65,A0A3B6BAD3,
cellular_component	intracellular organelle lumen	GO:0070013	20	R9W924,A0A3B6BZH1,A0A3B5Z0J7,A0A1D5YKH2,A0A3B6U569,Q9SWU2,A0A3B6RHV8,A0A0C4BK54,Q6JAB5,Q84VJ0,Q08G39,A0A0C4BIW4,P41378,A0A3B6FWN7,A0A3B6CIK2,P62786,A0A3B6C3R0,A0A3B6LNR6,A0A3B6NM65,A0A3B6BAD3,
cellular_component	obsolete nuclear part	GO:0044428	19	A0A3B6BZH1,A0A3B5Z0J7,A0A3B6MPW7,A0A1D5YKH2,A0A3B6U569,Q9SWU2,A0A3B6RHV8,A0A0C4BK54,Q84VJ0,Q08G39,A0A0C4BIW4,P41378,A0A3B6FWN7,A0A3B6CIK2,A0A3B5Y1J4,P62786,A0A3B6C3R0,A0A3B6D6G1,A0A3B6NM65,
cellular_component	organelle membrane	GO:0031090	19	R9W924,A0A3B6FP86,A0A3B5ZWW6,A0A3B5Z0J7,A0A3B6NTH0,A0A3B6RHV8,A0A3B5ZTS4,Q6JAB5,A0A1D6CXF2,Q84VJ0,Q08G39,S4Z090,A0A3B5Y1J4,A0A385H9D9,A0A3B6IS22,A0A3B6MYC3,A0A3B6LRY2,A0A3B6HYC8,A0A3B6NM65,
cellular_component	endomembrane system	GO:0012505	17	R9W924,A0A3B5ZWW6,A0A3B6NTH0,Q6JAB5,Q84VJ0,A0A3B6MP76,A0A3B6DG73,A0A3B5Y1J4,A0A385H9D9,A0A3B6IS22,A0A3B6HZS8,Q944C6,Q68HC1,A0A3B6LNR6,A0A3B6JEB6,A0A3B6C5K5,A0A3B6BAD3,
cellular_component	ribosome	GO:0005840	16	A0A3B5Z0J7,W5C5N9,W5D739,A0A3B6RHV8,A0A0C4BK54,A0A1D6CXF2,W5DEJ5,Q08G39,A0A0C4BIW4,A0A3B6B2P8,A0A3B5XW22,A0A3B5ZSU0,W5ASA4,A0A3B6C6G0,W5I1R7,W5FWF5,
cellular_component	vacuole	GO:0005773	16	R9W924,A0A3B5ZWW6,A0A3B5Z0J7,Q43223,A0A3B6RHV8,Q6JAB5,A0A3B6DB70,A0A1D6CXF2,A0A3B6QNG6,Q08G39,A0A3B5XV32,A0A341QYC0,A5JHH2,A0A3B5Y1J4,A0A3B6THH1,A0A3B6NM65,
cellular_component	nuclear lumen	GO:0031981	16	A0A3B6BZH1,A0A3B5Z0J7,A0A1D5YKH2,A0A3B6U569,Q9SWU2,A0A3B6RHV8,A0A0C4BK54,Q84VJ0,Q08G39,A0A0C4BIW4,P41378,A0A3B6FWN7,A0A3B6CIK2,P62786,A0A3B6C3R0,A0A3B6NM65,
cellular_component	cytosolic ribosome	GO:0022626	14	A0A3B5Z0J7,W5D739,A0A3B6RHV8,A0A0C4BK54,A0A1D6CXF2,W5DEJ5,Q08G39,A0A0C4BIW4,A0A3B6B2P8,A0A3B5ZSU0,W5ASA4,A0A3B6C6G0,W5I1R7,W5FWF5,
cellular_component	ribosomal subunit	GO:0044391	13	A0A3B5Z0J7,W5D739,A0A3B6RHV8,A0A0C4BK54,W5DEJ5,Q08G39,A0A0C4BIW4,A0A3B6B2P8,A0A3B5ZSU0,W5ASA4,A0A3B6C6G0,W5I1R7,W5FWF5,
cellular_component	obsolete cytosolic part	GO:0044445	13	A0A3B6BZH1,A0A1D6CXJ5,A0A3B5Z0J7,A0A3B6U569,A0A3B6RHV8,A0A3B6QBM8,A0A0C4BK54,A0A1D6CXF2,Q08G39,A0A0C4BIW4,A0A3B5ZSU0,A0A3B6C6G0,W5FWF5,
cellular_component	extracellular region	GO:0005576	13	A0A3B5ZWW6,C8CAI4,C7C4X0,A0A3B6DB70,Q4W0V7,Q9T0P2,A4ZIZ6,A0A341QYC0,A0A3B6CDS3,A0A3B6SF67,Q5UHH8,A0A1S6KXP9,A0A3B6LID9,
cellular_component	catalytic complex	GO:1902494	13	A0A3B6BZH1,A0A3B6MPW7,A0A3B6MJX2,A0A3B6U569,A0A3B6QBM8,A0A1D6CXF2,A0A3B6FWN7,A0A3B6CIK2,A0A385H9D9,A0A3B6C3R0,A0A3B6MYC3,A0A3B6D6G1,A0A3B6LIH4,
cellular_component	symplast	GO:0055044	12	A0A3B6BZH1,A0A3B5Z0J7,Q43223,A0A3B6NJV3,A0A3B6QBM8,A0A3B6DB70,A0A3B6QNG6,Q08G39,A0A385H9D9,A0A3B6THH1,A0A3B6HZS8,Q944C6,
cellular_component	plasmodesma	GO:0009506	12	A0A3B6BZH1,A0A3B5Z0J7,Q43223,A0A3B6NJV3,A0A3B6QBM8,A0A3B6DB70,A0A3B6QNG6,Q08G39,A0A385H9D9,A0A3B6THH1,A0A3B6HZS8,Q944C6,
cellular_component	anchoring junction	GO:0070161	12	A0A3B6BZH1,A0A3B5Z0J7,Q43223,A0A3B6NJV3,A0A3B6QBM8,A0A3B6DB70,A0A3B6QNG6,Q08G39,A0A385H9D9,A0A3B6THH1,A0A3B6HZS8,Q944C6,
cellular_component	cell-cell junction	GO:0005911	12	A0A3B6BZH1,A0A3B5Z0J7,Q43223,A0A3B6NJV3,A0A3B6QBM8,A0A3B6DB70,A0A3B6QNG6,Q08G39,A0A385H9D9,A0A3B6THH1,A0A3B6HZS8,Q944C6,
cellular_component	cell junction	GO:0030054	12	A0A3B6BZH1,A0A3B5Z0J7,Q43223,A0A3B6NJV3,A0A3B6QBM8,A0A3B6DB70,A0A3B6QNG6,Q08G39,A0A385H9D9,A0A3B6THH1,A0A3B6HZS8,Q944C6,
cellular_component	bounding membrane of organelle	GO:0098588	12	R9W924,A0A3B5ZWW6,A0A3B5Z0J7,A0A3B6NTH0,A0A3B6RHV8,Q6JAB5,A0A1D6CXF2,Q84VJ0,Q08G39,A0A3B5Y1J4,A0A3B6IS22,A0A3B6NM65,
cellular_component	mitochondrion	GO:0005739	12	A0A3B6FP86,A0A3B5ZWW6,Q9SWU2,A0A3B6RDT2,Q84VJ0,A0A3B5YT90,A0A3B6LD87,A0A3B6DJP2,A0A3B6MYC3,A0A3B6HZS8,Q8H0L2,A0A3B6JEB6,
cellular_component	chromosome	GO:0005694	11	W5C851,A0A077RPC5,A0A1D5YKH2,Q9SWU2,A0A3B6FWN7,A0A3B6EPW4,P62786,A0A3B6NLF5,A0A3B6LVQ8,A0A3B6NM65,A0A3B6QBI3,
cellular_component	organelle envelope	GO:0031967	11	A0A3B6FP86,Q8VX48,A0A3B5ZTS4,Q84VJ0,S4Z090,A0A3B5Y1J4,A0A3B6KRW1,A0A3B6MYC3,A0A3B6LRY2,A0A3B6HYC8,A0A3B6LID9,
cellular_component	envelope	GO:0031975	11	A0A3B6FP86,Q8VX48,A0A3B5ZTS4,Q84VJ0,S4Z090,A0A3B5Y1J4,A0A3B6KRW1,A0A3B6MYC3,A0A3B6LRY2,A0A3B6HYC8,A0A3B6LID9,
cellular_component	obsolete chloroplast part	GO:0044434	11	Q8VX48,A0A3B5ZW99,A0A3B5ZTS4,Q6JAB5,A0A341QYC0,A0A3B6C6G0,A0A3B6KRW1,C6YBD7,A0A3B6DJP2,A0A3B6HYC8,A0A3B6LID9,
cellular_component	obsolete plastid part	GO:0044435	11	Q8VX48,A0A3B5ZW99,A0A3B5ZTS4,Q6JAB5,A0A341QYC0,A0A3B6C6G0,A0A3B6KRW1,C6YBD7,A0A3B6DJP2,A0A3B6HYC8,A0A3B6LID9,
cellular_component	thylakoid	GO:0009579	10	A0A3B5ZTS4,Q6JAB5,A0A3B6RDT2,S4Z090,A0A3B6DBM9,C6YBD7,A0A3B6DJP2,A0A3B6LRY2,A0A3B6HYC8,A0A3B6LID9,
cellular_component	chloroplast stroma	GO:0009570	10	Q8VX48,A0A3B5ZW99,A0A3B5ZTS4,Q6JAB5,A0A341QYC0,A0A3B6C6G0,C6YBD7,A0A3B6DJP2,A0A3B6HYC8,A0A3B6LID9,
cellular_component	plastid stroma	GO:0009532	10	Q8VX48,A0A3B5ZW99,A0A3B5ZTS4,Q6JAB5,A0A341QYC0,A0A3B6C6G0,C6YBD7,A0A3B6DJP2,A0A3B6HYC8,A0A3B6LID9,
cellular_component	cytosolic small ribosomal subunit	GO:0022627	9	A0A3B6RHV8,A0A0C4BK54,A0A0C4BIW4,A0A3B6B2P8,A0A3B5ZSU0,W5ASA4,A0A3B6C6G0,W5I1R7,W5FWF5,
cellular_component	small ribosomal subunit	GO:0015935	9	A0A3B6RHV8,A0A0C4BK54,A0A0C4BIW4,A0A3B6B2P8,A0A3B5ZSU0,W5ASA4,A0A3B6C6G0,W5I1R7,W5FWF5,
cellular_component	nucleolus	GO:0005730	9	A0A3B5Z0J7,Q9SWU2,A0A3B6RHV8,A0A0C4BK54,Q08G39,A0A0C4BIW4,P41378,A0A3B6CIK2,A0A3B6C3R0,
cellular_component	vacuolar membrane	GO:0005774	9	R9W924,A0A3B5ZWW6,A0A3B5Z0J7,A0A3B6RHV8,Q6JAB5,A0A1D6CXF2,Q08G39,A0A3B5Y1J4,A0A3B6NM65,
cellular_component	obsolete vacuolar part	GO:0044437	9	R9W924,A0A3B5ZWW6,A0A3B5Z0J7,A0A3B6RHV8,Q6JAB5,A0A1D6CXF2,Q08G39,A0A3B5Y1J4,A0A3B6NM65,
cellular_component	cell wall	GO:0005618	9	A0A3B5ZWW6,A0A3B6BZH1,A0A3B5Z0J7,A0A3B6RHV8,Q6JAB5,A0A3B6RG90,Q08G39,A0A3B6THH1,A0A3B6HZS8,
cellular_component	external encapsulating structure	GO:0030312	9	A0A3B5ZWW6,A0A3B6BZH1,A0A3B5Z0J7,A0A3B6RHV8,Q6JAB5,A0A3B6RG90,Q08G39,A0A3B6THH1,A0A3B6HZS8,
cellular_component	Golgi apparatus	GO:0005794	9	A0A3B5ZWW6,A0A3B6NTH0,Q6JAB5,A0A3B6MP76,A0A3B6DG73,A0A3B6IS22,A0A3B6HZS8,Q944C6,A0A3B6JEB6,
cellular_component	cytoskeleton	GO:0005856	8	A0A3B6AVV4,A0A1D6CXF2,A0A1D5SH28,A0A3B6PKU4,A0A075D1A6,A0A3B5Y1J4,A0A481S2M6,A0A3B6NM65,
cellular_component	protein-DNA complex	GO:0032993	7	W5C851,A0A077RPC5,A0A3B6FWN7,A0A3B6EPW4,P62786,A0A3B6NLF5,A0A3B6LVQ8,
cellular_component	DNA packaging complex	GO:0044815	7	W5C851,A0A077RPC5,A0A3B6EPW4,P62786,A0A3B6NLF5,A0A3B6LVQ8,A0A3B6NM65,
cellular_component	chromatin	GO:0000785	7	W5C851,A0A077RPC5,A0A1D5YKH2,A0A3B6EPW4,P62786,A0A3B6NLF5,A0A3B6LVQ8,
cellular_component	membrane protein complex	GO:0098796	7	Q84VJ0,S4Z090,A0A385H9D9,A0A3B6IS22,A0A3B6MYC3,A0A3B6LRY2,A0A3B6HYC8,
cellular_component	intracellular protein-containing complex	GO:0140535	7	A0A3B6BZH1,A0A3B6U569,A0A3B6QBM8,A0A1D6CXF2,A0A3B6FWN7,A0A3B6C3R0,A0A3B6LIH4,
cellular_component	nuclear protein-containing complex	GO:0140513	7	A0A3B6BZH1,A0A3B6MPW7,A0A3B6MJX2,A0A3B6U569,A0A3B6FWN7,A0A3B6CIK2,A0A3B6D6G1,
cellular_component	plastid envelope	GO:0009526	7	Q8VX48,A0A3B5ZTS4,S4Z090,A0A3B6KRW1,A0A3B6LRY2,A0A3B6HYC8,A0A3B6LID9,
cellular_component	nucleosome	GO:0000786	6	W5C851,A0A077RPC5,A0A3B6EPW4,P62786,A0A3B6NLF5,A0A3B6LVQ8,
cellular_component	cytoplasmic vesicle	GO:0031410	6	Q84VJ0,A0A3B5XV32,A5JHH2,A0A3B6IS22,Q68HC1,A0A3B6C5K5,
cellular_component	intracellular vesicle	GO:0097708	6	Q84VJ0,A0A3B5XV32,A5JHH2,A0A3B6IS22,Q68HC1,A0A3B6C5K5,
cellular_component	vesicle	GO:0031982	6	Q84VJ0,A0A3B5XV32,A5JHH2,A0A3B6IS22,Q68HC1,A0A3B6C5K5,
cellular_component	endoplasmic reticulum	GO:0005783	6	R9W924,Q6JAB5,A0A3B5Y1J4,A0A385H9D9,A0A3B6LNR6,A0A3B6BAD3,
cellular_component	organelle subcompartment	GO:0031984	6	A0A3B5ZTS4,S4Z090,A0A385H9D9,A0A3B6DJP2,A0A3B6LRY2,A0A3B6HYC8,
cellular_component	polysomal ribosome	GO:0042788	5	A0A3B5Z0J7,A0A3B6RHV8,A0A0C4BK54,Q08G39,A0A0C4BIW4,
cellular_component	polysome	GO:0005844	5	A0A3B5Z0J7,A0A3B6RHV8,A0A0C4BK54,Q08G39,A0A0C4BIW4,
cellular_component	proteasome complex	GO:0000502	5	A0A3B6BZH1,A0A3B6U569,A0A3B6QBM8,A0A1D6CXF2,A0A3B6LIH4,
cellular_component	endopeptidase complex	GO:1905369	5	A0A3B6BZH1,A0A3B6U569,A0A3B6QBM8,A0A1D6CXF2,A0A3B6LIH4,
cellular_component	peptidase complex	GO:1905368	5	A0A3B6BZH1,A0A3B6U569,A0A3B6QBM8,A0A1D6CXF2,A0A3B6LIH4,
cellular_component	chloroplast thylakoid	GO:0009534	5	A0A3B5ZTS4,S4Z090,A0A3B6DJP2,A0A3B6LRY2,A0A3B6HYC8,
cellular_component	plastid thylakoid	GO:0031976	5	A0A3B5ZTS4,S4Z090,A0A3B6DJP2,A0A3B6LRY2,A0A3B6HYC8,
cellular_component	obsolete chromosomal part	GO:0044427	5	A0A1D5YKH2,A0A3B6FWN7,A0A3B6EPW4,P62786,A0A3B6NM65,
cellular_component	obsolete membrane part	GO:0044425	5	Q84VJ0,A0A3B6DG73,A0A385H9D9,A0A3B6MYC3,A0A3B6HYC8,
cellular_component	endoplasmic reticulum lumen	GO:0005788	4	R9W924,Q6JAB5,A0A3B6LNR6,A0A3B6BAD3,
cellular_component	catalytic step 2 spliceosome	GO:0071013	4	A0A3B6MPW7,A0A3B6MJX2,A0A3B6CIK2,A0A3B6D6G1,
cellular_component	cytosolic large ribosomal subunit	GO:0022625	4	A0A3B5Z0J7,W5D739,W5DEJ5,Q08G39,
cellular_component	large ribosomal subunit	GO:0015934	4	A0A3B5Z0J7,W5D739,W5DEJ5,Q08G39,
cellular_component	spliceosomal complex	GO:0005681	4	A0A3B6MPW7,A0A3B6MJX2,A0A3B6CIK2,A0A3B6D6G1,
cellular_component	microbody	GO:0042579	4	W5D6R4,A0A3B6LJL2,A0A341QYC0,A0A3B6AY09,
cellular_component	peroxisome	GO:0005777	4	W5D6R4,A0A3B6LJL2,A0A341QYC0,A0A3B6AY09,
cellular_component	apoplast	GO:0048046	4	A0A3B5ZWW6,A0A3B6DB70,A0A341QYC0,A0A3B6LID9,
cellular_component	obsolete nuclear chromosome part	GO:0044454	4	A0A1D5YKH2,A0A3B6FWN7,P62786,A0A3B6NM65,
cellular_component	microtubule cytoskeleton	GO:0015630	4	A0A1D6CXF2,A0A3B6PKU4,A0A3B5Y1J4,A0A3B6NM65,
cellular_component	nuclear chromosome	GO:0000228	4	A0A1D5YKH2,A0A3B6FWN7,P62786,A0A3B6NM65,
cellular_component	chloroplast thylakoid membrane	GO:0009535	4	A0A3B5ZTS4,S4Z090,A0A3B6LRY2,A0A3B6HYC8,
cellular_component	plastid thylakoid membrane	GO:0055035	4	A0A3B5ZTS4,S4Z090,A0A3B6LRY2,A0A3B6HYC8,
cellular_component	photosynthetic membrane	GO:0034357	4	A0A3B5ZTS4,S4Z090,A0A3B6LRY2,A0A3B6HYC8,
cellular_component	thylakoid membrane	GO:0042651	4	A0A3B5ZTS4,S4Z090,A0A3B6LRY2,A0A3B6HYC8,
cellular_component	plastid membrane	GO:0042170	4	A0A3B5ZTS4,S4Z090,A0A3B6LRY2,A0A3B6HYC8,
cellular_component	photosystem II	GO:0009523	3	S4Z090,A0A3B6LRY2,A0A3B6HYC8,
cellular_component	photosystem	GO:0009521	3	S4Z090,A0A3B6LRY2,A0A3B6HYC8,
cellular_component	cytosolic proteasome complex	GO:0031597	3	A0A3B6BZH1,A0A3B6U569,A0A3B6QBM8,
cellular_component	U2-type spliceosomal complex	GO:0005684	3	A0A3B6MPW7,A0A3B6MJX2,A0A3B6D6G1,
cellular_component	extrinsic component of membrane	GO:0019898	3	Q84VJ0,A0A3B6DG73,A0A385H9D9,
cellular_component	mitochondrial inner membrane	GO:0005743	3	A0A3B6FP86,Q84VJ0,A0A3B6MYC3,
cellular_component	mitochondrial membrane	GO:0031966	3	A0A3B6FP86,Q84VJ0,A0A3B6MYC3,
cellular_component	mitochondrial envelope	GO:0005740	3	A0A3B6FP86,Q84VJ0,A0A3B6MYC3,
cellular_component	organelle inner membrane	GO:0019866	3	A0A3B6FP86,Q84VJ0,A0A3B6MYC3,
cellular_component	obsolete cytoskeletal part	GO:0044430	3	A0A1D6CXF2,A0A3B5Y1J4,A0A3B6NM65,
cellular_component	obsolete mitochondrial part	GO:0044429	3	A0A3B6FP86,Q84VJ0,A0A3B6MYC3,
cellular_component	obsolete endoplasmic reticulum part	GO:0044432	3	R9W924,Q6JAB5,A0A385H9D9,
cellular_component	obsolete thylakoid part	GO:0044436	3	A0A3B5ZTS4,A0A3B6DBM9,A0A3B6HYC8,
cellular_component	endosome	GO:0005768	3	Q84VJ0,Q68HC1,A0A3B6C5K5,
cellular_component	chloroplast envelope	GO:0009941	3	A0A3B6KRW1,A0A3B6HYC8,A0A3B6LID9,
cellular_component	endoplasmic reticulum chaperone complex	GO:0034663	2	A0A3B6LNR6,A0A3B6BAD3,
cellular_component	aleurone grain	GO:0033095	2	A0A3B5XV32,A5JHH2,
cellular_component	proteasome core complex, alpha-subunit complex	GO:0019773	2	A0A1D6CXF2,A0A3B6LIH4,
cellular_component	nuclear proteasome complex	GO:0031595	2	A0A3B6BZH1,A0A3B6U569,
cellular_component	proteasome core complex	GO:0005839	2	A0A1D6CXF2,A0A3B6LIH4,
cellular_component	plasma membrane protein complex	GO:0098797	2	A0A385H9D9,A0A3B6IS22,
cellular_component	lipid droplet	GO:0005811	2	I3NM41,A0A3B6CDS3,
cellular_component	spliceosomal snRNP complex	GO:0097525	2	A0A3B6MPW7,A0A3B6MJX2,
cellular_component	small nuclear ribonucleoprotein complex	GO:0030532	2	A0A3B6MPW7,A0A3B6MJX2,
cellular_component	Sm-like protein family complex	GO:0120114	2	A0A3B6MPW7,A0A3B6MJX2,
cellular_component	plastoglobule	GO:0010287	2	A0A3B5ZTS4,A0A3B6HYC8,
cellular_component	endoplasmic reticulum protein-containing complex	GO:0140534	2	A0A3B6LNR6,A0A3B6BAD3,
cellular_component	spindle	GO:0005819	2	A0A1D6CXF2,A0A3B5Y1J4,
cellular_component	inner mitochondrial membrane protein complex	GO:0098800	2	Q84VJ0,A0A3B6MYC3,
cellular_component	phragmoplast	GO:0009524	2	A0A1D6CXF2,A0A3B5Y1J4,
cellular_component	obsolete mitochondrial membrane part	GO:0044455	2	Q84VJ0,A0A3B6MYC3,
cellular_component	mitochondrial protein-containing complex	GO:0098798	2	Q84VJ0,A0A3B6MYC3,
cellular_component	plant-type vacuole	GO:0000325	2	R9W924,Q6JAB5,
cellular_component	supramolecular complex	GO:0099080	2	A0A3B6PKU4,A0A3B6NM65,
cellular_component	obsolete plasma membrane part	GO:0044459	2	Q84VJ0,A0A385H9D9,
cellular_component	nucleoplasm	GO:0005654	2	Q84VJ0,A0A3B6CIK2,
cellular_component	extrinsic component of mitochondrial outer membrane	GO:0031315	1	Q84VJ0,
cellular_component	nascent polypeptide-associated complex	GO:0005854	1	A0A3B5ZWX4,
cellular_component	clathrin complex	GO:0071439	1	A0A3B6IS22,
cellular_component	mitochondrial prohibitin complex	GO:0035632	1	Q84VJ0,
cellular_component	mitochondrial crista	GO:0030061	1	Q84VJ0,
cellular_component	clathrin coat of coated pit	GO:0030132	1	A0A3B6IS22,
cellular_component	photosystem II antenna complex	GO:0009783	1	A0A3B6HYC8,
cellular_component	thylakoid light-harvesting complex	GO:0009503	1	A0A3B6HYC8,
cellular_component	PSII associated light-harvesting complex II	GO:0009517	1	A0A3B6HYC8,
cellular_component	light-harvesting complex	GO:0030076	1	A0A3B6HYC8,
cellular_component	clathrin-coated pit	GO:0005905	1	A0A3B6IS22,
cellular_component	meiotic spindle pole body	GO:0035974	1	A0A3B6NM65,
cellular_component	photosystem I	GO:0009522	1	A0A3B6LRY2,
cellular_component	Ndc80 complex	GO:0031262	1	A0A3B6NM65,
cellular_component	NMS complex	GO:0031617	1	A0A3B6NM65,
cellular_component	monolayer-surrounded lipid storage body	GO:0012511	1	I3NM41,
cellular_component	myelin sheath	GO:0043209	1	Q84VJ0,
cellular_component	U2-type catalytic step 1 spliceosome	GO:0071006	1	A0A3B6D6G1,
cellular_component	alpha DNA polymerase:primase complex	GO:0005658	1	A0A3B6FWN7,
cellular_component	spindle pole body	GO:0005816	1	A0A3B6NM65,
cellular_component	exon-exon junction complex	GO:0035145	1	A0A3B6CIK2,
cellular_component	chloroplast ribosome	GO:0043253	1	A0A3B6C6G0,
cellular_component	catalytic step 1 spliceosome	GO:0071012	1	A0A3B6D6G1,
cellular_component	heterotrimeric G-protein complex	GO:0005834	1	A0A385H9D9,
cellular_component	GTPase complex	GO:1905360	1	A0A385H9D9,
cellular_component	U2-type precatalytic spliceosome	GO:0071005	1	A0A3B6MPW7,
cellular_component	lytic vacuole within protein storage vacuole	GO:0000327	1	Q6JAB5,
cellular_component	mitochondrial respiratory chain complex II, succinate dehydrogenase complex (ubiquinone)	GO:0005749	1	A0A3B6MYC3,
cellular_component	succinate dehydrogenase complex (ubiquinone)	GO:0045257	1	A0A3B6MYC3,
cellular_component	fumarate reductase complex	GO:0045283	1	A0A3B6MYC3,
cellular_component	protein phosphatase type 2A complex	GO:0000159	1	A0A3B6C3R0,
cellular_component	magnesium-dependent protein serine/threonine phosphatase complex	GO:0005963	1	A0A3B6C3R0,
cellular_component	protein serine/threonine phosphatase complex	GO:0008287	1	A0A3B6C3R0,
cellular_component	phosphatase complex	GO:1903293	1	A0A3B6C3R0,
cellular_component	clathrin coat of trans-Golgi network vesicle	GO:0030130	1	A0A3B6IS22,
cellular_component	proteasome storage granule	GO:0034515	1	A0A3B6QBM8,
cellular_component	succinate dehydrogenase complex	GO:0045281	1	A0A3B6MYC3,
cellular_component	respiratory chain complex II	GO:0045273	1	A0A3B6MYC3,
cellular_component	chloroplast thylakoid membrane protein complex	GO:0098807	1	A0A3B6HYC8,
cellular_component	U2 snRNP	GO:0005686	1	A0A3B6MJX2,
cellular_component	proteasome regulatory particle, base subcomplex	GO:0008540	1	A0A3B6QBM8,
cellular_component	U2-type catalytic step 2 spliceosome	GO:0071007	1	A0A3B6MPW7,
cellular_component	U5 snRNP	GO:0005682	1	A0A3B6MPW7,
cellular_component	clathrin coat	GO:0030118	1	A0A3B6IS22,
cellular_component	clathrin vesicle coat	GO:0030125	1	A0A3B6IS22,
cellular_component	extrinsic component of organelle membrane	GO:0031312	1	Q84VJ0,
cellular_component	DNA polymerase complex	GO:0042575	1	A0A3B6FWN7,
cellular_component	chaperonin-containing T-complex	GO:0005832	1	A0A1D6CXJ5,
cellular_component	trans-Golgi network transport vesicle membrane	GO:0012510	1	A0A3B6IS22,
cellular_component	U12-type spliceosomal complex	GO:0005689	1	A0A3B6MJX2,
cellular_component	nuclear replisome	GO:0043601	1	A0A3B6FWN7,
cellular_component	replisome	GO:0030894	1	A0A3B6FWN7,
cellular_component	U4/U6 x U5 tri-snRNP complex	GO:0046540	1	A0A3B6MPW7,
cellular_component	chaperone complex	GO:0101031	1	A0A1D6CXJ5,
cellular_component	clathrin-coated vesicle membrane	GO:0030665	1	A0A3B6IS22,
cellular_component	trans-Golgi network transport vesicle	GO:0030140	1	A0A3B6IS22,
cellular_component	extrinsic component of cytoplasmic side of plasma membrane	GO:0031234	1	A0A385H9D9,
cellular_component	plastid ribosome	GO:0009547	1	A0A3B6C6G0,
cellular_component	stromule	GO:0010319	1	Q8VX48,
cellular_component	proteasome accessory complex	GO:0022624	1	A0A3B6QBM8,
cellular_component	proteasome regulatory particle	GO:0005838	1	A0A3B6QBM8,
cellular_component	U2-type prespliceosome	GO:0071004	1	A0A3B6MJX2,
cellular_component	spliceosomal tri-snRNP complex	GO:0097526	1	A0A3B6MPW7,
cellular_component	precatalytic spliceosome	GO:0071011	1	A0A3B6MPW7,
cellular_component	prespliceosome	GO:0071010	1	A0A3B6MJX2,
cellular_component	nuclear replication fork	GO:0043596	1	A0A3B6FWN7,
cellular_component	cytoplasmic side of plasma membrane	GO:0009898	1	A0A385H9D9,
cellular_component	vesicle coat	GO:0030120	1	A0A3B6IS22,
cellular_component	cell surface	GO:0009986	1	Q84VJ0,
cellular_component	transport vesicle membrane	GO:0030658	1	A0A3B6IS22,
cellular_component	cell plate	GO:0009504	1	A0A3B5Y1J4,
cellular_component	coated membrane	GO:0048475	1	A0A3B6IS22,
cellular_component	membrane coat	GO:0030117	1	A0A3B6IS22,
cellular_component	protein storage vacuole	GO:0000326	1	Q6JAB5,
cellular_component	extrinsic component of plasma membrane	GO:0019897	1	A0A385H9D9,
cellular_component	cell division site	GO:0032153	1	A0A3B5Y1J4,
cellular_component	mitochondrial outer membrane	GO:0005741	1	Q84VJ0,
cellular_component	clathrin-coated vesicle	GO:0030136	1	A0A3B6IS22,
cellular_component	coated vesicle membrane	GO:0030662	1	A0A3B6IS22,
cellular_component	cytoplasmic side of membrane	GO:0098562	1	A0A385H9D9,
cellular_component	transport vesicle	GO:0030133	1	A0A3B6IS22,
cellular_component	kinetochore	GO:0000776	1	A0A3B6NM65,
cellular_component	replication fork	GO:0005657	1	A0A3B6FWN7,
cellular_component	Golgi-associated vesicle membrane	GO:0030660	1	A0A3B6IS22,
cellular_component	condensed chromosome, centromeric region	GO:0000779	1	A0A3B6NM65,
cellular_component	mitochondrial respirasome	GO:0005746	1	A0A3B6MYC3,
cellular_component	respirasome	GO:0070469	1	A0A3B6MYC3,
cellular_component	respiratory chain complex	GO:0098803	1	A0A3B6MYC3,
cellular_component	nuclear membrane	GO:0031965	1	A0A3B5Y1J4,
cellular_component	storage vacuole	GO:0000322	1	Q6JAB5,
cellular_component	microtubule organizing center	GO:0005815	1	A0A3B6NM65,
cellular_component	plasma membrane region	GO:0098590	1	A0A3B6IS22,
cellular_component	side of membrane	GO:0098552	1	A0A385H9D9,
cellular_component	organellar ribosome	GO:0000313	1	A0A3B6C6G0,
cellular_component	Golgi-associated vesicle	GO:0005798	1	A0A3B6IS22,
cellular_component	thylakoid lumen	GO:0031977	1	A0A3B6DBM9,
cellular_component	chromosome, centromeric region	GO:0000775	1	A0A3B6NM65,
cellular_component	coated vesicle	GO:0030135	1	A0A3B6IS22,
cellular_component	late endosome	GO:0005770	1	A0A3B6C5K5,
cellular_component	actin cytoskeleton	GO:0015629	1	A0A481S2M6,
cellular_component	oxidoreductase complex	GO:1990204	1	A0A3B6MYC3,
cellular_component	condensed nuclear chromosome	GO:0000794	1	A0A3B6NM65,
cellular_component	early endosome	GO:0005769	1	Q84VJ0,
cellular_component	organelle outer membrane	GO:0031968	1	Q84VJ0,
cellular_component	outer membrane	GO:0019867	1	Q84VJ0,
cellular_component	Golgi membrane	GO:0000139	1	A0A3B6NTH0,
cellular_component	chromosomal region	GO:0098687	1	A0A3B6NM65,
cellular_component	lytic vacuole	GO:0000323	1	Q6JAB5,
cellular_component	extracellular space	GO:0005615	1	A0A3B6SF67,
cellular_component	nuclear speck	GO:0016607	1	A0A3B6CIK2,
cellular_component	condensed chromosome	GO:0000793	1	A0A3B6NM65,
cellular_component	microtubule	GO:0005874	1	A0A3B6PKU4,
cellular_component	obsolete extracellular region part	GO:0044421	1	A0A3B6SF67,
cellular_component	nuclear DNA-directed RNA polymerase complex	GO:0055029	1	A0A3B6FWN7,
cellular_component	nuclear envelope	GO:0005635	1	A0A3B5Y1J4,
cellular_component	plant-type vacuole membrane	GO:0009705	1	R9W924,
cellular_component	polymeric cytoskeletal fiber	GO:0099513	1	A0A3B6PKU4,
cellular_component	RNA polymerase complex	GO:0030880	1	A0A3B6FWN7,
cellular_component	DNA-directed RNA polymerase complex	GO:0000428	1	A0A3B6FWN7,
cellular_component	supramolecular fiber	GO:0099512	1	A0A3B6PKU4,
cellular_component	supramolecular polymer	GO:0099081	1	A0A3B6PKU4,
cellular_component	nuclear body	GO:0016604	1	A0A3B6CIK2,
cellular_component	cytoplasmic vesicle membrane	GO:0030659	1	A0A3B6IS22,
cellular_component	vesicle membrane	GO:0012506	1	A0A3B6IS22,
cellular_component	transferase complex, transferring phosphorus-containing groups	GO:0061695	1	A0A3B6FWN7,
cellular_component	integral component of plasma membrane	GO:0005887	1	Q84VJ0,
cellular_component	plant-type cell wall	GO:0009505	1	Q6JAB5,
cellular_component	endoplasmic reticulum membrane	GO:0005789	1	A0A385H9D9,
cellular_component	nuclear outer membrane-endoplasmic reticulum membrane network	GO:0042175	1	A0A385H9D9,
cellular_component	endoplasmic reticulum subcompartment	GO:0098827	1	A0A385H9D9,
cellular_component	intrinsic component of plasma membrane	GO:0031226	1	Q84VJ0,
cellular_component	obsolete nucleoplasm part	GO:0044451	1	A0A3B6CIK2,
cellular_component	transferase complex	GO:1990234	1	A0A3B6FWN7,
cellular_component	integral component of membrane	GO:0016021	1	Q84VJ0,
cellular_component	intrinsic component of membrane	GO:0031224	1	Q84VJ0,
biological_process	organic substance metabolic process	GO:0071704	82	Q8W1F6,A0A3B6FP86,Q93XQ6,A0A3B5ZWW6,A0A3B6BZH1,A0A3B5Z0J7,Q6XEB8,A0A3B6IYD4,C8CAI4,A0A3B6MPW7,Q8VX48,A0A3B6NTH0,W5C5N9,Q7X9M2,C7C4X0,A0A3B6QGV3,A0A3B6MJX2,W5D739,A0A1D5YKH2,A0A3B6U569,A0A3B6SJW3,A0A3B6RHV8,A0A3B6PIN2,A0A3B6QBM8,A0A0C4BK54,A0A3B6B8W5,A0A3B6ES25,A0A3B6LJL2,B5B1F8,A0A3B6D8T8,A0A3B6A3S4,Q4W0V7,A0A3B6RG90,A0A1D6CXF2,Q84VJ0,W5DEJ5,A0A3B6KSW8,A0A3B6QNG6,Q08G39,A0A0C4BIW4,A0A3B5XW22,A4ZI…
biological_process	cellular metabolic process	GO:0044237	81	Q8W1F6,A0A3B6FP86,Q93XQ6,A0A3B5ZWW6,A0A3B6BZH1,A0A3B5Z0J7,Q6XEB8,C8CAI4,A0A3B6MPW7,Q8VX48,A0A3B6NTH0,W5C5N9,C7C4X0,A0A3B6MJX2,W5D739,A0A1D5YKH2,A0A3B6U569,A0A3B6RHV8,A0A3B6PIN2,A0A3B6QBM8,A0A0C4BK54,A0A3B6B8W5,A0A3B5ZTS4,A0A3B6ES25,A0A3B6LJL2,Q6JAB5,B5B1F8,A0A3B6D8T8,A0A3B6A3S4,Q4W0V7,A0A3B6RG90,A0A1D6CXF2,Q84VJ0,W5DEJ5,A0A3B6NHD8,Q08G39,S4Z090,A0A0C4BIW4,A0A3B5XW22,A4ZIZ6,A0A3B6PDH3,A0A3B6G1N1,W…
biological_process	primary metabolic process	GO:0044238	79	Q8W1F6,A0A3B6FP86,Q93XQ6,A0A3B5ZWW6,A0A3B6BZH1,A0A3B5Z0J7,Q6XEB8,A0A3B6IYD4,C8CAI4,A0A3B6MPW7,Q8VX48,A0A3B6NTH0,W5C5N9,Q7X9M2,C7C4X0,A0A3B6QGV3,A0A3B6MJX2,W5D739,A0A1D5YKH2,A0A3B6U569,A0A3B6SJW3,A0A3B6RHV8,A0A3B6PIN2,A0A3B6QBM8,A0A0C4BK54,A0A3B6B8W5,A0A3B6ES25,A0A3B6LJL2,B5B1F8,A0A3B6D8T8,A0A3B6A3S4,Q4W0V7,A0A3B6RG90,A0A1D6CXF2,Q84VJ0,W5DEJ5,A0A3B6KSW8,A0A3B6QNG6,Q08G39,A0A0C4BIW4,A0A3B5XW22,A4ZI…
biological_process	nitrogen compound metabolic process	GO:0006807	67	Q8W1F6,A0A3B6FP86,Q93XQ6,A0A3B5ZWW6,A0A3B6BZH1,A0A3B5Z0J7,Q6XEB8,C8CAI4,A0A3B6MPW7,W5C5N9,C7C4X0,A0A3B6MJX2,W5D739,A0A1D5YKH2,A0A3B6U569,A0A3B6RHV8,A0A3B6PIN2,A0A3B6QBM8,A0A0C4BK54,A0A3B6B8W5,A0A3B6ES25,B5B1F8,A0A3B6D8T8,A0A3B6A3S4,Q4W0V7,A0A1D6CXF2,Q84VJ0,W5DEJ5,A0A3B6QNG6,Q08G39,A0A0C4BIW4,A0A3B5XW22,A4ZIZ6,A0A3B6G1N1,W5ASA4,A0A3B5YT90,A0A3B6MZ07,A0A3B6C6G0,P41378,A0A3B6C7H9,A0A3B6FWN7,A0A3B6CI…
biological_process	response to stimulus	GO:0050896	66	A0A3B6CHS6,A0A3B6SQ59,A0A3B6TIC6,A0A3B6FP86,A0A3B5ZWW6,A0A3B6BZH1,A0A1D6CXJ5,A0A3B5Z0J7,Q6XEB8,A0A3B6MPW7,Q8VX48,C7C4X0,Q43223,A0A3B6N2V4,A0A3B6U569,A7LI80,A0A3B6PFX8,A0A3B6GNC6,A0A3B6QBM8,A0A3B6B8W5,A0A3B6LJL2,Q6JAB5,A0A3B6D8T8,A0A3B6DB70,Q9ZS15,A0A3B6RG90,A0A3B6RDT2,Q84VJ0,A0A3B6QNG6,F4Y589,A0A3B6G1N1,A0A3B5YT90,I3NM41,A0A3B6MZ07,A0A3B5XV32,A0A341QYC0,A0A3B6CDS3,A0A3B6RKE1,A0A3B6JPW9,A0A3B6FWN7…
biological_process	macromolecule metabolic process	GO:0043170	60	Q8W1F6,Q93XQ6,A0A3B5ZWW6,A0A3B6BZH1,A0A3B5Z0J7,A0A3B6IYD4,C8CAI4,A0A3B6MPW7,Q8VX48,A0A3B6NTH0,W5C5N9,Q7X9M2,C7C4X0,A0A3B6MJX2,W5D739,A0A1D5YKH2,A0A3B6U569,A0A3B6RHV8,A0A3B6PIN2,A0A3B6QBM8,A0A0C4BK54,A0A3B6B8W5,A0A3B6ES25,A0A3B6D8T8,Q4W0V7,A0A1D6CXF2,Q84VJ0,W5DEJ5,A0A3B6QNG6,Q08G39,A0A0C4BIW4,A0A3B5XW22,A4ZIZ6,A0A3B6G1N1,W5ASA4,A0A3B6MZ07,A0A3B6C6G0,P41378,A0A3B6C7H9,A0A3B6FWN7,A0A3B6U3N9,A0A3B6CI…
biological_process	organonitrogen compound metabolic process	GO:1901564	51	Q8W1F6,A0A3B6FP86,Q93XQ6,A0A3B5ZWW6,A0A3B6BZH1,A0A3B5Z0J7,Q6XEB8,C8CAI4,W5C5N9,C7C4X0,W5D739,A0A3B6U569,A0A3B6QBM8,A0A0C4BK54,B5B1F8,A0A3B6D8T8,A0A3B6A3S4,Q4W0V7,A0A1D6CXF2,Q84VJ0,W5DEJ5,A0A3B6QNG6,Q08G39,A0A0C4BIW4,A0A3B5XW22,A4ZIZ6,A0A3B6G1N1,W5ASA4,A0A3B5YT90,P41378,A0A3B5Y4P7,A0A3B6DBM9,A0A385H9D9,W5I1R7,A0A3B6SF67,A0A3B6THH1,A0A3B6C3R0,W5G100,Q5UHH8,A0A1S6KXP9,A0A3B6MYC3,A0A3B6HZS8,A0A3B6KTP…
biological_process	cellular macromolecule metabolic process	GO:0044260	47	Q8W1F6,Q93XQ6,A0A3B5ZWW6,A0A3B6BZH1,A0A3B5Z0J7,C8CAI4,Q8VX48,A0A3B6NTH0,W5C5N9,C7C4X0,W5D739,A0A1D5YKH2,A0A3B6U569,A0A3B6PIN2,A0A3B6QBM8,A0A0C4BK54,A0A3B6B8W5,A0A3B6D8T8,Q4W0V7,A0A1D6CXF2,Q84VJ0,W5DEJ5,Q08G39,A0A0C4BIW4,A0A3B5XW22,A4ZIZ6,A0A3B6G1N1,W5ASA4,A0A3B6MZ07,P41378,A0A3B6FWN7,A0A3B5Y4P7,A0A3B6DBM9,W5I1R7,A0A3B6SF67,A0A3B6THH1,A0A3B6C3R0,Q5UHH8,A0A1S6KXP9,A0A3B6HZS8,A0A3B6KTP1,A0A3B6LNR6,Q…
biological_process	response to stress	GO:0006950	45	A0A3B6CHS6,A0A3B6SQ59,A0A3B6TIC6,A0A3B5ZWW6,A0A3B6BZH1,C7C4X0,Q43223,A0A3B6N2V4,A0A3B6U569,A7LI80,A0A3B6PFX8,A0A3B6GNC6,A0A3B6QBM8,A0A3B6B8W5,A0A3B6LJL2,Q6JAB5,A0A3B6D8T8,A0A3B6DB70,Q9ZS15,Q84VJ0,A0A3B6QNG6,F4Y589,A0A3B6G1N1,A0A3B5YT90,I3NM41,A0A3B6MZ07,A0A341QYC0,A0A3B6CDS3,A0A3B6FWN7,A0A3B6PW34,A0A3B6CIK2,A0A3B5YW44,A0A3B5Y1J4,A0A3B5Y4P7,A0A385H9D9,A0A3B6KQD5,A0A1S6KXP9,A0A3B6HZS8,A0A3B6LNR6,Q8…
biological_process	cellular nitrogen compound metabolic process	GO:0034641	41	A0A3B6FP86,A0A3B6BZH1,A0A3B5Z0J7,Q6XEB8,A0A3B6MPW7,W5C5N9,A0A3B6MJX2,W5D739,A0A1D5YKH2,A0A3B6U569,A0A3B6RHV8,A0A3B6PIN2,A0A0C4BK54,A0A3B6B8W5,A0A3B6ES25,A0A3B6A3S4,Q84VJ0,W5DEJ5,Q08G39,A0A0C4BIW4,A0A3B5XW22,W5ASA4,A0A3B6MZ07,A0A3B6C6G0,P41378,A0A3B6C7H9,A0A3B6FWN7,A0A3B6CIK2,A0A3B5Y4P7,W5I1R7,A0A3B6THH1,W5G100,A0A3B6MYC3,A0A3B6HZS8,A0A3B6D6G1,A0A3B6JDT1,A0A1W5KJA9,A0A3B5YXK3,A0A3B6FUA0,A0A3B6DAP0…
biological_process	protein metabolic process	GO:0019538	40	Q8W1F6,Q93XQ6,A0A3B5ZWW6,A0A3B6BZH1,A0A3B5Z0J7,C8CAI4,W5C5N9,C7C4X0,W5D739,A0A3B6U569,A0A3B6QBM8,A0A0C4BK54,A0A3B6D8T8,Q4W0V7,A0A1D6CXF2,Q84VJ0,W5DEJ5,A0A3B6QNG6,Q08G39,A0A0C4BIW4,A0A3B5XW22,A4ZIZ6,A0A3B6G1N1,W5ASA4,P41378,A0A3B5Y4P7,A0A3B6DBM9,W5I1R7,A0A3B6SF67,A0A3B6THH1,A0A3B6C3R0,Q5UHH8,A0A1S6KXP9,A0A3B6HZS8,A0A3B6KTP1,A0A3B6LNR6,Q8H0L2,A0A3B6JEB6,Q4JHU8,A0A3B6BAD3,
biological_process	response to chemical	GO:0042221	40	A0A3B6CHS6,A0A3B6FP86,A0A3B5ZWW6,A0A3B6BZH1,A0A1D6CXJ5,A0A3B5Z0J7,Q6XEB8,A0A3B6MPW7,Q8VX48,Q43223,A0A3B6U569,A0A3B6PFX8,A0A3B6QBM8,A0A3B6B8W5,A0A3B6LJL2,Q6JAB5,A0A3B6RG90,A0A3B6RDT2,Q84VJ0,A0A3B6QNG6,A0A3B5YT90,A0A3B5XV32,A0A3B6JPW9,A5JHH2,A0A385H9D9,A0A3B6THH1,W5G100,A0A3B6MYC3,A0A3B6HZS8,A0A1W5KJA9,A0A3B6LNR6,Q8H0L2,A0A3B5YXK3,A0A3B6JEB6,A0A3B6LID9,A0A3B6FUA0,A0A3B6JGW2,A0A0F7IN65,A0A3B6CD77,A0…
biological_process	cellular protein metabolic process	GO:0044267	39	Q8W1F6,Q93XQ6,A0A3B5ZWW6,A0A3B6BZH1,A0A3B5Z0J7,C8CAI4,W5C5N9,C7C4X0,W5D739,A0A3B6U569,A0A3B6QBM8,A0A0C4BK54,A0A3B6D8T8,Q4W0V7,A0A1D6CXF2,Q84VJ0,W5DEJ5,Q08G39,A0A0C4BIW4,A0A3B5XW22,A4ZIZ6,A0A3B6G1N1,W5ASA4,P41378,A0A3B5Y4P7,A0A3B6DBM9,W5I1R7,A0A3B6SF67,A0A3B6THH1,A0A3B6C3R0,Q5UHH8,A0A1S6KXP9,A0A3B6HZS8,A0A3B6KTP1,A0A3B6LNR6,Q8H0L2,A0A3B6JEB6,Q4JHU8,A0A3B6BAD3,
biological_process	biological regulation	GO:0065007	35	A0A3B6BZH1,C8CAI4,C7C4X0,A0A1D5YKH2,A0A3B6U569,A0A3B6PFX8,A0A3B6PIN2,A0A3B6QBM8,A0A3B6B8W5,Q6JAB5,Q4W0V7,Q84VJ0,A4ZIZ6,I3NM41,A0A3B6CDS3,P41378,A0A3B6C7H9,A0A3B6JI93,A0A3B6CIK2,A0A3B6DG73,A0A3B5YW44,A0A3B5Y4P7,A0A385H9D9,A0A3B6SF67,C6YBD7,Q5UHH8,A0A1S6KXP9,A0A3B6HZS8,A0A3B6KTP1,A0A3B6LNR6,Q8H0L2,A0A3B6JEB6,A0A3B6DAP0,A0A3B6CD77,A0A3B6BAD3,
biological_process	biosynthetic process	GO:0009058	34	A0A3B6FP86,A0A3B6BZH1,A0A3B5Z0J7,Q8VX48,W5C5N9,W5D739,A0A1D5YKH2,A0A3B6U569,A0A3B6PIN2,A0A0C4BK54,A0A3B6B8W5,A0A3B6A3S4,Q84VJ0,W5DEJ5,A0A3B6NHD8,Q08G39,A0A0C4BIW4,A0A3B5XW22,W5ASA4,P41378,A0A3B6C7H9,A0A3B6FWN7,A0A3B6DG73,A0A3B5Y4P7,A0A385H9D9,W5I1R7,A0A3B6THH1,W5G100,A0A3B6HZS8,A0A3B6JDT1,A0A1W5KJA9,A0A3B6FUA0,A0A3B6DAP0,A0A0F7IN65,
biological_process	cellular biosynthetic process	GO:0044249	33	A0A3B6FP86,A0A3B6BZH1,A0A3B5Z0J7,Q8VX48,W5C5N9,W5D739,A0A1D5YKH2,A0A3B6U569,A0A3B6PIN2,A0A0C4BK54,A0A3B6B8W5,A0A3B6A3S4,Q84VJ0,W5DEJ5,A0A3B6NHD8,Q08G39,A0A0C4BIW4,A0A3B5XW22,W5ASA4,P41378,A0A3B6C7H9,A0A3B6FWN7,A0A3B5Y4P7,A0A385H9D9,W5I1R7,A0A3B6THH1,W5G100,A0A3B6HZS8,A0A3B6JDT1,A0A1W5KJA9,A0A3B6FUA0,A0A3B6DAP0,A0A0F7IN65,
biological_process	organic substance biosynthetic process	GO:1901576	33	A0A3B6FP86,A0A3B6BZH1,A0A3B5Z0J7,Q8VX48,W5C5N9,W5D739,A0A1D5YKH2,A0A3B6U569,A0A3B6PIN2,A0A0C4BK54,A0A3B6B8W5,A0A3B6A3S4,Q84VJ0,W5DEJ5,Q08G39,A0A0C4BIW4,A0A3B5XW22,W5ASA4,P41378,A0A3B6C7H9,A0A3B6FWN7,A0A3B6DG73,A0A3B5Y4P7,A0A385H9D9,W5I1R7,A0A3B6THH1,W5G100,A0A3B6HZS8,A0A3B6JDT1,A0A1W5KJA9,A0A3B6FUA0,A0A3B6DAP0,A0A0F7IN65,
biological_process	cellular aromatic compound metabolic process	GO:0006725	33	A0A3B6FP86,A0A3B6BZH1,Q6XEB8,A0A3B6MPW7,A0A3B6MJX2,A0A1D5YKH2,A0A3B6U569,A0A3B6RHV8,A0A3B6PIN2,A0A0C4BK54,A0A3B6B8W5,A0A3B6ES25,A0A3B6A3S4,Q84VJ0,A0A3B6NHD8,A0A0C4BIW4,A0A3B6MZ07,A0A3B6C6G0,P41378,A0A3B6C7H9,A0A3B6FWN7,A0A3B6CIK2,A0A385H9D9,W5G100,A0A3B6MYC3,A0A3B6HZS8,A0A3B6D6G1,A0A3B6JDT1,A0A1W5KJA9,A0A3B5YXK3,A0A3B6FUA0,A0A3B6DAP0,A0A0F7IN65,
biological_process	organic cyclic compound metabolic process	GO:1901360	32	A0A3B6FP86,A0A3B6BZH1,Q6XEB8,A0A3B6MPW7,A0A3B6MJX2,A0A1D5YKH2,A0A3B6U569,A0A3B6RHV8,A0A3B6PIN2,A0A0C4BK54,A0A3B6B8W5,A0A3B6ES25,A0A3B6A3S4,Q84VJ0,A0A0C4BIW4,A0A3B6MZ07,A0A3B6C6G0,P41378,A0A3B6C7H9,A0A3B6FWN7,A0A3B6CIK2,A0A385H9D9,W5G100,A0A3B6MYC3,A0A3B6HZS8,A0A3B6D6G1,A0A3B6JDT1,A0A1W5KJA9,A0A3B5YXK3,A0A3B6FUA0,A0A3B6DAP0,A0A0F7IN65,
biological_process	regulation of biological process	GO:0050789	32	A0A3B6BZH1,C8CAI4,C7C4X0,A0A1D5YKH2,A0A3B6U569,A0A3B6PFX8,A0A3B6PIN2,A0A3B6QBM8,A0A3B6B8W5,Q6JAB5,Q4W0V7,Q84VJ0,A4ZIZ6,P41378,A0A3B6C7H9,A0A3B6JI93,A0A3B6CIK2,A0A3B6DG73,A0A3B5YW44,A0A3B5Y4P7,A0A385H9D9,A0A3B6SF67,Q5UHH8,A0A1S6KXP9,A0A3B6HZS8,A0A3B6KTP1,A0A3B6LNR6,Q8H0L2,A0A3B6JEB6,A0A3B6DAP0,A0A3B6CD77,A0A3B6BAD3,
biological_process	heterocycle metabolic process	GO:0046483	31	A0A3B6FP86,A0A3B6BZH1,Q6XEB8,A0A3B6MPW7,A0A3B6MJX2,A0A1D5YKH2,A0A3B6U569,A0A3B6RHV8,A0A3B6PIN2,A0A0C4BK54,A0A3B6B8W5,A0A3B6ES25,A0A3B6A3S4,Q84VJ0,A0A0C4BIW4,A0A3B6MZ07,A0A3B6C6G0,P41378,A0A3B6C7H9,A0A3B6FWN7,A0A3B6CIK2,W5G100,A0A3B6MYC3,A0A3B6HZS8,A0A3B6D6G1,A0A3B6JDT1,A0A1W5KJA9,A0A3B5YXK3,A0A3B6FUA0,A0A3B6DAP0,A0A0F7IN65,
biological_process	cellular nitrogen compound biosynthetic process	GO:0044271	30	A0A3B6FP86,A0A3B6BZH1,A0A3B5Z0J7,W5C5N9,W5D739,A0A1D5YKH2,A0A3B6U569,A0A3B6PIN2,A0A0C4BK54,A0A3B6B8W5,A0A3B6A3S4,Q84VJ0,W5DEJ5,Q08G39,A0A0C4BIW4,A0A3B5XW22,W5ASA4,P41378,A0A3B6C7H9,A0A3B6FWN7,A0A3B5Y4P7,W5I1R7,A0A3B6THH1,W5G100,A0A3B6HZS8,A0A3B6JDT1,A0A1W5KJA9,A0A3B6FUA0,A0A3B6DAP0,A0A0F7IN65,
biological_process	cellular response to stimulus	GO:0051716	30	A0A3B6CHS6,A0A3B6FP86,A0A3B6BZH1,Q6XEB8,A0A3B6MPW7,A0A3B6U569,A0A3B6PFX8,A0A3B6B8W5,Q6JAB5,Q84VJ0,A0A3B6MZ07,A0A3B5XV32,A0A3B6JPW9,A0A3B6FWN7,A5JHH2,A0A3B5YW44,A0A385H9D9,W5G100,A0A3B6MYC3,A0A3B6HZS8,A0A1W5KJA9,A0A3B6LNR6,Q8H0L2,A0A3B5YXK3,A0A3B6JEB6,A0A3B6FUA0,A0A3B6JGW2,A0A0F7IN65,A0A3B6CD77,A0A3B6BAD3,
biological_process	cellular component organization or biogenesis	GO:0071840	30	A0A3B6BZH1,A0A3B6MPW7,A0A3B6MJX2,W5D739,A0A1D5YKH2,A0A3B6U569,A0A3B6RHV8,A0A0C4BK54,A0A3B6B8W5,A0A3B5ZTS4,Q84VJ0,Q08G39,A0A0C4BIW4,A0A3B5ZSU0,W5ASA4,I3NM41,A0A3B6CDS3,A0A3B6C6G0,A0A3B6LD87,A0A3B6EPW4,A0A3B6DG73,A0A3B6DBM9,A0A385H9D9,P62786,W5FWF5,Q944C6,A0A481S2M6,A0A3B6HYC8,A0A3B6NM65,A0A3B6CD77,
biological_process	nucleobase-containing compound metabolic process	GO:0006139	30	A0A3B6FP86,A0A3B6BZH1,Q6XEB8,A0A3B6MPW7,A0A3B6MJX2,A0A1D5YKH2,A0A3B6U569,A0A3B6RHV8,A0A3B6PIN2,A0A0C4BK54,A0A3B6B8W5,A0A3B6ES25,A0A3B6A3S4,Q84VJ0,A0A0C4BIW4,A0A3B6MZ07,A0A3B6C6G0,P41378,A0A3B6C7H9,A0A3B6FWN7,A0A3B6CIK2,W5G100,A0A3B6MYC3,A0A3B6D6G1,A0A3B6JDT1,A0A1W5KJA9,A0A3B5YXK3,A0A3B6FUA0,A0A3B6DAP0,A0A0F7IN65,
biological_process	regulation of cellular process	GO:0050794	29	A0A3B6BZH1,C8CAI4,C7C4X0,A0A1D5YKH2,A0A3B6U569,A0A3B6PFX8,A0A3B6PIN2,A0A3B6QBM8,A0A3B6B8W5,Q6JAB5,Q4W0V7,Q84VJ0,A4ZIZ6,A0A3B6C7H9,A0A3B6DG73,A0A3B5YW44,A0A3B5Y4P7,A0A385H9D9,A0A3B6SF67,Q5UHH8,A0A1S6KXP9,A0A3B6HZS8,A0A3B6KTP1,A0A3B6LNR6,Q8H0L2,A0A3B6JEB6,A0A3B6DAP0,A0A3B6CD77,A0A3B6BAD3,
biological_process	gene expression	GO:0010467	28	A0A3B6BZH1,A0A3B5Z0J7,A0A3B6MPW7,W5C5N9,A0A3B6MJX2,W5D739,A0A1D5YKH2,A0A3B6U569,A0A3B6RHV8,A0A3B6PIN2,A0A0C4BK54,A0A3B6B8W5,A0A3B6ES25,Q84VJ0,W5DEJ5,Q08G39,A0A0C4BIW4,A0A3B5XW22,W5ASA4,A0A3B6C6G0,P41378,A0A3B6C7H9,A0A3B6CIK2,A0A3B5Y4P7,W5I1R7,A0A3B6THH1,A0A3B6D6G1,A0A3B6DAP0,
biological_process	cellular component organization	GO:0016043	24	A0A3B6BZH1,A0A3B6MPW7,A0A3B6MJX2,A0A1D5YKH2,A0A3B6U569,A0A0C4BK54,A0A3B5ZTS4,Q84VJ0,Q08G39,A0A0C4BIW4,A0A3B5ZSU0,W5ASA4,A0A3B6C6G0,A0A3B6LD87,A0A3B6EPW4,A0A3B6DG73,A0A3B6DBM9,A0A385H9D9,P62786,W5FWF5,A0A481S2M6,A0A3B6HYC8,A0A3B6NM65,A0A3B6CD77,
biological_process	cellular component biogenesis	GO:0044085	23	A0A3B6BZH1,A0A3B6MPW7,A0A3B6MJX2,W5D739,A0A1D5YKH2,A0A3B6U569,A0A3B6RHV8,A0A0C4BK54,A0A3B6B8W5,A0A3B5ZTS4,Q08G39,A0A0C4BIW4,A0A3B5ZSU0,W5ASA4,I3NM41,A0A3B6CDS3,A0A3B6C6G0,A0A3B6EPW4,A0A3B6DBM9,P62786,W5FWF5,Q944C6,A0A3B6HYC8,
biological_process	response to abiotic stimulus	GO:0009628	23	A0A3B5ZWW6,Q8VX48,Q43223,A7LI80,A0A3B6PFX8,A0A3B6LJL2,Q6JAB5,Q84VJ0,A0A3B6QNG6,A0A3B5YT90,I3NM41,A0A341QYC0,A0A3B6CDS3,A0A3B6RKE1,A0A3B6CIK2,A0A3B5YW44,A0A3B5Y1J4,A0A385H9D9,A0A3B6B1C5,Q8H0L2,A0A3B6HYC8,A0A3B6LID9,A0A3B6FUA0,
biological_process	macromolecule biosynthetic process	GO:0009059	23	A0A3B6BZH1,A0A3B5Z0J7,Q8VX48,W5C5N9,W5D739,A0A1D5YKH2,A0A3B6U569,A0A3B6PIN2,A0A0C4BK54,A0A3B6B8W5,Q84VJ0,W5DEJ5,Q08G39,A0A0C4BIW4,A0A3B5XW22,W5ASA4,P41378,A0A3B6C7H9,A0A3B6FWN7,A0A3B5Y4P7,W5I1R7,A0A3B6THH1,A0A3B6DAP0,
biological_process	cellular macromolecule biosynthetic process	GO:0034645	22	A0A3B6BZH1,A0A3B5Z0J7,Q8VX48,W5C5N9,W5D739,A0A1D5YKH2,A0A3B6U569,A0A3B6PIN2,A0A0C4BK54,A0A3B6B8W5,Q84VJ0,W5DEJ5,Q08G39,A0A0C4BIW4,A0A3B5XW22,W5ASA4,P41378,A0A3B6FWN7,A0A3B5Y4P7,W5I1R7,A0A3B6THH1,A0A3B6DAP0,
biological_process	organonitrogen compound biosynthetic process	GO:1901566	21	A0A3B6FP86,A0A3B5Z0J7,W5C5N9,W5D739,A0A0C4BK54,A0A3B6A3S4,W5DEJ5,Q08G39,A0A0C4BIW4,A0A3B5XW22,W5ASA4,P41378,A0A3B5Y4P7,A0A385H9D9,W5I1R7,A0A3B6THH1,W5G100,A0A3B6HZS8,A0A1W5KJA9,A0A3B6FUA0,A0A0F7IN65,
biological_process	organic substance catabolic process	GO:1901575	21	A0A3B6BZH1,A0A3B6IYD4,Q8VX48,Q7X9M2,A0A3B6U569,A0A3B6SJW3,A0A3B6QBM8,A0A1D6CXF2,Q84VJ0,A0A3B6QNG6,A0A3B5YT90,A0A3B6JPW9,A0A3B6U3N9,A0A3B6KSH4,W5G100,A0A1W5KJA9,A0A3B6LNR6,A0A3B6FUA0,A0A0F7IN65,Q4JHU8,A0A3B6BAD3,
biological_process	catabolic process	GO:0009056	21	A0A3B6BZH1,A0A3B6IYD4,Q8VX48,Q7X9M2,A0A3B6U569,A0A3B6SJW3,A0A3B6QBM8,A0A1D6CXF2,Q84VJ0,A0A3B6QNG6,A0A3B5YT90,A0A3B6JPW9,A0A3B6U3N9,A0A3B6KSH4,W5G100,A0A1W5KJA9,A0A3B6LNR6,A0A3B6FUA0,A0A0F7IN65,Q4JHU8,A0A3B6BAD3,
biological_process	small molecule metabolic process	GO:0044281	21	A0A3B6FP86,Q6XEB8,Q8VX48,A0A3B6LJL2,B5B1F8,A0A3B6A3S4,Q84VJ0,A0A3B6KSW8,A0A3B6PDH3,A0A3B5YT90,A0A3B6JPW9,A0A3B6JI93,A0A385H9D9,W5G100,A0A3B6MYC3,A0A3B6HZS8,A0A3B6JDT1,A0A1W5KJA9,A0A3B5YXK3,A0A3B6FUA0,A0A0F7IN65,
biological_process	cellular response to chemical stimulus	GO:0070887	21	A0A3B6FP86,Q6XEB8,A0A3B6MPW7,A0A3B6PFX8,A0A3B6B8W5,Q84VJ0,A0A3B5XV32,A0A3B6JPW9,A5JHH2,A0A385H9D9,W5G100,A0A3B6MYC3,A0A1W5KJA9,A0A3B6LNR6,Q8H0L2,A0A3B5YXK3,A0A3B6FUA0,A0A3B6JGW2,A0A0F7IN65,A0A3B6CD77,A0A3B6BAD3,
biological_process	regulation of metabolic process	GO:0019222	21	A0A3B6BZH1,C8CAI4,C7C4X0,A0A1D5YKH2,A0A3B6U569,A0A3B6PIN2,A0A3B6B8W5,Q6JAB5,Q4W0V7,Q84VJ0,A4ZIZ6,P41378,A0A3B6C7H9,A0A3B6CIK2,A0A3B5Y4P7,A0A3B6SF67,Q5UHH8,A0A1S6KXP9,A0A3B6HZS8,Q8H0L2,A0A3B6DAP0,
biological_process	phosphorus metabolic process	GO:0006793	20	Q8W1F6,A0A3B6FP86,Q6XEB8,A0A3B6D8T8,A0A3B6A3S4,A0A3B6RG90,Q84VJ0,A0A3B6G1N1,A0A3B6JI93,A0A3B6C3R0,W5G100,A0A3B6MYC3,A0A3B6HZS8,A0A3B6KTP1,A0A3B6JDT1,A0A1W5KJA9,Q8H0L2,A0A3B5YXK3,A0A3B6FUA0,A0A0F7IN65,
biological_process	response to organic substance	GO:0010033	20	A0A3B6CHS6,A0A3B6BZH1,A0A3B5Z0J7,A0A3B6MPW7,Q43223,A0A3B6U569,A0A3B6PFX8,A0A3B6QBM8,A0A3B6B8W5,Q6JAB5,A0A3B6RG90,Q84VJ0,A0A3B6QNG6,A0A3B5XV32,A0A3B6JPW9,A5JHH2,A0A385H9D9,A0A3B6LNR6,A0A3B6JGW2,A0A3B6BAD3,
biological_process	regulation of macromolecule metabolic process	GO:0060255	20	A0A3B6BZH1,C8CAI4,C7C4X0,A0A1D5YKH2,A0A3B6U569,A0A3B6PIN2,A0A3B6B8W5,Q4W0V7,Q84VJ0,A4ZIZ6,P41378,A0A3B6C7H9,A0A3B6CIK2,A0A3B5Y4P7,A0A3B6SF67,Q5UHH8,A0A1S6KXP9,A0A3B6HZS8,Q8H0L2,A0A3B6DAP0,
biological_process	nucleic acid metabolic process	GO:0090304	20	A0A3B6BZH1,A0A3B6MPW7,A0A3B6MJX2,A0A1D5YKH2,A0A3B6U569,A0A3B6RHV8,A0A3B6PIN2,A0A0C4BK54,A0A3B6B8W5,A0A3B6ES25,Q84VJ0,A0A0C4BIW4,A0A3B6MZ07,A0A3B6C6G0,P41378,A0A3B6C7H9,A0A3B6FWN7,A0A3B6CIK2,A0A3B6D6G1,A0A3B6DAP0,
biological_process	response to external stimulus	GO:0009605	19	A0A3B6CHS6,A0A3B6SQ59,A0A3B5ZWW6,A0A3B6MPW7,Q8VX48,A0A3B6N2V4,A0A3B6PFX8,A0A3B6GNC6,A0A3B6QBM8,A0A3B6B8W5,A0A3B6D8T8,A0A3B6DB70,Q84VJ0,F4Y589,A0A3B6G1N1,A0A3B6PW34,A0A385H9D9,A0A3B6KQD5,A0A3B6CD77,
biological_process	phosphate-containing compound metabolic process	GO:0006796	19	Q8W1F6,A0A3B6FP86,Q6XEB8,A0A3B6D8T8,A0A3B6A3S4,A0A3B6RG90,Q84VJ0,A0A3B6G1N1,A0A3B6JI93,A0A3B6C3R0,W5G100,A0A3B6MYC3,A0A3B6HZS8,A0A3B6KTP1,A0A1W5KJA9,Q8H0L2,A0A3B5YXK3,A0A3B6FUA0,A0A0F7IN65,
biological_process	aromatic compound biosynthetic process	GO:0019438	19	A0A3B6FP86,A0A3B6BZH1,A0A1D5YKH2,A0A3B6U569,A0A3B6PIN2,A0A3B6B8W5,A0A3B6A3S4,Q84VJ0,A0A3B6NHD8,A0A3B6C7H9,A0A3B6FWN7,A0A385H9D9,W5G100,A0A3B6HZS8,A0A3B6JDT1,A0A1W5KJA9,A0A3B6FUA0,A0A3B6DAP0,A0A0F7IN65,
biological_process	regulation of cellular metabolic process	GO:0031323	19	A0A3B6BZH1,C8CAI4,C7C4X0,A0A1D5YKH2,A0A3B6U569,A0A3B6PIN2,A0A3B6B8W5,Q6JAB5,Q4W0V7,Q84VJ0,A4ZIZ6,A0A3B6C7H9,A0A3B5Y4P7,A0A3B6SF67,Q5UHH8,A0A1S6KXP9,A0A3B6HZS8,Q8H0L2,A0A3B6DAP0,
biological_process	RNA metabolic process	GO:0016070	19	A0A3B6BZH1,A0A3B6MPW7,A0A3B6MJX2,A0A1D5YKH2,A0A3B6U569,A0A3B6RHV8,A0A3B6PIN2,A0A0C4BK54,A0A3B6B8W5,A0A3B6ES25,Q84VJ0,A0A0C4BIW4,A0A3B6C6G0,P41378,A0A3B6C7H9,A0A3B6FWN7,A0A3B6CIK2,A0A3B6D6G1,A0A3B6DAP0,
biological_process	defense response	GO:0006952	18	A0A3B6SQ59,A0A3B6TIC6,C7C4X0,A0A3B6N2V4,A0A3B6PFX8,A0A3B6GNC6,A0A3B6QBM8,A0A3B6B8W5,A0A3B6D8T8,A0A3B6DB70,Q84VJ0,F4Y589,A0A3B6G1N1,A0A3B6PW34,A0A3B5Y4P7,A0A385H9D9,A0A3B6KQD5,A0A1S6KXP9,
biological_process	localization	GO:0051179	18	A0A3B5ZWX4,A0A3B6FP86,A0A3B6PFX8,A0A3B6MP76,I3NM41,A0A3B6CDS3,A0A3B6DG73,A0A3B5YW44,A0A3B5Y1J4,A0A3B6IS22,P24296,Q944C6,Q68HC1,Q8H0L2,A0A3B6ING1,A0A3B6LID9,A0A3B6C5K5,A0A3B6NM65,
biological_process	regulation of nitrogen compound metabolic process	GO:0051171	18	A0A3B6BZH1,C8CAI4,C7C4X0,A0A1D5YKH2,A0A3B6U569,A0A3B6PIN2,A0A3B6B8W5,Q4W0V7,Q84VJ0,A4ZIZ6,A0A3B6C7H9,A0A3B5Y4P7,A0A3B6SF67,Q5UHH8,A0A1S6KXP9,A0A3B6HZS8,Q8H0L2,A0A3B6DAP0,
biological_process	regulation of primary metabolic process	GO:0080090	18	A0A3B6BZH1,C8CAI4,C7C4X0,A0A1D5YKH2,A0A3B6U569,A0A3B6PIN2,A0A3B6B8W5,Q4W0V7,Q84VJ0,A4ZIZ6,A0A3B6C7H9,A0A3B5Y4P7,A0A3B6SF67,Q5UHH8,A0A1S6KXP9,A0A3B6HZS8,Q8H0L2,A0A3B6DAP0,
biological_process	organic cyclic compound biosynthetic process	GO:1901362	18	A0A3B6FP86,A0A3B6BZH1,A0A1D5YKH2,A0A3B6U569,A0A3B6PIN2,A0A3B6B8W5,A0A3B6A3S4,Q84VJ0,A0A3B6C7H9,A0A3B6FWN7,A0A385H9D9,W5G100,A0A3B6HZS8,A0A3B6JDT1,A0A1W5KJA9,A0A3B6FUA0,A0A3B6DAP0,A0A0F7IN65,
biological_process	developmental process	GO:0032502	18	A0A3B6GVC0,A0A3B6PIN2,A0A3B6B8W5,Q6JAB5,A0A3B6RG90,Q84VJ0,I3NM41,A0A3B5XV32,A0A3B6CDS3,A0A3B6TAK9,A0A3B6FWN7,A5JHH2,A0A3B6DG73,A0A385H9D9,A0A3B6FUA0,A0A3B6DAP0,A0A3B6CD77,Q4JHU8,
biological_process	cellular component assembly	GO:0022607	17	A0A3B6BZH1,A0A3B6MPW7,A0A3B6MJX2,A0A1D5YKH2,A0A3B6U569,A0A0C4BK54,A0A3B5ZTS4,Q08G39,A0A0C4BIW4,A0A3B5ZSU0,W5ASA4,A0A3B6C6G0,A0A3B6EPW4,A0A3B6DBM9,P62786,W5FWF5,A0A3B6HYC8,
biological_process	response to inorganic substance	GO:0010035	17	A0A3B5ZWW6,A0A1D6CXJ5,Q8VX48,Q43223,A0A3B6LJL2,Q6JAB5,A0A3B6RG90,A0A3B6RDT2,A0A3B6QNG6,A0A3B5YT90,A0A3B6THH1,A0A3B6HZS8,Q8H0L2,A0A3B5YXK3,A0A3B6JEB6,A0A3B6LID9,A0A3B6CD77,
biological_process	heterocycle biosynthetic process	GO:0018130	17	A0A3B6FP86,A0A3B6BZH1,A0A1D5YKH2,A0A3B6U569,A0A3B6PIN2,A0A3B6B8W5,A0A3B6A3S4,Q84VJ0,A0A3B6C7H9,A0A3B6FWN7,W5G100,A0A3B6HZS8,A0A3B6JDT1,A0A1W5KJA9,A0A3B6FUA0,A0A3B6DAP0,A0A0F7IN65,
biological_process	anatomical structure development	GO:0048856	17	A0A3B6GVC0,A0A3B6PIN2,A0A3B6B8W5,Q6JAB5,A0A3B6RG90,Q84VJ0,I3NM41,A0A3B5XV32,A0A3B6CDS3,A0A3B6TAK9,A0A3B6FWN7,A5JHH2,A0A385H9D9,A0A3B6FUA0,A0A3B6DAP0,A0A3B6CD77,Q4JHU8,
biological_process	protein-containing complex assembly	GO:0065003	16	A0A3B6BZH1,A0A3B6MPW7,A0A3B6MJX2,A0A3B6U569,A0A0C4BK54,A0A3B5ZTS4,Q08G39,A0A0C4BIW4,A0A3B5ZSU0,W5ASA4,A0A3B6C6G0,A0A3B6EPW4,A0A3B6DBM9,P62786,W5FWF5,A0A3B6HYC8,
biological_process	protein-containing complex organization	GO:0043933	16	A0A3B6BZH1,A0A3B6MPW7,A0A3B6MJX2,A0A3B6U569,A0A0C4BK54,A0A3B5ZTS4,Q08G39,A0A0C4BIW4,A0A3B5ZSU0,W5ASA4,A0A3B6C6G0,A0A3B6EPW4,A0A3B6DBM9,P62786,W5FWF5,A0A3B6HYC8,
biological_process	proteolysis	GO:0006508	16	A0A3B6BZH1,C8CAI4,C7C4X0,A0A3B6U569,A0A3B6QBM8,Q4W0V7,A0A1D6CXF2,Q84VJ0,A0A3B6QNG6,A4ZIZ6,A0A3B6SF67,Q5UHH8,A0A1S6KXP9,A0A3B6LNR6,Q4JHU8,A0A3B6BAD3,
biological_process	organelle organization	GO:0006996	16	A0A1D5YKH2,A0A0C4BK54,Q84VJ0,Q08G39,A0A0C4BIW4,A0A3B5ZSU0,W5ASA4,A0A3B6C6G0,A0A3B6LD87,A0A3B6EPW4,A0A3B6DG73,A0A385H9D9,P62786,W5FWF5,A0A481S2M6,A0A3B6NM65,
biological_process	establishment of localization	GO:0051234	16	A0A3B5ZWX4,A0A3B6FP86,A0A3B6PFX8,A0A3B6MP76,A0A3B6DG73,A0A3B5YW44,A0A3B5Y1J4,A0A3B6IS22,P24296,Q944C6,Q68HC1,Q8H0L2,A0A3B6ING1,A0A3B6LID9,A0A3B6C5K5,A0A3B6NM65,
biological_process	nucleobase-containing compound biosynthetic process	GO:0034654	16	A0A3B6FP86,A0A3B6BZH1,A0A1D5YKH2,A0A3B6U569,A0A3B6PIN2,A0A3B6B8W5,A0A3B6A3S4,Q84VJ0,A0A3B6C7H9,A0A3B6FWN7,W5G100,A0A3B6JDT1,A0A1W5KJA9,A0A3B6FUA0,A0A3B6DAP0,A0A0F7IN65,
biological_process	phosphorylation	GO:0016310	15	Q8W1F6,A0A3B6D8T8,A0A3B6A3S4,A0A3B6RG90,Q84VJ0,A0A3B6G1N1,W5G100,A0A3B6MYC3,A0A3B6HZS8,A0A3B6KTP1,A0A1W5KJA9,Q8H0L2,A0A3B5YXK3,A0A3B6FUA0,A0A0F7IN65,
biological_process	response to other organism	GO:0051707	15	A0A3B6SQ59,A0A3B5ZWW6,A0A3B6MPW7,A0A3B6N2V4,A0A3B6PFX8,A0A3B6GNC6,A0A3B6QBM8,A0A3B6B8W5,A0A3B6D8T8,A0A3B6DB70,F4Y589,A0A3B6G1N1,A0A3B6PW34,A0A385H9D9,A0A3B6KQD5,
biological_process	response to external biotic stimulus	GO:0043207	15	A0A3B6SQ59,A0A3B5ZWW6,A0A3B6MPW7,A0A3B6N2V4,A0A3B6PFX8,A0A3B6GNC6,A0A3B6QBM8,A0A3B6B8W5,A0A3B6D8T8,A0A3B6DB70,F4Y589,A0A3B6G1N1,A0A3B6PW34,A0A385H9D9,A0A3B6KQD5,
biological_process	response to biotic stimulus	GO:0009607	15	A0A3B6SQ59,A0A3B5ZWW6,A0A3B6MPW7,A0A3B6N2V4,A0A3B6PFX8,A0A3B6GNC6,A0A3B6QBM8,A0A3B6B8W5,A0A3B6D8T8,A0A3B6DB70,F4Y589,A0A3B6G1N1,A0A3B6PW34,A0A385H9D9,A0A3B6KQD5,
biological_process	biological process involved in interspecies interaction between organisms	GO:0044419	15	A0A3B6SQ59,A0A3B5ZWW6,A0A3B6MPW7,A0A3B6N2V4,A0A3B6PFX8,A0A3B6GNC6,A0A3B6QBM8,A0A3B6B8W5,A0A3B6D8T8,A0A3B6DB70,F4Y589,A0A3B6G1N1,A0A3B6PW34,A0A385H9D9,A0A3B6KQD5,
biological_process	transport	GO:0006810	15	A0A3B5ZWX4,A0A3B6FP86,A0A3B6PFX8,A0A3B6MP76,A0A3B6DG73,A0A3B5YW44,A0A3B5Y1J4,A0A3B6IS22,P24296,Q944C6,Q68HC1,Q8H0L2,A0A3B6ING1,A0A3B6LID9,A0A3B6C5K5,
biological_process	macromolecule modification	GO:0043412	15	Q8W1F6,Q93XQ6,A0A3B5ZWW6,A0A3B6NTH0,A0A3B6ES25,A0A3B6D8T8,Q84VJ0,A0A3B6G1N1,A0A3B6DBM9,A0A3B6C3R0,A0A3B6HZS8,A0A3B6KTP1,Q8H0L2,A0A3B6JEB6,Q4JHU8,
biological_process	multicellular organismal process	GO:0032501	15	A0A3B6GVC0,A0A3B6PIN2,Q6JAB5,A0A3B6RG90,Q84VJ0,I3NM41,A0A3B5XV32,A0A3B6CDS3,A0A3B6TAK9,A0A3B6FWN7,A5JHH2,A0A385H9D9,A0A3B6FUA0,A0A3B6DAP0,A0A3B6CD77,
biological_process	generation of precursor metabolites and energy	GO:0006091	14	Q6XEB8,Q8VX48,A0A3B5ZTS4,Q6JAB5,Q84VJ0,S4Z090,A0A3B6DBM9,W5G100,A0A3B6MYC3,A0A3B6LRY2,A0A1W5KJA9,A0A3B6HYC8,A0A3B6FUA0,A0A0F7IN65,
biological_process	response to cadmium ion	GO:0046686	14	A0A3B5ZWW6,A0A1D6CXJ5,Q8VX48,Q43223,Q6JAB5,A0A3B6RG90,A0A3B6RDT2,A0A3B6QNG6,A0A3B5YT90,A0A3B6THH1,A0A3B6HZS8,A0A3B6JEB6,A0A3B6LID9,A0A3B6CD77,
biological_process	response to metal ion	GO:0010038	14	A0A3B5ZWW6,A0A1D6CXJ5,Q8VX48,Q43223,Q6JAB5,A0A3B6RG90,A0A3B6RDT2,A0A3B6QNG6,A0A3B5YT90,A0A3B6THH1,A0A3B6HZS8,A0A3B6JEB6,A0A3B6LID9,A0A3B6CD77,
biological_process	carbohydrate metabolic process	GO:0005975	14	A0A3B6IYD4,Q8VX48,A0A3B6NTH0,Q7X9M2,A0A3B6B8W5,A0A3B6RG90,A0A3B6KSW8,A0A3B6JI93,A0A3B6U3N9,A0A3B6KSH4,W5G100,A0A1W5KJA9,A0A3B6FUA0,A0A0F7IN65,
biological_process	cellular response to stress	GO:0033554	14	A0A3B6CHS6,A0A3B6BZH1,A0A3B6U569,Q6JAB5,Q84VJ0,A0A3B6MZ07,A0A3B6FWN7,A0A3B5YW44,A0A3B6HZS8,A0A3B6LNR6,Q8H0L2,A0A3B5YXK3,A0A3B6JGW2,A0A3B6BAD3,
biological_process	negative regulation of cellular process	GO:0048523	14	C8CAI4,C7C4X0,A0A1D5YKH2,Q6JAB5,Q4W0V7,Q84VJ0,A4ZIZ6,A0A3B5Y4P7,A0A385H9D9,A0A3B6SF67,Q5UHH8,A0A1S6KXP9,A0A3B6HZS8,Q8H0L2,
biological_process	negative regulation of biological process	GO:0048519	14	C8CAI4,C7C4X0,A0A1D5YKH2,Q6JAB5,Q4W0V7,Q84VJ0,A4ZIZ6,A0A3B5Y4P7,A0A385H9D9,A0A3B6SF67,Q5UHH8,A0A1S6KXP9,A0A3B6HZS8,Q8H0L2,
biological_process	response to oxygen-containing compound	GO:1901700	14	A0A3B6CHS6,A0A3B5ZWW6,A0A3B6MPW7,Q43223,A0A3B6PFX8,A0A3B6QBM8,A0A3B6B8W5,A0A3B6LJL2,A0A3B5XV32,A0A3B6JPW9,A5JHH2,A0A385H9D9,Q8H0L2,A0A3B5YXK3,
biological_process	multicellular organism development	GO:0007275	14	A0A3B6GVC0,A0A3B6PIN2,Q6JAB5,A0A3B6RG90,Q84VJ0,I3NM41,A0A3B5XV32,A0A3B6CDS3,A0A3B6TAK9,A0A3B6FWN7,A5JHH2,A0A385H9D9,A0A3B6FUA0,A0A3B6DAP0,
biological_process	translation	GO:0006412	13	A0A3B5Z0J7,W5C5N9,W5D739,A0A0C4BK54,W5DEJ5,Q08G39,A0A0C4BIW4,A0A3B5XW22,W5ASA4,P41378,A0A3B5Y4P7,W5I1R7,A0A3B6THH1,
biological_process	peptide biosynthetic process	GO:0043043	13	A0A3B5Z0J7,W5C5N9,W5D739,A0A0C4BK54,W5DEJ5,Q08G39,A0A0C4BIW4,A0A3B5XW22,W5ASA4,P41378,A0A3B5Y4P7,W5I1R7,A0A3B6THH1,
biological_process	peptide metabolic process	GO:0006518	13	A0A3B5Z0J7,W5C5N9,W5D739,A0A0C4BK54,W5DEJ5,Q08G39,A0A0C4BIW4,A0A3B5XW22,W5ASA4,P41378,A0A3B5Y4P7,W5I1R7,A0A3B6THH1,
biological_process	amide biosynthetic process	GO:0043604	13	A0A3B5Z0J7,W5C5N9,W5D739,A0A0C4BK54,W5DEJ5,Q08G39,A0A0C4BIW4,A0A3B5XW22,W5ASA4,P41378,A0A3B5Y4P7,W5I1R7,A0A3B6THH1,
biological_process	regulation of cellular protein metabolic process	GO:0032268	13	A0A3B6BZH1,C8CAI4,C7C4X0,A0A3B6U569,Q4W0V7,Q84VJ0,A4ZIZ6,A0A3B5Y4P7,A0A3B6SF67,Q5UHH8,A0A1S6KXP9,A0A3B6HZS8,Q8H0L2,
biological_process	cellular amide metabolic process	GO:0043603	13	A0A3B5Z0J7,W5C5N9,W5D739,A0A0C4BK54,W5DEJ5,Q08G39,A0A0C4BIW4,A0A3B5XW22,W5ASA4,P41378,A0A3B5Y4P7,W5I1R7,A0A3B6THH1,
biological_process	regulation of protein metabolic process	GO:0051246	13	A0A3B6BZH1,C8CAI4,C7C4X0,A0A3B6U569,Q4W0V7,Q84VJ0,A4ZIZ6,A0A3B5Y4P7,A0A3B6SF67,Q5UHH8,A0A1S6KXP9,A0A3B6HZS8,Q8H0L2,
biological_process	macromolecule catabolic process	GO:0009057	13	A0A3B6BZH1,A0A3B6IYD4,Q7X9M2,A0A3B6U569,A0A3B6QBM8,A0A1D6CXF2,Q84VJ0,A0A3B6QNG6,A0A3B6U3N9,A0A3B6KSH4,A0A3B6LNR6,Q4JHU8,A0A3B6BAD3,
biological_process	carboxylic acid metabolic process	GO:0019752	13	Q6XEB8,A0A3B6LJL2,B5B1F8,A0A3B6PDH3,A0A3B5YT90,A0A385H9D9,W5G100,A0A3B6MYC3,A0A3B6HZS8,A0A3B6JDT1,A0A1W5KJA9,A0A3B6FUA0,A0A0F7IN65,
biological_process	oxoacid metabolic process	GO:0043436	13	Q6XEB8,A0A3B6LJL2,B5B1F8,A0A3B6PDH3,A0A3B5YT90,A0A385H9D9,W5G100,A0A3B6MYC3,A0A3B6HZS8,A0A3B6JDT1,A0A1W5KJA9,A0A3B6FUA0,A0A0F7IN65,
biological_process	organic acid metabolic process	GO:0006082	13	Q6XEB8,A0A3B6LJL2,B5B1F8,A0A3B6PDH3,A0A3B5YT90,A0A385H9D9,W5G100,A0A3B6MYC3,A0A3B6HZS8,A0A3B6JDT1,A0A1W5KJA9,A0A3B6FUA0,A0A0F7IN65,
biological_process	response to xenobiotic stimulus	GO:0009410	13	A0A3B6FP86,A0A3B5ZWW6,Q6XEB8,A0A3B6QBM8,A0A3B6LJL2,A0A385H9D9,W5G100,A0A3B6MYC3,A0A1W5KJA9,Q8H0L2,A0A3B5YXK3,A0A3B6FUA0,A0A0F7IN65,
biological_process	cellular catabolic process	GO:0044248	13	A0A3B6BZH1,A0A3B6U569,A0A3B6QBM8,A0A1D6CXF2,A0A3B5YT90,A0A3B6JPW9,W5G100,A0A1W5KJA9,A0A3B6LNR6,A0A3B6FUA0,A0A0F7IN65,Q4JHU8,A0A3B6BAD3,
biological_process	cellular protein modification process	GO:0006464	13	Q8W1F6,Q93XQ6,A0A3B5ZWW6,A0A3B6D8T8,Q84VJ0,A0A3B6G1N1,A0A3B6DBM9,A0A3B6C3R0,A0A3B6HZS8,A0A3B6KTP1,Q8H0L2,A0A3B6JEB6,Q4JHU8,
biological_process	protein modification process	GO:0036211	13	Q8W1F6,Q93XQ6,A0A3B5ZWW6,A0A3B6D8T8,Q84VJ0,A0A3B6G1N1,A0A3B6DBM9,A0A3B6C3R0,A0A3B6HZS8,A0A3B6KTP1,Q8H0L2,A0A3B6JEB6,Q4JHU8,
biological_process	system development	GO:0048731	13	A0A3B6GVC0,A0A3B6PIN2,Q6JAB5,A0A3B6RG90,Q84VJ0,I3NM41,A0A3B5XV32,A0A3B6CDS3,A0A3B6TAK9,A0A3B6FWN7,A5JHH2,A0A3B6FUA0,A0A3B6DAP0,
biological_process	ribonucleoprotein complex biogenesis	GO:0022613	12	A0A3B6MPW7,A0A3B6MJX2,W5D739,A0A3B6RHV8,A0A0C4BK54,Q08G39,A0A0C4BIW4,A0A3B5ZSU0,W5ASA4,A0A3B6C6G0,W5FWF5,Q944C6,
biological_process	negative regulation of cellular metabolic process	GO:0031324	12	C8CAI4,C7C4X0,A0A1D5YKH2,Q6JAB5,Q4W0V7,Q84VJ0,A4ZIZ6,A0A3B5Y4P7,A0A3B6SF67,Q5UHH8,A0A1S6KXP9,A0A3B6HZS8,
biological_process	negative regulation of metabolic process	GO:0009892	12	C8CAI4,C7C4X0,A0A1D5YKH2,Q6JAB5,Q4W0V7,Q84VJ0,A4ZIZ6,A0A3B5Y4P7,A0A3B6SF67,Q5UHH8,A0A1S6KXP9,A0A3B6HZS8,
biological_process	nucleobase-containing small molecule metabolic process	GO:0055086	11	A0A3B6FP86,Q6XEB8,A0A3B6A3S4,Q84VJ0,W5G100,A0A3B6MYC3,A0A3B6JDT1,A0A1W5KJA9,A0A3B5YXK3,A0A3B6FUA0,A0A0F7IN65,
biological_process	regulation of catalytic activity	GO:0050790	11	C8CAI4,C7C4X0,Q4W0V7,A4ZIZ6,A0A385H9D9,A0A3B6SF67,C6YBD7,Q5UHH8,A0A1S6KXP9,A0A3B6HZS8,Q8H0L2,
biological_process	organophosphate metabolic process	GO:0019637	11	A0A3B6FP86,Q6XEB8,A0A3B6A3S4,Q84VJ0,A0A3B6JI93,W5G100,A0A3B6MYC3,A0A1W5KJA9,A0A3B5YXK3,A0A3B6FUA0,A0A0F7IN65,
biological_process	regulation of molecular function	GO:0065009	11	C8CAI4,C7C4X0,Q4W0V7,A4ZIZ6,A0A385H9D9,A0A3B6SF67,C6YBD7,Q5UHH8,A0A1S6KXP9,A0A3B6HZS8,Q8H0L2,
biological_process	negative regulation of nitrogen compound metabolic process	GO:0051172	11	C8CAI4,C7C4X0,A0A1D5YKH2,Q4W0V7,Q84VJ0,A4ZIZ6,A0A3B5Y4P7,A0A3B6SF67,Q5UHH8,A0A1S6KXP9,A0A3B6HZS8,
biological_process	negative regulation of macromolecule metabolic process	GO:0010605	11	C8CAI4,C7C4X0,A0A1D5YKH2,Q4W0V7,Q84VJ0,A4ZIZ6,A0A3B5Y4P7,A0A3B6SF67,Q5UHH8,A0A1S6KXP9,A0A3B6HZS8,
biological_process	positive regulation of biological process	GO:0048518	11	A0A3B6BZH1,A0A3B6U569,A0A3B6PFX8,A0A3B6PIN2,A0A3B6B8W5,Q84VJ0,A0A3B6C7H9,A0A3B6DG73,A0A385H9D9,A0A3B6HZS8,Q8H0L2,
biological_process	reproductive process	GO:0022414	11	A0A3B6GVC0,Q6JAB5,A0A3B6RG90,Q84VJ0,I3NM41,A0A3B5XV32,A0A3B6CDS3,A5JHH2,A0A3B6NM65,A0A3B6CD77,Q4JHU8,
biological_process	reproduction	GO:0000003	11	A0A3B6GVC0,Q6JAB5,A0A3B6RG90,Q84VJ0,I3NM41,A0A3B5XV32,A0A3B6CDS3,A5JHH2,A0A3B6NM65,A0A3B6CD77,Q4JHU8,
biological_process	response to hormone	GO:0009725	11	A0A3B5Z0J7,A0A3B6PFX8,A0A3B6QBM8,A0A3B6B8W5,Q6JAB5,A0A3B6RG90,Q84VJ0,A0A3B6QNG6,A0A3B5XV32,A5JHH2,A0A385H9D9,
biological_process	response to endogenous stimulus	GO:0009719	11	A0A3B5Z0J7,A0A3B6PFX8,A0A3B6QBM8,A0A3B6B8W5,Q6JAB5,A0A3B6RG90,Q84VJ0,A0A3B6QNG6,A0A3B5XV32,A5JHH2,A0A385H9D9,
biological_process	regulation of gene expression	GO:0010468	11	A0A3B6BZH1,A0A1D5YKH2,A0A3B6U569,A0A3B6PIN2,A0A3B6B8W5,Q84VJ0,P41378,A0A3B6C7H9,A0A3B6CIK2,A0A3B5Y4P7,A0A3B6DAP0,
biological_process	regulation of proteolysis	GO:0030162	10	A0A3B6BZH1,C8CAI4,C7C4X0,A0A3B6U569,Q4W0V7,Q84VJ0,A4ZIZ6,A0A3B6SF67,Q5UHH8,A0A1S6KXP9,
biological_process	ribosome biogenesis	GO:0042254	10	W5D739,A0A3B6RHV8,A0A0C4BK54,Q08G39,A0A0C4BIW4,A0A3B5ZSU0,W5ASA4,A0A3B6C6G0,W5FWF5,Q944C6,
biological_process	negative regulation of cellular protein metabolic process	GO:0032269	10	C8CAI4,C7C4X0,Q4W0V7,Q84VJ0,A4ZIZ6,A0A3B5Y4P7,A0A3B6SF67,Q5UHH8,A0A1S6KXP9,A0A3B6HZS8,
biological_process	negative regulation of protein metabolic process	GO:0051248	10	C8CAI4,C7C4X0,Q4W0V7,Q84VJ0,A4ZIZ6,A0A3B5Y4P7,A0A3B6SF67,Q5UHH8,A0A1S6KXP9,A0A3B6HZS8,
biological_process	nucleotide metabolic process	GO:0009117	10	A0A3B6FP86,Q6XEB8,A0A3B6A3S4,Q84VJ0,W5G100,A0A3B6MYC3,A0A1W5KJA9,A0A3B5YXK3,A0A3B6FUA0,A0A0F7IN65,
biological_process	nucleoside phosphate metabolic process	GO:0006753	10	A0A3B6FP86,Q6XEB8,A0A3B6A3S4,Q84VJ0,W5G100,A0A3B6MYC3,A0A1W5KJA9,A0A3B5YXK3,A0A3B6FUA0,A0A0F7IN65,
biological_process	cellular response to xenobiotic stimulus	GO:0071466	10	A0A3B6FP86,Q6XEB8,A0A385H9D9,W5G100,A0A3B6MYC3,A0A1W5KJA9,Q8H0L2,A0A3B5YXK3,A0A3B6FUA0,A0A0F7IN65,
biological_process	organonitrogen compound catabolic process	GO:1901565	10	A0A3B6BZH1,A0A3B6U569,A0A3B6QBM8,A0A1D6CXF2,Q84VJ0,A0A3B6QNG6,A0A3B5YT90,A0A3B6LNR6,Q4JHU8,A0A3B6BAD3,
biological_process	macromolecule localization	GO:0033036	10	A0A3B5ZWX4,A0A3B6MP76,I3NM41,A0A3B6CDS3,A0A3B5Y1J4,A0A3B6IS22,P24296,Q944C6,Q8H0L2,A0A3B6LID9,
biological_process	obsolete oxidation-reduction process	GO:0055114	10	Q6XEB8,Q8VX48,A7LI80,A0A3B6TAK9,A0A3B6RKE1,A0A3B6DBM9,A0A3B6MYC3,Q8H0L2,A0A3B6C5K5,A0A3B6CD77,
biological_process	cellular response to organic substance	GO:0071310	10	A0A3B6MPW7,A0A3B6PFX8,A0A3B6B8W5,Q84VJ0,A0A3B5XV32,A5JHH2,A0A385H9D9,A0A3B6LNR6,A0A3B6JGW2,A0A3B6BAD3,
biological_process	obsolete multi-organism process	GO:0051704	10	A0A3B5ZWW6,A0A3B6MPW7,A0A3B6PFX8,A0A3B6B8W5,A0A3B6DB70,Q84VJ0,F4Y589,A0A3B6CDS3,A0A3B6CD77,Q4JHU8,
biological_process	developmental process involved in reproduction	GO:0003006	10	A0A3B6GVC0,Q6JAB5,A0A3B6RG90,Q84VJ0,I3NM41,A0A3B5XV32,A0A3B6CDS3,A5JHH2,A0A3B6CD77,Q4JHU8,
biological_process	ribonucleoprotein complex assembly	GO:0022618	9	A0A3B6MPW7,A0A3B6MJX2,A0A0C4BK54,Q08G39,A0A0C4BIW4,A0A3B5ZSU0,W5ASA4,A0A3B6C6G0,W5FWF5,
biological_process	ribonucleoprotein complex subunit organization	GO:0071826	9	A0A3B6MPW7,A0A3B6MJX2,A0A0C4BK54,Q08G39,A0A0C4BIW4,A0A3B5ZSU0,W5ASA4,A0A3B6C6G0,W5FWF5,
biological_process	protein folding	GO:0006457	9	R9W924,Q93XQ6,A0A1D6CXJ5,Q6JAB5,F4Y589,A0A3B6DBM9,A0A3B6LNR6,A0A3B6JGW2,A0A3B6BAD3,
biological_process	carbohydrate catabolic process	GO:0016052	9	A0A3B6IYD4,Q8VX48,Q7X9M2,A0A3B6U3N9,A0A3B6KSH4,W5G100,A0A1W5KJA9,A0A3B6FUA0,A0A0F7IN65,
biological_process	negative regulation of catalytic activity	GO:0043086	9	C8CAI4,C7C4X0,Q4W0V7,A4ZIZ6,A0A385H9D9,A0A3B6SF67,Q5UHH8,A0A1S6KXP9,A0A3B6HZS8,
biological_process	negative regulation of molecular function	GO:0044092	9	C8CAI4,C7C4X0,Q4W0V7,A4ZIZ6,A0A385H9D9,A0A3B6SF67,Q5UHH8,A0A1S6KXP9,A0A3B6HZS8,
biological_process	protein catabolic process	GO:0030163	9	A0A3B6BZH1,A0A3B6U569,A0A3B6QBM8,A0A1D6CXF2,Q84VJ0,A0A3B6QNG6,A0A3B6LNR6,Q4JHU8,A0A3B6BAD3,
biological_process	carbohydrate derivative metabolic process	GO:1901135	9	A0A3B6FP86,A0A3B6A3S4,A0A3B6JI93,W5G100,A0A3B6MYC3,A0A3B6JDT1,A0A1W5KJA9,A0A3B6FUA0,A0A0F7IN65,
biological_process	RNA processing	GO:0006396	9	A0A3B6MPW7,A0A3B6MJX2,A0A3B6RHV8,A0A0C4BK54,A0A3B6ES25,A0A0C4BIW4,A0A3B6C6G0,A0A3B6CIK2,A0A3B6D6G1,
biological_process	establishment of localization in cell	GO:0051649	9	A0A3B5ZWX4,A0A3B6DG73,A0A3B5Y1J4,A0A3B6IS22,Q944C6,Q8H0L2,A0A3B6LID9,A0A3B6C5K5,A0A3B6NM65,
biological_process	cellular localization	GO:0051641	9	A0A3B5ZWX4,A0A3B6DG73,A0A3B5Y1J4,A0A3B6IS22,Q944C6,Q8H0L2,A0A3B6LID9,A0A3B6C5K5,A0A3B6NM65,
biological_process	organic substance transport	GO:0071702	9	A0A3B5ZWX4,A0A3B6MP76,A0A3B6DG73,A0A3B5Y1J4,A0A3B6IS22,P24296,Q944C6,Q8H0L2,A0A3B6LID9,
biological_process	RNA biosynthetic process	GO:0032774	9	A0A3B6BZH1,A0A1D5YKH2,A0A3B6U569,A0A3B6PIN2,A0A3B6B8W5,Q84VJ0,A0A3B6C7H9,A0A3B6FWN7,A0A3B6DAP0,
biological_process	cell communication	GO:0007154	9	A0A3B6CHS6,A0A3B6PFX8,Q84VJ0,A0A385H9D9,A0A3B6HZS8,A0A3B6LNR6,Q8H0L2,A0A3B6JEB6,A0A3B6BAD3,
biological_process	regulation of macromolecule biosynthetic process	GO:0010556	9	A0A3B6BZH1,A0A1D5YKH2,A0A3B6U569,A0A3B6PIN2,A0A3B6B8W5,Q84VJ0,A0A3B6C7H9,A0A3B5Y4P7,A0A3B6DAP0,
biological_process	regulation of cellular biosynthetic process	GO:0031326	9	A0A3B6BZH1,A0A1D5YKH2,A0A3B6U569,A0A3B6PIN2,A0A3B6B8W5,Q84VJ0,A0A3B6C7H9,A0A3B5Y4P7,A0A3B6DAP0,
biological_process	regulation of biosynthetic process	GO:0009889	9	A0A3B6BZH1,A0A1D5YKH2,A0A3B6U569,A0A3B6PIN2,A0A3B6B8W5,Q84VJ0,A0A3B6C7H9,A0A3B5Y4P7,A0A3B6DAP0,
biological_process	ATP metabolic process	GO:0046034	8	A0A3B6FP86,Q84VJ0,W5G100,A0A3B6MYC3,A0A1W5KJA9,A0A3B6ING1,A0A3B6FUA0,A0A0F7IN65,
biological_process	negative regulation of hydrolase activity	GO:0051346	8	C8CAI4,C7C4X0,Q4W0V7,A4ZIZ6,A0A385H9D9,A0A3B6SF67,Q5UHH8,A0A1S6KXP9,
biological_process	purine nucleotide metabolic process	GO:0006163	8	A0A3B6FP86,A0A3B6A3S4,Q84VJ0,W5G100,A0A3B6MYC3,A0A1W5KJA9,A0A3B6FUA0,A0A0F7IN65,
biological_process	regulation of hydrolase activity	GO:0051336	8	C8CAI4,C7C4X0,Q4W0V7,A4ZIZ6,A0A385H9D9,A0A3B6SF67,Q5UHH8,A0A1S6KXP9,
biological_process	purine-containing compound metabolic process	GO:0072521	8	A0A3B6FP86,A0A3B6A3S4,Q84VJ0,W5G100,A0A3B6MYC3,A0A1W5KJA9,A0A3B6FUA0,A0A0F7IN65,
biological_process	xenobiotic metabolic process	GO:0006805	8	A0A3B6FP86,Q6XEB8,A0A385H9D9,W5G100,A0A3B6MYC3,A0A1W5KJA9,A0A3B6FUA0,A0A0F7IN65,
biological_process	intracellular transport	GO:0046907	8	A0A3B5ZWX4,A0A3B6DG73,A0A3B5Y1J4,A0A3B6IS22,Q944C6,Q8H0L2,A0A3B6LID9,A0A3B6C5K5,
biological_process	cell cycle	GO:0007049	8	A0A3B6CHS6,A0A3B6QBM8,A0A3B5YW44,A0A3B5Y1J4,A0A3B6HZS8,A0A3B6KTP1,A0A3B6NM65,Q4JHU8,
biological_process	cellular response to oxygen-containing compound	GO:1901701	8	A0A3B6MPW7,A0A3B6PFX8,A0A3B5XV32,A0A3B6JPW9,A5JHH2,A0A385H9D9,Q8H0L2,A0A3B5YXK3,
biological_process	defense response to other organism	GO:0098542	8	A0A3B6PFX8,A0A3B6QBM8,A0A3B6B8W5,A0A3B6D8T8,A0A3B6DB70,F4Y589,A0A3B6PW34,A0A385H9D9,
biological_process	reproductive system development	GO:0061458	8	A0A3B6GVC0,Q6JAB5,A0A3B6RG90,Q84VJ0,I3NM41,A0A3B5XV32,A0A3B6CDS3,A5JHH2,
biological_process	reproductive structure development	GO:0048608	8	A0A3B6GVC0,Q6JAB5,A0A3B6RG90,Q84VJ0,I3NM41,A0A3B5XV32,A0A3B6CDS3,A5JHH2,
biological_process	positive regulation of cellular process	GO:0048522	8	A0A3B6BZH1,A0A3B6U569,A0A3B6B8W5,Q84VJ0,A0A3B6C7H9,A0A3B6DG73,A0A385H9D9,Q8H0L2,
biological_process	response to acid chemical	GO:0001101	8	Q43223,A0A3B6PFX8,A0A3B6QBM8,A0A3B6B8W5,A0A3B6LJL2,A0A3B5XV32,A5JHH2,A0A385H9D9,
biological_process	signal transduction	GO:0007165	8	A0A3B6PFX8,Q84VJ0,A0A385H9D9,A0A3B6HZS8,A0A3B6LNR6,Q8H0L2,A0A3B6JEB6,A0A3B6BAD3,
biological_process	post-embryonic development	GO:0009791	8	A0A3B6GVC0,Q6JAB5,A0A3B6RG90,I3NM41,A0A3B5XV32,A0A3B6CDS3,A5JHH2,A0A385H9D9,
biological_process	regulation of transcription, DNA-templated	GO:0006355	8	A0A3B6BZH1,A0A1D5YKH2,A0A3B6U569,A0A3B6PIN2,A0A3B6B8W5,Q84VJ0,A0A3B6C7H9,A0A3B6DAP0,
biological_process	signaling	GO:0023052	8	A0A3B6PFX8,Q84VJ0,A0A385H9D9,A0A3B6HZS8,A0A3B6LNR6,Q8H0L2,A0A3B6JEB6,A0A3B6BAD3,
biological_process	regulation of RNA biosynthetic process	GO:2001141	8	A0A3B6BZH1,A0A1D5YKH2,A0A3B6U569,A0A3B6PIN2,A0A3B6B8W5,Q84VJ0,A0A3B6C7H9,A0A3B6DAP0,
biological_process	regulation of nucleic acid-templated transcription	GO:1903506	8	A0A3B6BZH1,A0A1D5YKH2,A0A3B6U569,A0A3B6PIN2,A0A3B6B8W5,Q84VJ0,A0A3B6C7H9,A0A3B6DAP0,
biological_process	transcription, DNA-templated	GO:0006351	8	A0A3B6BZH1,A0A1D5YKH2,A0A3B6U569,A0A3B6PIN2,A0A3B6B8W5,Q84VJ0,A0A3B6C7H9,A0A3B6DAP0,
biological_process	nucleic acid-templated transcription	GO:0097659	8	A0A3B6BZH1,A0A1D5YKH2,A0A3B6U569,A0A3B6PIN2,A0A3B6B8W5,Q84VJ0,A0A3B6C7H9,A0A3B6DAP0,
biological_process	regulation of RNA metabolic process	GO:0051252	8	A0A3B6BZH1,A0A1D5YKH2,A0A3B6U569,A0A3B6PIN2,A0A3B6B8W5,Q84VJ0,A0A3B6C7H9,A0A3B6DAP0,
biological_process	regulation of cellular macromolecule biosynthetic process	GO:2000112	8	A0A3B6BZH1,A0A1D5YKH2,A0A3B6U569,A0A3B6PIN2,A0A3B6B8W5,Q84VJ0,A0A3B5Y4P7,A0A3B6DAP0,
biological_process	regulation of nucleobase-containing compound metabolic process	GO:0019219	8	A0A3B6BZH1,A0A1D5YKH2,A0A3B6U569,A0A3B6PIN2,A0A3B6B8W5,Q84VJ0,A0A3B6C7H9,A0A3B6DAP0,
biological_process	ribosomal small subunit biogenesis	GO:0042274	7	A0A3B6RHV8,A0A0C4BK54,A0A0C4BIW4,A0A3B5ZSU0,W5ASA4,A0A3B6C6G0,W5FWF5,
biological_process	ribosome assembly	GO:0042255	7	A0A0C4BK54,Q08G39,A0A0C4BIW4,A0A3B5ZSU0,W5ASA4,A0A3B6C6G0,W5FWF5,
biological_process	negative regulation of endopeptidase activity	GO:0010951	7	C8CAI4,C7C4X0,Q4W0V7,A4ZIZ6,A0A3B6SF67,Q5UHH8,A0A1S6KXP9,
biological_process	negative regulation of peptidase activity	GO:0010466	7	C8CAI4,C7C4X0,Q4W0V7,A4ZIZ6,A0A3B6SF67,Q5UHH8,A0A1S6KXP9,
biological_process	regulation of endopeptidase activity	GO:0052548	7	C8CAI4,C7C4X0,Q4W0V7,A4ZIZ6,A0A3B6SF67,Q5UHH8,A0A1S6KXP9,
biological_process	regulation of peptidase activity	GO:0052547	7	C8CAI4,C7C4X0,Q4W0V7,A4ZIZ6,A0A3B6SF67,Q5UHH8,A0A1S6KXP9,
biological_process	negative regulation of proteolysis	GO:0045861	7	C8CAI4,C7C4X0,Q4W0V7,A4ZIZ6,A0A3B6SF67,Q5UHH8,A0A1S6KXP9,
biological_process	purine nucleoside triphosphate metabolic process	GO:0009144	7	A0A3B6FP86,A0A3B6A3S4,W5G100,A0A3B6MYC3,A0A1W5KJA9,A0A3B6FUA0,A0A0F7IN65,
biological_process	purine ribonucleoside triphosphate metabolic process	GO:0009205	7	A0A3B6FP86,A0A3B6A3S4,W5G100,A0A3B6MYC3,A0A1W5KJA9,A0A3B6FUA0,A0A0F7IN65,
biological_process	ribonucleoside triphosphate metabolic process	GO:0009199	7	A0A3B6FP86,A0A3B6A3S4,W5G100,A0A3B6MYC3,A0A1W5KJA9,A0A3B6FUA0,A0A0F7IN65,
biological_process	nucleoside triphosphate metabolic process	GO:0009141	7	A0A3B6FP86,A0A3B6A3S4,W5G100,A0A3B6MYC3,A0A1W5KJA9,A0A3B6FUA0,A0A0F7IN65,
biological_process	response to decreased oxygen levels	GO:0036293	7	Q43223,A7LI80,Q84VJ0,A0A3B5YT90,A0A341QYC0,A0A3B6CIK2,A0A3B6FUA0,
biological_process	response to oxygen levels	GO:0070482	7	Q43223,A7LI80,Q84VJ0,A0A3B5YT90,A0A341QYC0,A0A3B6CIK2,A0A3B6FUA0,
biological_process	non-membrane-bounded organelle assembly	GO:0140694	7	A0A0C4BK54,Q08G39,A0A0C4BIW4,A0A3B5ZSU0,W5ASA4,A0A3B6C6G0,W5FWF5,
biological_process	photosynthesis	GO:0015979	7	A0A3B5ZTS4,Q6JAB5,A0A3B6RG90,S4Z090,A0A3B6DBM9,A0A3B6LRY2,A0A3B6HYC8,
biological_process	purine ribonucleotide metabolic process	GO:0009150	7	A0A3B6FP86,A0A3B6A3S4,W5G100,A0A3B6MYC3,A0A1W5KJA9,A0A3B6FUA0,A0A0F7IN65,
biological_process	organelle assembly	GO:0070925	7	A0A0C4BK54,Q08G39,A0A0C4BIW4,A0A3B5ZSU0,W5ASA4,A0A3B6C6G0,W5FWF5,
biological_process	ribonucleotide metabolic process	GO:0009259	7	A0A3B6FP86,A0A3B6A3S4,W5G100,A0A3B6MYC3,A0A1W5KJA9,A0A3B6FUA0,A0A0F7IN65,
biological_process	ribose phosphate metabolic process	GO:0019693	7	A0A3B6FP86,A0A3B6A3S4,W5G100,A0A3B6MYC3,A0A1W5KJA9,A0A3B6FUA0,A0A0F7IN65,
biological_process	response to cytokinin	GO:0009735	7	A0A3B5Z0J7,A0A3B6B8W5,Q6JAB5,A0A3B6RG90,A0A3B6QNG6,A0A3B5XV32,A5JHH2,
biological_process	polysaccharide metabolic process	GO:0005976	7	A0A3B6IYD4,Q8VX48,A0A3B6NTH0,Q7X9M2,A0A3B6B8W5,A0A3B6U3N9,A0A3B6KSH4,
biological_process	obsolete cofactor metabolic process	GO:0051186	7	Q6XEB8,B5B1F8,A0A3B6THH1,W5G100,A0A1W5KJA9,A0A3B6FUA0,A0A0F7IN65,
biological_process	carbohydrate derivative biosynthetic process	GO:1901137	7	A0A3B6FP86,A0A3B6A3S4,W5G100,A0A3B6JDT1,A0A1W5KJA9,A0A3B6FUA0,A0A0F7IN65,
biological_process	proteolysis involved in cellular protein catabolic process	GO:0051603	7	A0A3B6BZH1,A0A3B6U569,A0A3B6QBM8,A0A1D6CXF2,A0A3B6LNR6,Q4JHU8,A0A3B6BAD3,
biological_process	protein transport	GO:0015031	7	A0A3B5ZWX4,A0A3B6MP76,A0A3B5Y1J4,A0A3B6IS22,Q944C6,Q8H0L2,A0A3B6LID9,
biological_process	cellular protein catabolic process	GO:0044257	7	A0A3B6BZH1,A0A3B6U569,A0A3B6QBM8,A0A1D6CXF2,A0A3B6LNR6,Q4JHU8,A0A3B6BAD3,
biological_process	establishment of protein localization	GO:0045184	7	A0A3B5ZWX4,A0A3B6MP76,A0A3B5Y1J4,A0A3B6IS22,Q944C6,Q8H0L2,A0A3B6LID9,
biological_process	protein localization	GO:0008104	7	A0A3B5ZWX4,A0A3B6MP76,A0A3B5Y1J4,A0A3B6IS22,Q944C6,Q8H0L2,A0A3B6LID9,
biological_process	response to temperature stimulus	GO:0009266	7	A0A3B5ZWW6,Q43223,A7LI80,I3NM41,A0A3B6CDS3,A0A3B5YW44,A0A3B6LID9,
biological_process	nitrogen compound transport	GO:0071705	7	A0A3B5ZWX4,A0A3B6MP76,A0A3B5Y1J4,A0A3B6IS22,Q944C6,Q8H0L2,A0A3B6LID9,
biological_process	cellular macromolecule catabolic process	GO:0044265	7	A0A3B6BZH1,A0A3B6U569,A0A3B6QBM8,A0A1D6CXF2,A0A3B6LNR6,Q4JHU8,A0A3B6BAD3,
biological_process	response to radiation	GO:0009314	7	A0A3B5ZWW6,Q6JAB5,A0A3B6RKE1,A0A385H9D9,A0A3B6B1C5,Q8H0L2,A0A3B6HYC8,
biological_process	protein phosphorylation	GO:0006468	7	Q8W1F6,A0A3B6D8T8,Q84VJ0,A0A3B6G1N1,A0A3B6HZS8,A0A3B6KTP1,Q8H0L2,
biological_process	positive regulation of metabolic process	GO:0009893	7	A0A3B6BZH1,A0A3B6U569,A0A3B6B8W5,Q84VJ0,A0A3B6C7H9,A0A3B6HZS8,Q8H0L2,
biological_process	response to lipid	GO:0033993	7	A0A3B6MPW7,A0A3B6PFX8,A0A3B6B8W5,Q84VJ0,A0A3B5XV32,A5JHH2,A0A385H9D9,
biological_process	nucleoside diphosphate phosphorylation	GO:0006165	6	A0A3B6A3S4,W5G100,A0A1W5KJA9,A0A3B5YXK3,A0A3B6FUA0,A0A0F7IN65,
biological_process	nucleoside diphosphate metabolic process	GO:0009132	6	A0A3B6A3S4,W5G100,A0A1W5KJA9,A0A3B5YXK3,A0A3B6FUA0,A0A0F7IN65,
biological_process	nucleotide phosphorylation	GO:0046939	6	A0A3B6A3S4,W5G100,A0A1W5KJA9,A0A3B5YXK3,A0A3B6FUA0,A0A0F7IN65,
biological_process	chaperone-mediated protein folding	GO:0061077	6	A0A1D6CXJ5,F4Y589,A0A3B6DBM9,A0A3B6LNR6,A0A3B6JGW2,A0A3B6BAD3,
biological_process	purine nucleoside triphosphate biosynthetic process	GO:0009145	6	A0A3B6FP86,A0A3B6A3S4,W5G100,A0A1W5KJA9,A0A3B6FUA0,A0A0F7IN65,
biological_process	purine ribonucleoside triphosphate biosynthetic process	GO:0009206	6	A0A3B6FP86,A0A3B6A3S4,W5G100,A0A1W5KJA9,A0A3B6FUA0,A0A0F7IN65,
biological_process	ribonucleoside triphosphate biosynthetic process	GO:0009201	6	A0A3B6FP86,A0A3B6A3S4,W5G100,A0A1W5KJA9,A0A3B6FUA0,A0A0F7IN65,
biological_process	nucleoside triphosphate biosynthetic process	GO:0009142	6	A0A3B6FP86,A0A3B6A3S4,W5G100,A0A1W5KJA9,A0A3B6FUA0,A0A0F7IN65,
biological_process	photosynthesis, light reaction	GO:0019684	6	A0A3B5ZTS4,Q6JAB5,S4Z090,A0A3B6DBM9,A0A3B6LRY2,A0A3B6HYC8,
biological_process	purine nucleoside monophosphate metabolic process	GO:0009126	6	A0A3B6FP86,W5G100,A0A3B6MYC3,A0A1W5KJA9,A0A3B6FUA0,A0A0F7IN65,
biological_process	purine ribonucleoside monophosphate metabolic process	GO:0009167	6	A0A3B6FP86,W5G100,A0A3B6MYC3,A0A1W5KJA9,A0A3B6FUA0,A0A0F7IN65,
biological_process	ribonucleoside monophosphate metabolic process	GO:0009161	6	A0A3B6FP86,W5G100,A0A3B6MYC3,A0A1W5KJA9,A0A3B6FUA0,A0A0F7IN65,
biological_process	purine ribonucleotide biosynthetic process	GO:0009152	6	A0A3B6FP86,A0A3B6A3S4,W5G100,A0A1W5KJA9,A0A3B6FUA0,A0A0F7IN65,
biological_process	purine nucleotide biosynthetic process	GO:0006164	6	A0A3B6FP86,A0A3B6A3S4,W5G100,A0A1W5KJA9,A0A3B6FUA0,A0A0F7IN65,
biological_process	nucleoside monophosphate metabolic process	GO:0009123	6	A0A3B6FP86,W5G100,A0A3B6MYC3,A0A1W5KJA9,A0A3B6FUA0,A0A0F7IN65,
biological_process	purine-containing compound biosynthetic process	GO:0072522	6	A0A3B6FP86,A0A3B6A3S4,W5G100,A0A1W5KJA9,A0A3B6FUA0,A0A0F7IN65,
biological_process	ribonucleotide biosynthetic process	GO:0009260	6	A0A3B6FP86,A0A3B6A3S4,W5G100,A0A1W5KJA9,A0A3B6FUA0,A0A0F7IN65,
biological_process	ribose phosphate biosynthetic process	GO:0046390	6	A0A3B6FP86,A0A3B6A3S4,W5G100,A0A1W5KJA9,A0A3B6FUA0,A0A0F7IN65,
biological_process	nucleoside phosphate biosynthetic process	GO:1901293	6	A0A3B6FP86,A0A3B6A3S4,W5G100,A0A1W5KJA9,A0A3B6FUA0,A0A0F7IN65,
biological_process	nucleotide biosynthetic process	GO:0009165	6	A0A3B6FP86,A0A3B6A3S4,W5G100,A0A1W5KJA9,A0A3B6FUA0,A0A0F7IN65,
biological_process	proteasomal protein catabolic process	GO:0010498	6	A0A3B6BZH1,A0A3B6U569,A0A3B6QBM8,A0A3B6LNR6,Q4JHU8,A0A3B6BAD3,
biological_process	organophosphate biosynthetic process	GO:0090407	6	A0A3B6FP86,A0A3B6A3S4,W5G100,A0A1W5KJA9,A0A3B6FUA0,A0A0F7IN65,
biological_process	ubiquitin-dependent protein catabolic process	GO:0006511	6	A0A3B6BZH1,A0A3B6U569,A0A3B6QBM8,A0A1D6CXF2,A0A3B6LNR6,A0A3B6BAD3,
biological_process	modification-dependent protein catabolic process	GO:0019941	6	A0A3B6BZH1,A0A3B6U569,A0A3B6QBM8,A0A1D6CXF2,A0A3B6LNR6,A0A3B6BAD3,
biological_process	modification-dependent macromolecule catabolic process	GO:0043632	6	A0A3B6BZH1,A0A3B6U569,A0A3B6QBM8,A0A1D6CXF2,A0A3B6LNR6,A0A3B6BAD3,
biological_process	response to oxidative stress	GO:0006979	6	A0A3B5ZWW6,A0A3B6LJL2,Q9ZS15,Q84VJ0,Q8H0L2,A0A3B5YXK3,
biological_process	intracellular protein transport	GO:0006886	6	A0A3B5ZWX4,A0A3B5Y1J4,A0A3B6IS22,Q944C6,Q8H0L2,A0A3B6LID9,
biological_process	carboxylic acid biosynthetic process	GO:0046394	6	A0A385H9D9,W5G100,A0A3B6JDT1,A0A1W5KJA9,A0A3B6FUA0,A0A0F7IN65,
biological_process	organic acid biosynthetic process	GO:0016053	6	A0A385H9D9,W5G100,A0A3B6JDT1,A0A1W5KJA9,A0A3B6FUA0,A0A0F7IN65,
biological_process	cellular protein localization	GO:0034613	6	A0A3B5ZWX4,A0A3B5Y1J4,A0A3B6IS22,Q944C6,Q8H0L2,A0A3B6LID9,
biological_process	cellular macromolecule localization	GO:0070727	6	A0A3B5ZWX4,A0A3B5Y1J4,A0A3B6IS22,Q944C6,Q8H0L2,A0A3B6LID9,
biological_process	response to bacterium	GO:0009617	6	A0A3B5ZWW6,A0A3B6MPW7,A0A3B6PFX8,A0A3B6D8T8,A0A3B6DB70,F4Y589,
biological_process	cellular response to lipid	GO:0071396	6	A0A3B6MPW7,A0A3B6PFX8,Q84VJ0,A0A3B5XV32,A5JHH2,A0A385H9D9,
biological_process	seed development	GO:0048316	6	Q6JAB5,A0A3B6RG90,I3NM41,A0A3B5XV32,A0A3B6CDS3,A5JHH2,
biological_process	small molecule biosynthetic process	GO:0044283	6	A0A385H9D9,W5G100,A0A3B6JDT1,A0A1W5KJA9,A0A3B6FUA0,A0A0F7IN65,
biological_process	fruit development	GO:0010154	6	Q6JAB5,A0A3B6RG90,I3NM41,A0A3B5XV32,A0A3B6CDS3,A5JHH2,
biological_process	response to light stimulus	GO:0009416	6	A0A3B5ZWW6,Q6JAB5,A0A3B6RKE1,A0A385H9D9,A0A3B6B1C5,A0A3B6HYC8,
biological_process	positive regulation of nitrogen compound metabolic process	GO:0051173	6	A0A3B6BZH1,A0A3B6U569,A0A3B6B8W5,Q84VJ0,A0A3B6C7H9,Q8H0L2,
biological_process	cellular response to hormone stimulus	GO:0032870	6	A0A3B6PFX8,A0A3B6B8W5,Q84VJ0,A0A3B5XV32,A5JHH2,A0A385H9D9,
biological_process	cellular response to endogenous stimulus	GO:0071495	6	A0A3B6PFX8,A0A3B6B8W5,Q84VJ0,A0A3B5XV32,A5JHH2,A0A385H9D9,
biological_process	positive regulation of cellular metabolic process	GO:0031325	6	A0A3B6BZH1,A0A3B6U569,A0A3B6B8W5,Q84VJ0,A0A3B6C7H9,Q8H0L2,
biological_process	positive regulation of macromolecule metabolic process	GO:0010604	6	A0A3B6BZH1,A0A3B6U569,A0A3B6B8W5,Q84VJ0,A0A3B6C7H9,Q8H0L2,
biological_process	plant organ development	GO:0099402	6	A0A3B6GVC0,A0A3B6PIN2,A0A3B6TAK9,A0A3B6FWN7,A0A3B6FUA0,A0A3B6DAP0,
biological_process	regulation of biological quality	GO:0065008	6	Q84VJ0,I3NM41,A0A3B6CDS3,A0A3B5YW44,A0A3B6HZS8,Q8H0L2,
biological_process	ribosomal small subunit assembly	GO:0000028	5	A0A0C4BK54,A0A0C4BIW4,A0A3B5ZSU0,W5ASA4,W5FWF5,
biological_process	hexose metabolic process	GO:0019318	5	Q8VX48,A0A3B6KSW8,A0A3B6JI93,A0A3B6FUA0,A0A0F7IN65,
biological_process	nicotinamide nucleotide metabolic process	GO:0046496	5	Q6XEB8,W5G100,A0A1W5KJA9,A0A3B6FUA0,A0A0F7IN65,
biological_process	pyridine nucleotide metabolic process	GO:0019362	5	Q6XEB8,W5G100,A0A1W5KJA9,A0A3B6FUA0,A0A0F7IN65,
biological_process	ATP biosynthetic process	GO:0006754	5	A0A3B6FP86,W5G100,A0A1W5KJA9,A0A3B6FUA0,A0A0F7IN65,
biological_process	purine nucleoside monophosphate biosynthetic process	GO:0009127	5	A0A3B6FP86,W5G100,A0A1W5KJA9,A0A3B6FUA0,A0A0F7IN65,
biological_process	purine ribonucleoside monophosphate biosynthetic process	GO:0009168	5	A0A3B6FP86,W5G100,A0A1W5KJA9,A0A3B6FUA0,A0A0F7IN65,
biological_process	pyridine-containing compound metabolic process	GO:0072524	5	Q6XEB8,W5G100,A0A1W5KJA9,A0A3B6FUA0,A0A0F7IN65,
biological_process	obsolete oxidoreduction coenzyme metabolic process	GO:0006733	5	Q6XEB8,W5G100,A0A1W5KJA9,A0A3B6FUA0,A0A0F7IN65,
biological_process	ribonucleoside monophosphate biosynthetic process	GO:0009156	5	A0A3B6FP86,W5G100,A0A1W5KJA9,A0A3B6FUA0,A0A0F7IN65,
biological_process	response to endoplasmic reticulum stress	GO:0034976	5	A0A3B6BZH1,A0A3B6U569,Q6JAB5,A0A3B6LNR6,A0A3B6BAD3,
biological_process	monosaccharide metabolic process	GO:0005996	5	Q8VX48,A0A3B6KSW8,A0A3B6JI93,A0A3B6FUA0,A0A0F7IN65,
biological_process	nucleoside monophosphate biosynthetic process	GO:0009124	5	A0A3B6FP86,W5G100,A0A1W5KJA9,A0A3B6FUA0,A0A0F7IN65,
biological_process	response to hypoxia	GO:0001666	5	Q43223,Q84VJ0,A0A3B5YT90,A0A341QYC0,A0A3B6CIK2,
biological_process	obsolete coenzyme metabolic process	GO:0006732	5	Q6XEB8,W5G100,A0A1W5KJA9,A0A3B6FUA0,A0A0F7IN65,
biological_process	proteasome-mediated ubiquitin-dependent protein catabolic process	GO:0043161	5	A0A3B6BZH1,A0A3B6U569,A0A3B6QBM8,A0A3B6LNR6,A0A3B6BAD3,
biological_process	response to organonitrogen compound	GO:0010243	5	A0A3B6BZH1,A0A3B6U569,A0A3B6PFX8,A0A3B6LNR6,A0A3B6BAD3,
biological_process	response to toxic substance	GO:0009636	5	A0A3B5ZWW6,A0A3B6JPW9,Q8H0L2,A0A3B5YXK3,A0A3B6CD77,
biological_process	cellular carbohydrate metabolic process	GO:0044262	5	Q8VX48,A0A3B6NTH0,A0A3B6B8W5,A0A3B6RG90,A0A3B6FUA0,
biological_process	vesicle-mediated transport	GO:0016192	5	A0A3B6MP76,A0A3B6DG73,A0A3B6IS22,Q68HC1,A0A3B6C5K5,
biological_process	response to nitrogen compound	GO:1901698	5	A0A3B6BZH1,A0A3B6U569,A0A3B6PFX8,A0A3B6LNR6,A0A3B6BAD3,
biological_process	immune response	GO:0006955	5	A0A3B6PFX8,A0A3B6QBM8,Q84VJ0,F4Y589,A0A385H9D9,
biological_process	monocarboxylic acid metabolic process	GO:0032787	5	A0A3B6LJL2,W5G100,A0A1W5KJA9,A0A3B6FUA0,A0A0F7IN65,
biological_process	positive regulation of transcription, DNA-templated	GO:0045893	5	A0A3B6BZH1,A0A3B6U569,A0A3B6B8W5,Q84VJ0,A0A3B6C7H9,
biological_process	immune system process	GO:0002376	5	A0A3B6PFX8,A0A3B6QBM8,Q84VJ0,F4Y589,A0A385H9D9,
biological_process	positive regulation of RNA biosynthetic process	GO:1902680	5	A0A3B6BZH1,A0A3B6U569,A0A3B6B8W5,Q84VJ0,A0A3B6C7H9,
biological_process	positive regulation of nucleic acid-templated transcription	GO:1903508	5	A0A3B6BZH1,A0A3B6U569,A0A3B6B8W5,Q84VJ0,A0A3B6C7H9,
biological_process	regulation of cellular component organization	GO:0051128	5	A0A3B6BZH1,A0A3B6U569,Q84VJ0,A0A3B6DG73,A0A3B6CD77,
biological_process	cell cycle process	GO:0022402	5	A0A3B6CHS6,A0A3B5Y1J4,A0A3B6HZS8,A0A3B6NM65,Q4JHU8,
biological_process	positive regulation of macromolecule biosynthetic process	GO:0010557	5	A0A3B6BZH1,A0A3B6U569,A0A3B6B8W5,Q84VJ0,A0A3B6C7H9,
biological_process	positive regulation of cellular biosynthetic process	GO:0031328	5	A0A3B6BZH1,A0A3B6U569,A0A3B6B8W5,Q84VJ0,A0A3B6C7H9,
biological_process	positive regulation of RNA metabolic process	GO:0051254	5	A0A3B6BZH1,A0A3B6U569,A0A3B6B8W5,Q84VJ0,A0A3B6C7H9,
biological_process	positive regulation of biosynthetic process	GO:0009891	5	A0A3B6BZH1,A0A3B6U569,A0A3B6B8W5,Q84VJ0,A0A3B6C7H9,
biological_process	positive regulation of nucleobase-containing compound metabolic process	GO:0045935	5	A0A3B6BZH1,A0A3B6U569,A0A3B6B8W5,Q84VJ0,A0A3B6C7H9,
biological_process	response to osmotic stress	GO:0006970	5	Q43223,A0A3B6LJL2,Q6JAB5,A0A3B6QNG6,A0A3B5Y1J4,
biological_process	chromosome organization	GO:0051276	5	A0A1D5YKH2,Q84VJ0,A0A3B6EPW4,P62786,A0A3B6NM65,
biological_process	cell differentiation	GO:0030154	5	A0A3B6B8W5,Q84VJ0,A0A3B6DG73,A0A3B6CD77,Q4JHU8,
biological_process	shoot system development	GO:0048367	5	A0A3B6GVC0,A0A3B6PIN2,A0A3B6TAK9,A0A3B6FWN7,A0A3B6DAP0,
biological_process	cellular developmental process	GO:0048869	5	A0A3B6B8W5,Q84VJ0,A0A3B6DG73,A0A3B6CD77,Q4JHU8,
biological_process	glucose metabolic process	GO:0006006	4	Q8VX48,A0A3B6KSW8,A0A3B6FUA0,A0A0F7IN65,
biological_process	ubiquitin-dependent ERAD pathway	GO:0030433	4	A0A3B6BZH1,A0A3B6U569,A0A3B6LNR6,A0A3B6BAD3,
biological_process	pyruvate biosynthetic process	GO:0042866	4	W5G100,A0A1W5KJA9,A0A3B6FUA0,A0A0F7IN65,
biological_process	ATP generation from ADP	GO:0006757	4	W5G100,A0A1W5KJA9,A0A3B6FUA0,A0A0F7IN65,
biological_process	ADP metabolic process	GO:0046031	4	W5G100,A0A1W5KJA9,A0A3B6FUA0,A0A0F7IN65,
biological_process	glycolytic process	GO:0006096	4	W5G100,A0A1W5KJA9,A0A3B6FUA0,A0A0F7IN65,
biological_process	purine nucleoside diphosphate metabolic process	GO:0009135	4	W5G100,A0A1W5KJA9,A0A3B6FUA0,A0A0F7IN65,
biological_process	purine ribonucleoside diphosphate metabolic process	GO:0009179	4	W5G100,A0A1W5KJA9,A0A3B6FUA0,A0A0F7IN65,
biological_process	'de novo' protein folding	GO:0006458	4	A0A1D6CXJ5,A0A3B6LNR6,A0A3B6JGW2,A0A3B6BAD3,
biological_process	maturation of SSU-rRNA from tricistronic rRNA transcript (SSU-rRNA, 5.8S rRNA, LSU-rRNA)	GO:0000462	4	A0A3B6RHV8,A0A0C4BK54,A0A0C4BIW4,A0A3B6C6G0,
biological_process	nicotinamide nucleotide biosynthetic process	GO:0019359	4	W5G100,A0A1W5KJA9,A0A3B6FUA0,A0A0F7IN65,
biological_process	pyridine nucleotide biosynthetic process	GO:0019363	4	W5G100,A0A1W5KJA9,A0A3B6FUA0,A0A0F7IN65,
biological_process	ribonucleoside diphosphate metabolic process	GO:0009185	4	W5G100,A0A1W5KJA9,A0A3B6FUA0,A0A0F7IN65,
biological_process	maturation of SSU-rRNA	GO:0030490	4	A0A3B6RHV8,A0A0C4BK54,A0A0C4BIW4,A0A3B6C6G0,
biological_process	pyridine-containing compound biosynthetic process	GO:0072525	4	W5G100,A0A1W5KJA9,A0A3B6FUA0,A0A0F7IN65,
biological_process	ERAD pathway	GO:0036503	4	A0A3B6BZH1,A0A3B6U569,A0A3B6LNR6,A0A3B6BAD3,
biological_process	nucleotide catabolic process	GO:0009166	4	W5G100,A0A1W5KJA9,A0A3B6FUA0,A0A0F7IN65,
biological_process	nucleoside phosphate catabolic process	GO:1901292	4	W5G100,A0A1W5KJA9,A0A3B6FUA0,A0A0F7IN65,
biological_process	pyruvate metabolic process	GO:0006090	4	W5G100,A0A1W5KJA9,A0A3B6FUA0,A0A0F7IN65,
biological_process	polysaccharide catabolic process	GO:0000272	4	A0A3B6IYD4,Q7X9M2,A0A3B6U3N9,A0A3B6KSH4,
biological_process	nucleobase-containing small molecule biosynthetic process	GO:0034404	4	W5G100,A0A1W5KJA9,A0A3B6FUA0,A0A0F7IN65,
biological_process	organophosphate catabolic process	GO:0046434	4	W5G100,A0A1W5KJA9,A0A3B6FUA0,A0A0F7IN65,
biological_process	protein-DNA complex assembly	GO:0065004	4	A0A3B6BZH1,A0A3B6U569,A0A3B6EPW4,P62786,
biological_process	energy derivation by oxidation of organic compounds	GO:0015980	4	Q6XEB8,Q8VX48,Q84VJ0,A0A3B6MYC3,
biological_process	protein-DNA complex subunit organization	GO:0071824	4	A0A3B6BZH1,A0A3B6U569,A0A3B6EPW4,P62786,
biological_process	cellular response to toxic substance	GO:0097237	4	A0A3B6JPW9,Q8H0L2,A0A3B5YXK3,A0A3B6CD77,
biological_process	rRNA processing	GO:0006364	4	A0A3B6RHV8,A0A0C4BK54,A0A0C4BIW4,A0A3B6C6G0,
biological_process	obsolete coenzyme biosynthetic process	GO:0009108	4	W5G100,A0A1W5KJA9,A0A3B6FUA0,A0A0F7IN65,
biological_process	rRNA metabolic process	GO:0016072	4	A0A3B6RHV8,A0A0C4BK54,A0A0C4BIW4,A0A3B6C6G0,
biological_process	alpha-amino acid metabolic process	GO:1901605	4	B5B1F8,A0A3B5YT90,A0A385H9D9,A0A3B6HZS8,
biological_process	RNA splicing	GO:0008380	4	A0A3B6MPW7,A0A3B6MJX2,A0A3B6CIK2,A0A3B6D6G1,
biological_process	obsolete cofactor biosynthetic process	GO:0051188	4	W5G100,A0A1W5KJA9,A0A3B6FUA0,A0A0F7IN65,
biological_process	response to reactive oxygen species	GO:0000302	4	A0A3B5ZWW6,A0A3B6LJL2,Q8H0L2,A0A3B5YXK3,
biological_process	positive regulation of cellular protein metabolic process	GO:0032270	4	A0A3B6BZH1,A0A3B6U569,Q84VJ0,Q8H0L2,
biological_process	positive regulation of protein metabolic process	GO:0051247	4	A0A3B6BZH1,A0A3B6U569,Q84VJ0,Q8H0L2,
biological_process	nucleobase-containing compound catabolic process	GO:0034655	4	W5G100,A0A1W5KJA9,A0A3B6FUA0,A0A0F7IN65,
biological_process	establishment of protein localization to organelle	GO:0072594	4	A0A3B5Y1J4,Q944C6,Q8H0L2,A0A3B6LID9,
biological_process	response to heat	GO:0009408	4	A0A3B5ZWW6,A7LI80,A0A3B5YW44,A0A3B6LID9,
biological_process	monocarboxylic acid biosynthetic process	GO:0072330	4	W5G100,A0A1W5KJA9,A0A3B6FUA0,A0A0F7IN65,
biological_process	cellular nitrogen compound catabolic process	GO:0044270	4	W5G100,A0A1W5KJA9,A0A3B6FUA0,A0A0F7IN65,
biological_process	heterocycle catabolic process	GO:0046700	4	W5G100,A0A1W5KJA9,A0A3B6FUA0,A0A0F7IN65,
biological_process	aromatic compound catabolic process	GO:0019439	4	W5G100,A0A1W5KJA9,A0A3B6FUA0,A0A0F7IN65,
biological_process	cellular amino acid metabolic process	GO:0006520	4	B5B1F8,A0A3B5YT90,A0A385H9D9,A0A3B6HZS8,
biological_process	protein localization to organelle	GO:0033365	4	A0A3B5Y1J4,Q944C6,Q8H0L2,A0A3B6LID9,
biological_process	organic cyclic compound catabolic process	GO:1901361	4	W5G100,A0A1W5KJA9,A0A3B6FUA0,A0A0F7IN65,
biological_process	regulation of cell cycle	GO:0051726	4	A0A3B6QBM8,A0A3B5YW44,A0A3B6HZS8,A0A3B6KTP1,
biological_process	ncRNA processing	GO:0034470	4	A0A3B6RHV8,A0A0C4BK54,A0A0C4BIW4,A0A3B6C6G0,
biological_process	cell death	GO:0008219	4	Q6JAB5,Q84VJ0,A0A385H9D9,Q8H0L2,
biological_process	response to antibiotic	GO:0046677	4	A0A3B5ZWW6,A0A3B6QBM8,A0A3B6LJL2,A0A3B5YXK3,
biological_process	regulation of transcription by RNA polymerase II	GO:0006357	4	A0A3B6BZH1,A0A3B6U569,Q84VJ0,A0A3B6C7H9,
biological_process	cellular response to DNA damage stimulus	GO:0006974	4	A0A3B6MZ07,A0A3B6FWN7,A0A3B5YW44,A0A3B6HZS8,
biological_process	innate immune response	GO:0045087	4	A0A3B6PFX8,A0A3B6QBM8,F4Y589,A0A385H9D9,
biological_process	ncRNA metabolic process	GO:0034660	4	A0A3B6RHV8,A0A0C4BK54,A0A0C4BIW4,A0A3B6C6G0,
biological_process	transcription by RNA polymerase II	GO:0006366	4	A0A3B6BZH1,A0A3B6U569,Q84VJ0,A0A3B6C7H9,
biological_process	positive regulation of response to stimulus	GO:0048584	4	A0A3B6PFX8,Q84VJ0,A0A385H9D9,Q8H0L2,
biological_process	defense response to bacterium	GO:0042742	4	A0A3B6PFX8,A0A3B6D8T8,A0A3B6DB70,F4Y589,
biological_process	cellular response to acid chemical	GO:0071229	4	A0A3B6PFX8,A0A3B5XV32,A5JHH2,A0A385H9D9,
biological_process	leaf development	GO:0048366	4	A0A3B6PIN2,A0A3B6TAK9,A0A3B6FWN7,A0A3B6DAP0,
biological_process	peptidyl-amino acid modification	GO:0018193	4	Q93XQ6,A0A3B6DBM9,Q8H0L2,A0A3B6JEB6,
biological_process	peptide transport	GO:0015833	4	A0A3B5Y1J4,Q944C6,Q8H0L2,A0A3B6LID9,
biological_process	amide transport	GO:0042886	4	A0A3B5Y1J4,Q944C6,Q8H0L2,A0A3B6LID9,
biological_process	response to organic cyclic compound	GO:0014070	4	A0A3B6QBM8,A0A3B6B8W5,Q84VJ0,A0A385H9D9,
biological_process	regulation of response to stress	GO:0080134	4	A0A3B6PFX8,Q84VJ0,A0A385H9D9,Q8H0L2,
biological_process	chromatin organization	GO:0006325	4	A0A1D5YKH2,Q84VJ0,A0A3B6EPW4,P62786,
biological_process	response to salt stress	GO:0009651	4	A0A3B6LJL2,Q6JAB5,A0A3B6QNG6,A0A3B5Y1J4,
biological_process	phyllome development	GO:0048827	4	A0A3B6PIN2,A0A3B6TAK9,A0A3B6FWN7,A0A3B6DAP0,
biological_process	intracellular signal transduction	GO:0035556	4	A0A3B6PFX8,Q84VJ0,A0A3B6HZS8,Q8H0L2,
biological_process	positive regulation of gene expression	GO:0010628	4	A0A3B6BZH1,A0A3B6U569,A0A3B6B8W5,Q84VJ0,
biological_process	response to abscisic acid	GO:0009737	4	A0A3B6B8W5,A0A3B5XV32,A5JHH2,A0A385H9D9,
biological_process	response to alcohol	GO:0097305	4	A0A3B6B8W5,A0A3B5XV32,A5JHH2,A0A385H9D9,
biological_process	regulation of developmental process	GO:0050793	4	A0A3B6PIN2,Q84VJ0,A0A385H9D9,A0A3B6CD77,
biological_process	regulation of response to stimulus	GO:0048583	4	A0A3B6PFX8,Q84VJ0,A0A385H9D9,Q8H0L2,
biological_process	anatomical structure morphogenesis	GO:0009653	4	Q84VJ0,A0A3B6FWN7,A0A3B6CD77,Q4JHU8,
biological_process	protein refolding	GO:0042026	3	A0A3B6LNR6,A0A3B6JGW2,A0A3B6BAD3,
biological_process	photosystem II assembly	GO:0010207	3	A0A3B5ZTS4,A0A3B6DBM9,A0A3B6HYC8,
biological_process	cellular response to unfolded protein	GO:0034620	3	A0A3B6LNR6,A0A3B6JGW2,A0A3B6BAD3,
biological_process	chaperone cofactor-dependent protein refolding	GO:0051085	3	A0A3B6LNR6,A0A3B6JGW2,A0A3B6BAD3,
biological_process	'de novo' post-translational protein folding	GO:0051084	3	A0A3B6LNR6,A0A3B6JGW2,A0A3B6BAD3,
biological_process	response to unfolded protein	GO:0006986	3	A0A3B6LNR6,A0A3B6JGW2,A0A3B6BAD3,
biological_process	cellular response to topologically incorrect protein	GO:0035967	3	A0A3B6LNR6,A0A3B6JGW2,A0A3B6BAD3,
biological_process	protein peptidyl-prolyl isomerization	GO:0000413	3	Q93XQ6,A0A3B6DBM9,A0A3B6JEB6,
biological_process	response to topologically incorrect protein	GO:0035966	3	A0A3B6LNR6,A0A3B6JGW2,A0A3B6BAD3,
biological_process	cytoplasmic translation	GO:0002181	3	A0A3B5Z0J7,W5C5N9,W5D739,
biological_process	peptidyl-proline modification	GO:0018208	3	Q93XQ6,A0A3B6DBM9,A0A3B6JEB6,
biological_process	aerobic respiration	GO:0009060	3	Q6XEB8,Q84VJ0,A0A3B6MYC3,
biological_process	response to glucose	GO:0009749	3	A0A3B6CHS6,Q43223,A0A385H9D9,
biological_process	protein import into nucleus	GO:0006606	3	A0A3B5Y1J4,Q944C6,Q8H0L2,
biological_process	import into nucleus	GO:0051170	3	A0A3B5Y1J4,Q944C6,Q8H0L2,
biological_process	positive regulation of proteolysis	GO:0045862	3	A0A3B6BZH1,A0A3B6U569,Q84VJ0,
biological_process	protein localization to nucleus	GO:0034504	3	A0A3B5Y1J4,Q944C6,Q8H0L2,
biological_process	activation of immune response	GO:0002253	3	A0A3B6PFX8,Q84VJ0,A0A385H9D9,
biological_process	cellular respiration	GO:0045333	3	Q6XEB8,Q84VJ0,A0A3B6MYC3,
biological_process	positive regulation of cellular component biogenesis	GO:0044089	3	A0A3B6BZH1,A0A3B6U569,A0A3B6B8W5,
biological_process	electron transport chain	GO:0022900	3	Q6JAB5,S4Z090,A0A3B6MYC3,
biological_process	regulation of protein catabolic process	GO:0042176	3	A0A3B6BZH1,A0A3B6U569,Q84VJ0,
biological_process	response to hexose	GO:0009746	3	A0A3B6CHS6,Q43223,A0A385H9D9,
biological_process	response to monosaccharide	GO:0034284	3	A0A3B6CHS6,Q43223,A0A385H9D9,
biological_process	response to hydrogen peroxide	GO:0042542	3	A0A3B5ZWW6,Q8H0L2,A0A3B5YXK3,
biological_process	lipid localization	GO:0010876	3	I3NM41,A0A3B6CDS3,P24296,
biological_process	positive regulation of immune response	GO:0050778	3	A0A3B6PFX8,Q84VJ0,A0A385H9D9,
biological_process	positive regulation of immune system process	GO:0002684	3	A0A3B6PFX8,Q84VJ0,A0A385H9D9,
biological_process	cellular detoxification	GO:1990748	3	A0A3B6JPW9,Q8H0L2,A0A3B6CD77,
biological_process	mRNA splicing, via spliceosome	GO:0000398	3	A0A3B6MPW7,A0A3B6MJX2,A0A3B6D6G1,
biological_process	protein import	GO:0017038	3	A0A3B5Y1J4,Q944C6,Q8H0L2,
biological_process	nucleocytoplasmic transport	GO:0006913	3	A0A3B5Y1J4,Q944C6,Q8H0L2,
biological_process	nuclear transport	GO:0051169	3	A0A3B5Y1J4,Q944C6,Q8H0L2,
biological_process	regulation of protein phosphorylation	GO:0001932	3	Q84VJ0,A0A3B6HZS8,Q8H0L2,
biological_process	positive regulation of transcription by RNA polymerase II	GO:0045944	3	A0A3B6BZH1,A0A3B6U569,A0A3B6C7H9,
biological_process	RNA splicing, via transesterification reactions with bulged adenosine as nucleophile	GO:0000377	3	A0A3B6MPW7,A0A3B6MJX2,A0A3B6D6G1,
biological_process	RNA splicing, via transesterification reactions	GO:0000375	3	A0A3B6MPW7,A0A3B6MJX2,A0A3B6D6G1,
biological_process	regulation of phosphorylation	GO:0042325	3	Q84VJ0,A0A3B6HZS8,Q8H0L2,
biological_process	small molecule catabolic process	GO:0044282	3	Q8VX48,A0A3B5YT90,A0A3B6JPW9,
biological_process	regulation of developmental growth	GO:0048638	3	Q84VJ0,A0A385H9D9,A0A3B6CD77,
biological_process	detoxification	GO:0098754	3	A0A3B6JPW9,Q8H0L2,A0A3B6CD77,
biological_process	chromatin assembly	GO:0031497	3	A0A1D5YKH2,A0A3B6EPW4,P62786,
biological_process	response to light intensity	GO:0009642	3	A0A3B5ZWW6,Q6JAB5,A0A385H9D9,
biological_process	positive regulation of cellular component organization	GO:0051130	3	A0A3B6BZH1,A0A3B6U569,A0A3B6DG73,
biological_process	positive regulation of signal transduction	GO:0009967	3	Q84VJ0,A0A385H9D9,Q8H0L2,
biological_process	regulation of phosphate metabolic process	GO:0019220	3	Q84VJ0,A0A3B6HZS8,Q8H0L2,
biological_process	regulation of phosphorus metabolic process	GO:0051174	3	Q84VJ0,A0A3B6HZS8,Q8H0L2,
biological_process	positive regulation of signaling	GO:0023056	3	Q84VJ0,A0A385H9D9,Q8H0L2,
biological_process	regulation of cellular component biogenesis	GO:0044087	3	A0A3B6BZH1,A0A3B6U569,A0A3B6B8W5,
biological_process	positive regulation of cell communication	GO:0010647	3	Q84VJ0,A0A385H9D9,Q8H0L2,
biological_process	response to carbohydrate	GO:0009743	3	A0A3B6CHS6,Q43223,A0A385H9D9,
biological_process	cell population proliferation	GO:0008283	3	Q84VJ0,A0A385H9D9,Q8H0L2,
biological_process	mRNA processing	GO:0006397	3	A0A3B6MPW7,A0A3B6MJX2,A0A3B6D6G1,
biological_process	regulation of immune response	GO:0050776	3	A0A3B6PFX8,Q84VJ0,A0A385H9D9,
biological_process	positive regulation of catalytic activity	GO:0043085	3	C6YBD7,A0A3B6HZS8,Q8H0L2,
biological_process	regulation of cell death	GO:0010941	3	Q6JAB5,Q84VJ0,Q8H0L2,
biological_process	regulation of immune system process	GO:0002682	3	A0A3B6PFX8,Q84VJ0,A0A385H9D9,
biological_process	sexual reproduction	GO:0019953	3	Q84VJ0,A0A3B6CDS3,Q4JHU8,
biological_process	multicellular organismal reproductive process	GO:0048609	3	Q84VJ0,A0A3B5XV32,A5JHH2,
biological_process	multi-organism reproductive process	GO:0044703	3	Q84VJ0,A0A3B6CDS3,Q4JHU8,
biological_process	carbohydrate biosynthetic process	GO:0016051	3	Q8VX48,A0A3B6FUA0,A0A0F7IN65,
biological_process	positive regulation of developmental process	GO:0051094	3	A0A3B6PIN2,Q84VJ0,A0A385H9D9,
biological_process	multicellular organism reproduction	GO:0032504	3	Q84VJ0,A0A3B5XV32,A5JHH2,
biological_process	positive regulation of molecular function	GO:0044093	3	C6YBD7,A0A3B6HZS8,Q8H0L2,
biological_process	cellular polysaccharide metabolic process	GO:0044264	3	Q8VX48,A0A3B6NTH0,A0A3B6B8W5,
biological_process	regulation of protein modification process	GO:0031399	3	Q84VJ0,A0A3B6HZS8,Q8H0L2,
biological_process	regulation of response to external stimulus	GO:0032101	3	A0A3B6PFX8,Q84VJ0,A0A385H9D9,
biological_process	regulation of catabolic process	GO:0009894	3	A0A3B6BZH1,A0A3B6U569,Q84VJ0,
biological_process	regulation of growth	GO:0040008	3	Q84VJ0,A0A385H9D9,A0A3B6CD77,
biological_process	cellular response to abscisic acid stimulus	GO:0071215	3	A0A3B5XV32,A5JHH2,A0A385H9D9,
biological_process	cellular response to alcohol	GO:0097306	3	A0A3B5XV32,A5JHH2,A0A385H9D9,
biological_process	mitotic cell cycle process	GO:1903047	3	A0A3B6CHS6,A0A3B5Y1J4,A0A3B6NM65,
biological_process	regulation of defense response	GO:0031347	3	A0A3B6PFX8,Q84VJ0,A0A385H9D9,
biological_process	inorganic cation transmembrane transport	GO:0098662	3	A0A3B6FP86,A0A3B6PFX8,A0A3B6ING1,
biological_process	mRNA metabolic process	GO:0016071	3	A0A3B6MPW7,A0A3B6MJX2,A0A3B6D6G1,
biological_process	cation transmembrane transport	GO:0098655	3	A0A3B6FP86,A0A3B6PFX8,A0A3B6ING1,
biological_process	negative regulation of response to stimulus	GO:0048585	3	Q84VJ0,A0A385H9D9,Q8H0L2,
biological_process	inorganic ion transmembrane transport	GO:0098660	3	A0A3B6FP86,A0A3B6PFX8,A0A3B6ING1,
biological_process	response to cold	GO:0009409	3	Q43223,I3NM41,A0A3B6CDS3,
biological_process	mitotic cell cycle	GO:0000278	3	A0A3B6CHS6,A0A3B5Y1J4,A0A3B6NM65,
biological_process	cation transport	GO:0006812	3	A0A3B6FP86,A0A3B6PFX8,A0A3B6ING1,
biological_process	developmental growth	GO:0048589	3	Q84VJ0,A0A385H9D9,A0A3B6CD77,
biological_process	negative regulation of cellular macromolecule biosynthetic process	GO:2000113	3	A0A1D5YKH2,Q84VJ0,A0A3B5Y4P7,
biological_process	cell development	GO:0048468	3	Q84VJ0,A0A3B6CD77,Q4JHU8,
biological_process	embryo development	GO:0009790	3	Q6JAB5,A0A3B6RG90,Q84VJ0,
biological_process	negative regulation of macromolecule biosynthetic process	GO:0010558	3	A0A1D5YKH2,Q84VJ0,A0A3B5Y4P7,
biological_process	negative regulation of cellular biosynthetic process	GO:0031327	3	A0A1D5YKH2,Q84VJ0,A0A3B5Y4P7,
biological_process	regulation of signal transduction	GO:0009966	3	Q84VJ0,A0A385H9D9,Q8H0L2,
biological_process	negative regulation of biosynthetic process	GO:0009890	3	A0A1D5YKH2,Q84VJ0,A0A3B5Y4P7,
biological_process	regulation of signaling	GO:0023051	3	Q84VJ0,A0A385H9D9,Q8H0L2,
biological_process	regulation of cell communication	GO:0010646	3	Q84VJ0,A0A385H9D9,Q8H0L2,
biological_process	DNA metabolic process	GO:0006259	3	Q84VJ0,A0A3B6MZ07,A0A3B6FWN7,
biological_process	growth	GO:0040007	3	Q84VJ0,A0A385H9D9,A0A3B6CD77,
biological_process	ion transmembrane transport	GO:0034220	3	A0A3B6FP86,A0A3B6PFX8,A0A3B6ING1,
biological_process	negative regulation of gene expression	GO:0010629	3	A0A1D5YKH2,Q84VJ0,A0A3B5Y4P7,
biological_process	ion transport	GO:0006811	3	A0A3B6FP86,A0A3B6PFX8,A0A3B6ING1,
biological_process	lipid metabolic process	GO:0006629	3	A0A3B6QGV3,A0A3B6SJW3,A0A3B6LJL2,
biological_process	hormone-mediated signaling pathway	GO:0009755	3	A0A3B6PFX8,Q84VJ0,A0A385H9D9,
biological_process	regulation of multicellular organismal process	GO:0051239	3	A0A3B6PIN2,Q84VJ0,A0A3B6CD77,
biological_process	transmembrane transport	GO:0055085	3	A0A3B6FP86,A0A3B6PFX8,A0A3B6ING1,
biological_process	seed oilbody biogenesis	GO:0010344	2	I3NM41,A0A3B6CDS3,
biological_process	lipid storage	GO:0019915	2	I3NM41,A0A3B6CDS3,
biological_process	regulation of RNA polymerase II transcription preinitiation complex assembly	GO:0045898	2	A0A3B6BZH1,A0A3B6U569,
biological_process	positive regulation of RNA polymerase II transcription preinitiation complex assembly	GO:0045899	2	A0A3B6BZH1,A0A3B6U569,
biological_process	protein folding in endoplasmic reticulum	GO:0034975	2	R9W924,Q6JAB5,
biological_process	endoplasmic reticulum unfolded protein response	GO:0030968	2	A0A3B6LNR6,A0A3B6BAD3,
biological_process	regulation of transcription initiation from RNA polymerase II promoter	GO:0060260	2	A0A3B6BZH1,A0A3B6U569,
biological_process	positive regulation of transcription initiation from RNA polymerase II promoter	GO:0060261	2	A0A3B6BZH1,A0A3B6U569,
biological_process	positive regulation of DNA-templated transcription, initiation	GO:2000144	2	A0A3B6BZH1,A0A3B6U569,
biological_process	gluconeogenesis	GO:0006094	2	A0A3B6FUA0,A0A0F7IN65,
biological_process	response to anoxia	GO:0034059	2	A7LI80,A0A3B6FUA0,
biological_process	cellular response to hydrogen peroxide	GO:0070301	2	Q8H0L2,A0A3B5YXK3,
biological_process	tricarboxylic acid cycle	GO:0006099	2	Q6XEB8,A0A3B6MYC3,
biological_process	citrate metabolic process	GO:0006101	2	Q6XEB8,A0A3B6MYC3,
biological_process	hexose biosynthetic process	GO:0019319	2	A0A3B6FUA0,A0A0F7IN65,
biological_process	photosynthesis, light harvesting	GO:0009765	2	A0A3B6LRY2,A0A3B6HYC8,
biological_process	tricarboxylic acid metabolic process	GO:0072350	2	Q6XEB8,A0A3B6MYC3,
biological_process	regulation of DNA-templated transcription, initiation	GO:2000142	2	A0A3B6BZH1,A0A3B6U569,
biological_process	positive regulation of developmental growth	GO:0048639	2	Q84VJ0,A0A385H9D9,
biological_process	nucleosome assembly	GO:0006334	2	A0A3B6EPW4,P62786,
biological_process	negative regulation of protein phosphorylation	GO:0001933	2	Q84VJ0,A0A3B6HZS8,
biological_process	oxidative phosphorylation	GO:0006119	2	Q84VJ0,A0A3B6MYC3,
biological_process	RNA polymerase II preinitiation complex assembly	GO:0051123	2	A0A3B6BZH1,A0A3B6U569,
biological_process	obsolete non-recombinational repair	GO:0000726	2	A0A3B6MZ07,A0A3B6FWN7,
biological_process	negative regulation of phosphorylation	GO:0042326	2	Q84VJ0,A0A3B6HZS8,
biological_process	double-strand break repair via nonhomologous end joining	GO:0006303	2	A0A3B6MZ07,A0A3B6FWN7,
biological_process	response to freezing	GO:0050826	2	I3NM41,A0A3B6CDS3,
biological_process	regulation of generation of precursor metabolites and energy	GO:0043467	2	Q6JAB5,Q84VJ0,
biological_process	transcription preinitiation complex assembly	GO:0070897	2	A0A3B6BZH1,A0A3B6U569,
biological_process	G protein-coupled receptor signaling pathway	GO:0007186	2	Q84VJ0,A0A385H9D9,
biological_process	cellular response to cytokine stimulus	GO:0071345	2	A0A3B6MPW7,Q84VJ0,
biological_process	negative regulation of phosphorus metabolic process	GO:0010563	2	Q84VJ0,A0A3B6HZS8,
biological_process	negative regulation of phosphate metabolic process	GO:0045936	2	Q84VJ0,A0A3B6HZS8,
biological_process	photosynthetic electron transport chain	GO:0009767	2	Q6JAB5,S4Z090,
biological_process	xylan metabolic process	GO:0045491	2	A0A3B6NTH0,A0A3B6B8W5,
biological_process	nucleosome organization	GO:0034728	2	A0A3B6EPW4,P62786,
biological_process	response to cytokine	GO:0034097	2	A0A3B6MPW7,Q84VJ0,
biological_process	positive regulation of growth	GO:0045927	2	Q84VJ0,A0A385H9D9,
biological_process	maintenance of location	GO:0051235	2	I3NM41,A0A3B6CDS3,
biological_process	monosaccharide biosynthetic process	GO:0046364	2	A0A3B6FUA0,A0A0F7IN65,
biological_process	intracellular receptor signaling pathway	GO:0030522	2	Q84VJ0,A0A385H9D9,
biological_process	positive regulation of protein-containing complex assembly	GO:0031334	2	A0A3B6BZH1,A0A3B6U569,
biological_process	dicarboxylic acid metabolic process	GO:0043648	2	Q6XEB8,B5B1F8,
biological_process	transcription initiation from RNA polymerase II promoter	GO:0006367	2	A0A3B6BZH1,A0A3B6U569,
biological_process	hemicellulose metabolic process	GO:0010410	2	A0A3B6NTH0,A0A3B6B8W5,
biological_process	cellular response to reactive oxygen species	GO:0034614	2	Q8H0L2,A0A3B5YXK3,
biological_process	positive regulation of proteolysis involved in cellular protein catabolic process	GO:1903052	2	A0A3B6BZH1,A0A3B6U569,
biological_process	positive regulation of proteasomal protein catabolic process	GO:1901800	2	A0A3B6BZH1,A0A3B6U569,
biological_process	positive regulation of cellular protein catabolic process	GO:1903364	2	A0A3B6BZH1,A0A3B6U569,
biological_process	seed maturation	GO:0010431	2	A0A3B5XV32,A5JHH2,
biological_process	ribosomal large subunit biogenesis	GO:0042273	2	W5D739,Q08G39,
biological_process	positive regulation of protein catabolic process	GO:0045732	2	A0A3B6BZH1,A0A3B6U569,
biological_process	response to zinc ion	GO:0010043	2	Q6JAB5,A0A3B6THH1,
biological_process	DNA biosynthetic process	GO:0071897	2	Q84VJ0,A0A3B6FWN7,
biological_process	aromatic amino acid family metabolic process	GO:0009072	2	A0A385H9D9,A0A3B6HZS8,
biological_process	negative regulation of protein modification process	GO:0031400	2	Q84VJ0,A0A3B6HZS8,
biological_process	activation of innate immune response	GO:0002218	2	A0A3B6PFX8,A0A385H9D9,
biological_process	DNA-templated transcription, initiation	GO:0006352	2	A0A3B6BZH1,A0A3B6U569,
biological_process	RNA secondary structure unwinding	GO:0010501	2	P41378,A0A3B6CIK2,
biological_process	regulation of proteasomal protein catabolic process	GO:0061136	2	A0A3B6BZH1,A0A3B6U569,
biological_process	regulation of proteolysis involved in cellular protein catabolic process	GO:1903050	2	A0A3B6BZH1,A0A3B6U569,
biological_process	regulation of cellular protein catabolic process	GO:1903362	2	A0A3B6BZH1,A0A3B6U569,
biological_process	steroid hormone mediated signaling pathway	GO:0043401	2	Q84VJ0,A0A385H9D9,
biological_process	positive regulation of intracellular signal transduction	GO:1902533	2	Q84VJ0,Q8H0L2,
biological_process	response to blue light	GO:0009637	2	A0A385H9D9,A0A3B6HYC8,
biological_process	cellular response to steroid hormone stimulus	GO:0071383	2	Q84VJ0,A0A385H9D9,
biological_process	response to steroid hormone	GO:0048545	2	Q84VJ0,A0A385H9D9,
biological_process	cell-cell signaling	GO:0007267	2	A0A3B6PFX8,Q8H0L2,
biological_process	antibiotic metabolic process	GO:0016999	2	Q6XEB8,A0A3B6MYC3,
biological_process	establishment of organelle localization	GO:0051656	2	Q944C6,A0A3B6NM65,
biological_process	chromatin remodeling	GO:0006338	2	A0A3B6EPW4,P62786,
biological_process	cell wall polysaccharide metabolic process	GO:0010383	2	A0A3B6NTH0,A0A3B6B8W5,
biological_process	response to gravity	GO:0009629	2	Q8VX48,A0A3B6PFX8,
biological_process	positive regulation of innate immune response	GO:0045089	2	A0A3B6PFX8,A0A385H9D9,
biological_process	positive regulation of protein phosphorylation	GO:0001934	2	Q84VJ0,Q8H0L2,
biological_process	negative regulation of cell death	GO:0060548	2	Q84VJ0,Q8H0L2,
biological_process	response to high light intensity	GO:0009644	2	A0A3B5ZWW6,Q6JAB5,
biological_process	positive regulation of phosphorylation	GO:0042327	2	Q84VJ0,Q8H0L2,
biological_process	positive regulation of phosphorus metabolic process	GO:0010562	2	Q84VJ0,Q8H0L2,
biological_process	positive regulation of phosphate metabolic process	GO:0045937	2	Q84VJ0,Q8H0L2,
biological_process	cell wall macromolecule metabolic process	GO:0044036	2	A0A3B6NTH0,A0A3B6B8W5,
biological_process	regulation of protein-containing complex assembly	GO:0043254	2	A0A3B6BZH1,A0A3B6U569,
biological_process	proton transmembrane transport	GO:1902600	2	A0A3B6FP86,A0A3B6ING1,
biological_process	DNA conformation change	GO:0071103	2	A0A3B6EPW4,P62786,
biological_process	response to brassinosteroid	GO:0009741	2	A0A3B6B8W5,A0A385H9D9,
biological_process	regulation of cell growth	GO:0001558	2	Q84VJ0,A0A3B6CD77,
biological_process	immune effector process	GO:0002252	2	A0A3B6PFX8,Q84VJ0,
biological_process	regulation of protein kinase activity	GO:0045859	2	A0A3B6HZS8,Q8H0L2,
biological_process	positive regulation of response to biotic stimulus	GO:0002833	2	A0A3B6PFX8,A0A385H9D9,
biological_process	cellular response to oxidative stress	GO:0034599	2	Q8H0L2,A0A3B5YXK3,
biological_process	cellular oxidant detoxification	GO:0098869	2	Q8H0L2,A0A3B6CD77,
biological_process	regulation of kinase activity	GO:0043549	2	A0A3B6HZS8,Q8H0L2,
biological_process	positive regulation of response to external stimulus	GO:0032103	2	A0A3B6PFX8,A0A385H9D9,
biological_process	organelle localization	GO:0051640	2	Q944C6,A0A3B6NM65,
biological_process	positive regulation of defense response	GO:0031349	2	A0A3B6PFX8,A0A385H9D9,
biological_process	regulation of cell population proliferation	GO:0042127	2	Q84VJ0,A0A385H9D9,
biological_process	mitochondrion organization	GO:0007005	2	Q84VJ0,A0A3B6LD87,
biological_process	double-strand break repair	GO:0006302	2	A0A3B6MZ07,A0A3B6FWN7,
biological_process	reactive oxygen species metabolic process	GO:0072593	2	A0A3B5YW44,A0A385H9D9,
biological_process	positive regulation of protein modification process	GO:0031401	2	Q84VJ0,Q8H0L2,
biological_process	regulation of transferase activity	GO:0051338	2	A0A3B6HZS8,Q8H0L2,
biological_process	cellular carbohydrate biosynthetic process	GO:0034637	2	Q8VX48,A0A3B6FUA0,
biological_process	positive regulation of cellular catabolic process	GO:0031331	2	A0A3B6BZH1,A0A3B6U569,
biological_process	cell cycle phase transition	GO:0044770	2	A0A3B6CHS6,A0A3B6HZS8,
biological_process	positive regulation of catabolic process	GO:0009896	2	A0A3B6BZH1,A0A3B6U569,
biological_process	cellular response to chemical stress	GO:0062197	2	Q8H0L2,A0A3B5YXK3,
biological_process	regulation of innate immune response	GO:0045088	2	A0A3B6PFX8,A0A385H9D9,
biological_process	seed germination	GO:0009845	2	A0A3B6CDS3,A0A385H9D9,
biological_process	anatomical structure maturation	GO:0071695	2	A0A3B5XV32,A5JHH2,
biological_process	regulation of intracellular signal transduction	GO:1902531	2	Q84VJ0,Q8H0L2,
biological_process	regulation of programmed cell death	GO:0043067	2	Q6JAB5,Q84VJ0,
biological_process	protein targeting	GO:0006605	2	A0A3B5ZWX4,A0A3B6LID9,
biological_process	seedling development	GO:0090351	2	A0A3B6CDS3,A0A385H9D9,
biological_process	leaf senescence	GO:0010150	2	A0A3B6PIN2,A0A3B6TAK9,
biological_process	plant organ senescence	GO:0090693	2	A0A3B6PIN2,A0A3B6TAK9,
biological_process	developmental maturation	GO:0021700	2	A0A3B5XV32,A5JHH2,
biological_process	negative regulation of signal transduction	GO:0009968	2	Q84VJ0,A0A385H9D9,
biological_process	meiotic cell cycle process	GO:1903046	2	A0A3B6NM65,Q4JHU8,
biological_process	positive regulation of multicellular organismal process	GO:0051240	2	A0A3B6PIN2,Q84VJ0,
biological_process	regulation of cellular catabolic process	GO:0031329	2	A0A3B6BZH1,A0A3B6U569,
biological_process	negative regulation of cell communication	GO:0010648	2	Q84VJ0,A0A385H9D9,
biological_process	negative regulation of signaling	GO:0023057	2	Q84VJ0,A0A385H9D9,
biological_process	meiotic cell cycle	GO:0051321	2	A0A3B6NM65,Q4JHU8,
biological_process	cellular response to organic cyclic compound	GO:0071407	2	Q84VJ0,A0A385H9D9,
biological_process	regulation of response to biotic stimulus	GO:0002831	2	A0A3B6PFX8,A0A385H9D9,
biological_process	programmed cell death	GO:0012501	2	Q6JAB5,Q84VJ0,
biological_process	DNA repair	GO:0006281	2	A0A3B6MZ07,A0A3B6FWN7,
biological_process	negative regulation of transcription, DNA-templated	GO:0045892	2	A0A1D5YKH2,Q84VJ0,
biological_process	defense response to fungus	GO:0050832	2	A0A3B6PFX8,A0A3B6B8W5,
biological_process	negative regulation of RNA biosynthetic process	GO:1902679	2	A0A1D5YKH2,Q84VJ0,
biological_process	negative regulation of nucleic acid-templated transcription	GO:1903507	2	A0A1D5YKH2,Q84VJ0,
biological_process	cell wall organization or biogenesis	GO:0071554	2	A0A3B6NTH0,A0A3B6B8W5,
biological_process	embryo development ending in seed dormancy	GO:0009793	2	Q6JAB5,A0A3B6RG90,
biological_process	negative regulation of RNA metabolic process	GO:0051253	2	A0A1D5YKH2,Q84VJ0,
biological_process	cell growth	GO:0016049	2	Q84VJ0,A0A3B6CD77,
biological_process	protein ubiquitination	GO:0016567	2	A0A3B5ZWW6,Q4JHU8,
biological_process	response to fungus	GO:0009620	2	A0A3B6PFX8,A0A3B6B8W5,
biological_process	cellular component morphogenesis	GO:0032989	2	Q84VJ0,A0A3B6CD77,
biological_process	negative regulation of nucleobase-containing compound metabolic process	GO:0045934	2	A0A1D5YKH2,Q84VJ0,
biological_process	protein modification by small protein conjugation	GO:0032446	2	A0A3B5ZWW6,Q4JHU8,
biological_process	protein modification by small protein conjugation or removal	GO:0070647	2	A0A3B5ZWW6,Q4JHU8,
biological_process	tissue development	GO:0009888	2	A0A3B6B8W5,Q6JAB5,
biological_process	regulation of oxidative phosphorylation	GO:0002082	1	Q84VJ0,
biological_process	pharyngeal pumping	GO:0043050	1	Q84VJ0,
biological_process	regulation of pharyngeal pumping	GO:0043051	1	Q84VJ0,
biological_process	UTP biosynthetic process	GO:0006228	1	A0A3B6A3S4,
biological_process	acute inflammatory response	GO:0002526	1	Q84VJ0,
biological_process	regulation of acute inflammatory response	GO:0002673	1	Q84VJ0,
biological_process	positive regulation of G protein-coupled receptor signaling pathway	GO:0045745	1	Q84VJ0,
biological_process	protein activation cascade	GO:0072376	1	Q84VJ0,
biological_process	negative regulation of transcription by competitive promoter binding	GO:0010944	1	Q84VJ0,
biological_process	complement activation	GO:0006956	1	Q84VJ0,
biological_process	humoral immune response	GO:0006959	1	Q84VJ0,
biological_process	positive regulation of complement activation	GO:0045917	1	Q84VJ0,
biological_process	regulation of feeding behavior	GO:0060259	1	Q84VJ0,
biological_process	regulation of humoral immune response	GO:0002920	1	Q84VJ0,
biological_process	positive regulation of humoral immune response	GO:0002922	1	Q84VJ0,
biological_process	UTP metabolic process	GO:0046051	1	A0A3B6A3S4,
biological_process	regulation of aerobic respiration	GO:1903715	1	Q84VJ0,
biological_process	formaldehyde catabolic process	GO:0046294	1	A0A3B6JPW9,
biological_process	corticosteroid receptor signaling pathway	GO:0031958	1	Q84VJ0,
biological_process	negative regulation of androgen receptor signaling pathway	GO:0060766	1	Q84VJ0,
biological_process	regulation of eating behavior	GO:1903998	1	Q84VJ0,
biological_process	positive regulation of protein activation cascade	GO:2000259	1	Q84VJ0,
biological_process	regulation of protein activation cascade	GO:2000257	1	Q84VJ0,
biological_process	feeding behavior	GO:0007631	1	Q84VJ0,
biological_process	regulation of glucocorticoid receptor signaling pathway	GO:2000322	1	Q84VJ0,
biological_process	negative regulation of glucocorticoid receptor signaling pathway	GO:2000323	1	Q84VJ0,
biological_process	regulation of behavior	GO:0050795	1	Q84VJ0,
biological_process	progesterone receptor signaling pathway	GO:0050847	1	Q84VJ0,
biological_process	defecation	GO:0030421	1	Q84VJ0,
biological_process	regulation of complement activation	GO:0030449	1	Q84VJ0,
biological_process	eating behavior	GO:0042755	1	Q84VJ0,
biological_process	glucocorticoid receptor signaling pathway	GO:0042921	1	Q84VJ0,
biological_process	response to interleukin-6	GO:0070741	1	Q84VJ0,
biological_process	cellular response to interleukin-6	GO:0071354	1	Q84VJ0,
biological_process	UDP-glucuronate biosynthetic process	GO:0006065	1	A0A3B6JDT1,
biological_process	digestive system process	GO:0022600	1	Q84VJ0,
biological_process	digestion	GO:0007586	1	Q84VJ0,
biological_process	regulation of monooxygenase activity	GO:0032768	1	A0A3B6HZS8,
biological_process	positive regulation of monooxygenase activity	GO:0032770	1	A0A3B6HZS8,
biological_process	serotonin biosynthetic process from tryptophan	GO:0006587	1	A0A3B6HZS8,
biological_process	activation of tryptophan 5-monooxygenase activity	GO:0006588	1	A0A3B6HZS8,
biological_process	primary amino compound metabolic process	GO:1901160	1	A0A3B6HZS8,
biological_process	primary amino compound biosynthetic process	GO:1901162	1	A0A3B6HZS8,
biological_process	positive regulation of multicellular organism growth	GO:0040018	1	Q84VJ0,
biological_process	detection of gravity	GO:0009590	1	Q8VX48,
biological_process	serotonin biosynthetic process	GO:0042427	1	A0A3B6HZS8,
biological_process	serotonin metabolic process	GO:0042428	1	A0A3B6HZS8,
biological_process	cellular detoxification of aldehyde	GO:0110095	1	A0A3B6JPW9,
biological_process	cellular response to aldehyde	GO:0110096	1	A0A3B6JPW9,
biological_process	UDP-glucuronate metabolic process	GO:0046398	1	A0A3B6JDT1,
biological_process	GTP biosynthetic process	GO:0006183	1	A0A3B6A3S4,
biological_process	negative regulation of ERK1 and ERK2 cascade	GO:0070373	1	Q84VJ0,
biological_process	galactose catabolic process	GO:0019388	1	Q8VX48,
biological_process	mitochondrion morphogenesis	GO:0070584	1	Q84VJ0,
biological_process	regulation of cellular respiration	GO:0043457	1	Q84VJ0,
biological_process	excretion	GO:0007588	1	Q84VJ0,
biological_process	formaldehyde metabolic process	GO:0046292	1	A0A3B6JPW9,
biological_process	regulation of inflammatory response	GO:0050727	1	Q84VJ0,
biological_process	leading strand elongation	GO:0006272	1	A0A3B6FWN7,
biological_process	hexose catabolic process	GO:0019320	1	Q8VX48,
biological_process	alanine catabolic process	GO:0006524	1	A0A3B5YT90,
biological_process	positive regulation of protein maturation	GO:1903319	1	Q84VJ0,
biological_process	positive regulation of protein processing	GO:0010954	1	Q84VJ0,
biological_process	anaerobic respiration	GO:0009061	1	A0A3B6MYC3,
biological_process	pyruvate family amino acid catabolic process	GO:0009080	1	A0A3B5YT90,
biological_process	L-alanine catabolic process, by transamination	GO:0019481	1	A0A3B5YT90,
biological_process	L-alanine metabolic process	GO:0042851	1	A0A3B5YT90,
biological_process	L-alanine catabolic process	GO:0042853	1	A0A3B5YT90,
biological_process	regulation of G protein-coupled receptor signaling pathway	GO:0008277	1	Q84VJ0,
biological_process	fructose 2,6-bisphosphate metabolic process	GO:0006003	1	A0A3B6JI93,
biological_process	tyrosine biosynthetic process	GO:0006571	1	A0A385H9D9,
biological_process	L-phenylalanine biosynthetic process	GO:0009094	1	A0A385H9D9,
biological_process	regulation of ATP metabolic process	GO:1903578	1	Q84VJ0,
biological_process	erythrose 4-phosphate/phosphoenolpyruvate family amino acid biosynthetic process	GO:1902223	1	A0A385H9D9,
biological_process	2-oxoglutarate metabolic process	GO:0006103	1	B5B1F8,
biological_process	oxaloacetate metabolic process	GO:0006107	1	Q6XEB8,
biological_process	xylan acetylation	GO:1990937	1	A0A3B6NTH0,
biological_process	negative regulation of response to reactive oxygen species	GO:1901032	1	Q8H0L2,
biological_process	negative regulation of hydrogen peroxide-induced cell death	GO:1903206	1	Q8H0L2,
biological_process	negative regulation of oxidative stress-induced cell death	GO:1903202	1	Q8H0L2,
biological_process	regulation of protein maturation	GO:1903317	1	Q84VJ0,
biological_process	regulation of protein processing	GO:0070613	1	Q84VJ0,
biological_process	GTP metabolic process	GO:0046039	1	A0A3B6A3S4,
biological_process	negative regulation of cellular response to oxidative stress	GO:1900408	1	Q8H0L2,
biological_process	regulation of purine nucleotide metabolic process	GO:1900542	1	Q84VJ0,
biological_process	regulation of nucleotide metabolic process	GO:0006140	1	Q84VJ0,
biological_process	spliceosomal tri-snRNP complex assembly	GO:0000244	1	A0A3B6MPW7,
biological_process	negative regulation of intracellular steroid hormone receptor signaling pathway	GO:0033144	1	Q84VJ0,
biological_process	alanine metabolic process	GO:0006522	1	A0A3B5YT90,
biological_process	pyruvate family amino acid metabolic process	GO:0009078	1	A0A3B5YT90,
biological_process	aromatic amino acid family biosynthetic process, prephenate pathway	GO:0009095	1	A0A385H9D9,
biological_process	monosaccharide catabolic process	GO:0046365	1	Q8VX48,
biological_process	protoxylem development	GO:0090059	1	A0A3B6B8W5,
biological_process	regulation of carbon utilization	GO:0043609	1	A0A3B6JI93,
biological_process	regulation of protein kinase B signaling	GO:0051896	1	Q8H0L2,
biological_process	positive regulation of protein kinase B signaling	GO:0051897	1	Q8H0L2,
biological_process	energy quenching	GO:1990066	1	A0A3B6HYC8,
biological_process	carbon utilization	GO:0015976	1	A0A3B6JI93,
biological_process	nonphotochemical quenching	GO:0010196	1	A0A3B6HYC8,
biological_process	regulation of hydrogen peroxide-induced cell death	GO:1903205	1	Q8H0L2,
biological_process	CTP biosynthetic process	GO:0006241	1	A0A3B6A3S4,
biological_process	positive regulation of DNA binding	GO:0043388	1	Q8H0L2,
biological_process	CTP metabolic process	GO:0046036	1	A0A3B6A3S4,
biological_process	pyrimidine ribonucleoside triphosphate metabolic process	GO:0009208	1	A0A3B6A3S4,
biological_process	pyrimidine ribonucleoside triphosphate biosynthetic process	GO:0009209	1	A0A3B6A3S4,
biological_process	photosynthetic electron transport in photosystem II	GO:0009772	1	S4Z090,
biological_process	aspartate metabolic process	GO:0006531	1	B5B1F8,
biological_process	cellular response to tumor necrosis factor	GO:0071356	1	A0A3B6MPW7,
biological_process	response to flooding	GO:0009413	1	Q43223,
biological_process	galactose metabolic process	GO:0006012	1	Q8VX48,
biological_process	flavonoid transport from endoplasmic reticulum to plant-type vacuole	GO:1903415	1	A0A3B6DG73,
biological_process	response to sorbitol	GO:0072708	1	Q43223,
biological_process	positive regulation of peptidyl-serine phosphorylation	GO:0033138	1	Q8H0L2,
biological_process	cellular response to lipopolysaccharide	GO:0071222	1	A0A3B6MPW7,
biological_process	protein kinase B signaling	GO:0043491	1	Q8H0L2,
biological_process	activation of protein kinase B activity	GO:0032148	1	Q8H0L2,
biological_process	L-phenylalanine metabolic process	GO:0006558	1	A0A385H9D9,
biological_process	positive regulation of vacuole organization	GO:0044090	1	A0A3B6DG73,
biological_process	erythrose 4-phosphate/phosphoenolpyruvate family amino acid metabolic process	GO:1902221	1	A0A385H9D9,
biological_process	positive regulation of oxidoreductase activity	GO:0051353	1	A0A3B6HZS8,
biological_process	negative regulation of MAPK cascade	GO:0043409	1	Q84VJ0,
biological_process	inflammatory response	GO:0006954	1	Q84VJ0,
biological_process	sucrose biosynthetic process	GO:0005986	1	A0A3B6FUA0,
biological_process	proteasomal ubiquitin-independent protein catabolic process	GO:0010499	1	Q4JHU8,
biological_process	positive regulation of immune effector process	GO:0002699	1	Q84VJ0,
biological_process	cell death in response to hydrogen peroxide	GO:0036474	1	Q8H0L2,
biological_process	negative regulation of cellular response to drug	GO:2001039	1	Q8H0L2,
biological_process	negative regulation of response to drug	GO:2001024	1	Q8H0L2,
biological_process	spliceosomal snRNP assembly	GO:0000387	1	A0A3B6MPW7,
biological_process	sphingolipid mediated signaling pathway	GO:0090520	1	A0A385H9D9,
biological_process	aldehyde catabolic process	GO:0046185	1	A0A3B6JPW9,
biological_process	sphingosine-1-phosphate receptor signaling pathway	GO:0003376	1	A0A385H9D9,
biological_process	negative regulation of protein serine/threonine kinase activity	GO:0071901	1	A0A3B6HZS8,
biological_process	regulation of androgen receptor signaling pathway	GO:0060765	1	Q84VJ0,
biological_process	photosynthesis, light harvesting in photosystem I	GO:0009768	1	A0A3B6HYC8,
biological_process	mitochondrial electron transport, succinate to ubiquinone	GO:0006121	1	A0A3B6MYC3,
biological_process	response to low fluence blue light stimulus by blue low-fluence system	GO:0010244	1	A0A385H9D9,
biological_process	positive regulation of ERK1 and ERK2 cascade	GO:0070374	1	Q84VJ0,
biological_process	regulation of vacuole organization	GO:0044088	1	A0A3B6DG73,
biological_process	response to low light intensity stimulus	GO:0009645	1	A0A385H9D9,
biological_process	regulation of peptidyl-serine phosphorylation	GO:0033135	1	Q8H0L2,
biological_process	obsolete regulation of protein import into nucleus, translocation	GO:0033158	1	Q8H0L2,
biological_process	positive regulation of binding	GO:0051099	1	Q8H0L2,
biological_process	fructose 6-phosphate metabolic process	GO:0006002	1	A0A3B6JI93,
biological_process	DNA replication, synthesis of RNA primer	GO:0006269	1	A0A3B6FWN7,
biological_process	lagging strand elongation	GO:0006273	1	A0A3B6FWN7,
biological_process	tyrosine metabolic process	GO:0006570	1	A0A385H9D9,
biological_process	xylem vessel member cell differentiation	GO:0048759	1	A0A3B6B8W5,
biological_process	response to tumor necrosis factor	GO:0034612	1	A0A3B6MPW7,
biological_process	ERK1 and ERK2 cascade	GO:0070371	1	Q84VJ0,
biological_process	regulation of ERK1 and ERK2 cascade	GO:0070372	1	Q84VJ0,
biological_process	G protein-coupled receptor signaling pathway, coupled to cyclic nucleotide second messenger	GO:0007187	1	A0A385H9D9,
biological_process	adenylate cyclase-modulating G protein-coupled receptor signaling pathway	GO:0007188	1	A0A385H9D9,
biological_process	malate metabolic process	GO:0006108	1	Q6XEB8,
biological_process	NADH metabolic process	GO:0006734	1	Q6XEB8,
biological_process	DNA strand elongation	GO:0022616	1	A0A3B6FWN7,
biological_process	DNA strand elongation involved in DNA replication	GO:0006271	1	A0A3B6FWN7,
biological_process	androgen receptor signaling pathway	GO:0030521	1	Q84VJ0,
biological_process	glycogen biosynthetic process	GO:0005978	1	Q8VX48,
biological_process	positive regulation of cell wall organization or biogenesis	GO:1903340	1	A0A3B6B8W5,
biological_process	positive regulation of secondary cell wall biogenesis	GO:1901348	1	A0A3B6B8W5,
biological_process	pyrimidine nucleoside triphosphate biosynthetic process	GO:0009148	1	A0A3B6A3S4,
biological_process	negative regulation of GTPase activity	GO:0034260	1	A0A385H9D9,
biological_process	regulation of oxidoreductase activity	GO:0051341	1	A0A3B6HZS8,
biological_process	translational elongation	GO:0006414	1	A0A3B6THH1,
biological_process	response to lipopolysaccharide	GO:0032496	1	A0A3B6MPW7,
biological_process	regulation of response to reactive oxygen species	GO:1901031	1	Q8H0L2,
biological_process	negative regulation of response to oxidative stress	GO:1902883	1	Q8H0L2,
biological_process	regulation of intracellular steroid hormone receptor signaling pathway	GO:0033143	1	Q84VJ0,
biological_process	nucleotide-sugar biosynthetic process	GO:0009226	1	A0A3B6JDT1,
biological_process	development of primary sexual characteristics	GO:0045137	1	Q84VJ0,
biological_process	gonad development	GO:0008406	1	Q84VJ0,
biological_process	fructose metabolic process	GO:0006000	1	A0A3B6JI93,
biological_process	response to mannitol	GO:0010555	1	Q43223,
biological_process	ribosomal subunit export from nucleus	GO:0000054	1	Q944C6,
biological_process	ribosome localization	GO:0033750	1	Q944C6,
biological_process	regulation of oxidative stress-induced cell death	GO:1903201	1	Q8H0L2,
biological_process	regulation of multicellular organism growth	GO:0040014	1	Q84VJ0,
biological_process	NAD metabolic process	GO:0019674	1	Q6XEB8,
biological_process	sex differentiation	GO:0007548	1	Q84VJ0,
biological_process	obsolete rRNA-containing ribonucleoprotein complex export from nucleus	GO:0071428	1	Q944C6,
biological_process	spliceosomal complex assembly	GO:0000245	1	A0A3B6MJX2,
biological_process	regulation of protein import into nucleus	GO:0042306	1	Q8H0L2,
biological_process	pyrimidine ribonucleotide biosynthetic process	GO:0009220	1	A0A3B6A3S4,
biological_process	glutamate metabolic process	GO:0006536	1	B5B1F8,
biological_process	chloroplast RNA processing	GO:0031425	1	A0A3B6ES25,
biological_process	aerobic electron transport chain	GO:0019646	1	A0A3B6MYC3,
biological_process	regulation of protein localization to nucleus	GO:1900180	1	Q8H0L2,
biological_process	regulation of DNA binding	GO:0051101	1	Q8H0L2,
biological_process	negative regulation of photosynthesis, light reaction	GO:0043155	1	Q6JAB5,
biological_process	negative regulation of photosynthesis	GO:1905156	1	Q6JAB5,
biological_process	photoinhibition	GO:0010205	1	Q6JAB5,
biological_process	protein monoubiquitination	GO:0006513	1	Q4JHU8,
biological_process	pyrimidine nucleoside triphosphate metabolic process	GO:0009147	1	A0A3B6A3S4,
biological_process	cellular response to amino acid stimulus	GO:0071230	1	A0A3B6PFX8,
biological_process	attachment of spindle microtubules to kinetochore involved in meiotic chromosome segregation	GO:0051316	1	A0A3B6NM65,
biological_process	monopolar spindle attachment to meiosis I kinetochore	GO:0051455	1	A0A3B6NM65,
biological_process	mitochondrial ATP synthesis coupled electron transport	GO:0042775	1	A0A3B6MYC3,
biological_process	cellular response to molecule of bacterial origin	GO:0071219	1	A0A3B6MPW7,
biological_process	negative regulation of protein kinase activity	GO:0006469	1	A0A3B6HZS8,
biological_process	negative regulation of kinase activity	GO:0033673	1	A0A3B6HZS8,
biological_process	regulation of cellular response to oxidative stress	GO:1900407	1	Q8H0L2,
biological_process	tracheary element differentiation	GO:1905177	1	A0A3B6B8W5,
biological_process	cell death in response to oxidative stress	GO:0036473	1	Q8H0L2,
biological_process	attachment of mitotic spindle microtubules to kinetochore	GO:0051315	1	A0A3B6NM65,
biological_process	sexual sporulation resulting in formation of a cellular spore	GO:0043935	1	Q4JHU8,
biological_process	oogenesis	GO:0048477	1	Q84VJ0,
biological_process	ascospore formation	GO:0030437	1	Q4JHU8,
biological_process	nucleotide-sugar metabolic process	GO:0009225	1	A0A3B6JDT1,
biological_process	intracellular steroid hormone receptor signaling pathway	GO:0030518	1	Q84VJ0,
biological_process	regulation of protein import	GO:1904589	1	Q8H0L2,
biological_process	regulation of immune effector process	GO:0002697	1	Q84VJ0,
biological_process	photorespiration	GO:0009853	1	A0A341QYC0,
biological_process	induced systemic resistance, jasmonic acid mediated signaling pathway	GO:0009864	1	A0A3B6PFX8,
biological_process	DNA replication initiation	GO:0006270	1	A0A3B6FWN7,
biological_process	negative regulation of protein catabolic process	GO:0042177	1	Q84VJ0,
biological_process	pyrimidine ribonucleotide metabolic process	GO:0009218	1	A0A3B6A3S4,
biological_process	regulation of secondary cell wall biogenesis	GO:2000652	1	A0A3B6B8W5,
biological_process	reproductive process in single-celled organism	GO:0022413	1	Q4JHU8,
biological_process	regulation of pollen tube growth	GO:0080092	1	A0A3B6CD77,
biological_process	sporulation resulting in formation of a cellular spore	GO:0030435	1	Q4JHU8,
biological_process	reproduction of a single-celled organism	GO:0032505	1	Q4JHU8,
biological_process	disaccharide biosynthetic process	GO:0046351	1	A0A3B6FUA0,
biological_process	blue light signaling pathway	GO:0009785	1	A0A385H9D9,
biological_process	regulation of photosynthesis, light reaction	GO:0042548	1	Q6JAB5,
biological_process	multicellular organism growth	GO:0035264	1	Q84VJ0,
biological_process	mitotic metaphase plate congression	GO:0007080	1	A0A3B6NM65,
biological_process	detection of external stimulus	GO:0009581	1	Q8VX48,
biological_process	detection of abiotic stimulus	GO:0009582	1	Q8VX48,
biological_process	histone deacetylation	GO:0016575	1	Q84VJ0,
biological_process	calcium-mediated signaling	GO:0019722	1	A0A3B6PFX8,
biological_process	ATP synthesis coupled electron transport	GO:0042773	1	A0A3B6MYC3,
biological_process	germ cell development	GO:0007281	1	Q84VJ0,
biological_process	neurotransmitter biosynthetic process	GO:0042136	1	A0A3B6HZS8,
biological_process	regulation of nucleocytoplasmic transport	GO:0046822	1	Q8H0L2,
biological_process	protein deacetylation	GO:0006476	1	Q84VJ0,
biological_process	cell redox homeostasis	GO:0045454	1	Q8H0L2,
biological_process	glycogen metabolic process	GO:0005977	1	Q8VX48,
biological_process	protein targeting to membrane	GO:0006612	1	A0A3B5ZWX4,
biological_process	energy coupled proton transport, down electrochemical gradient	GO:0015985	1	A0A3B6FP86,
biological_process	proton motive force-driven ATP synthesis	GO:0015986	1	A0A3B6FP86,
biological_process	regulation of response to drug	GO:2001023	1	Q8H0L2,
biological_process	regulation of cellular response to drug	GO:2001038	1	Q8H0L2,
biological_process	positive regulation of leaf senescence	GO:1900057	1	A0A3B6PIN2,
biological_process	negative regulation of transferase activity	GO:0051348	1	A0A3B6HZS8,
biological_process	negative regulation of cell growth	GO:0030308	1	Q84VJ0,
biological_process	energy reserve metabolic process	GO:0006112	1	Q8VX48,
biological_process	floral organ abscission	GO:0010227	1	A0A3B6GVC0,
biological_process	aromatic amino acid family biosynthetic process	GO:0009073	1	A0A385H9D9,
biological_process	female gamete generation	GO:0007292	1	Q84VJ0,
biological_process	cellular response to hypoxia	GO:0071456	1	Q84VJ0,
biological_process	ribosomal large subunit assembly	GO:0000027	1	Q08G39,
biological_process	neurotransmitter metabolic process	GO:0042133	1	A0A3B6HZS8,
biological_process	retrograde transport, endosome to Golgi	GO:0042147	1	A0A3B6C5K5,
biological_process	long-chain fatty acid metabolic process	GO:0001676	1	A0A3B6LJL2,
biological_process	pollen tube guidance	GO:0010183	1	A0A3B6CD77,
biological_process	regulation of cell morphogenesis involved in differentiation	GO:0010769	1	A0A3B6CD77,
biological_process	positive chemotaxis	GO:0050918	1	A0A3B6CD77,
biological_process	cell part morphogenesis	GO:0032990	1	Q84VJ0,
biological_process	positive regulation of leaf development	GO:1905623	1	A0A3B6PIN2,
biological_process	endosperm development	GO:0009960	1	Q6JAB5,
biological_process	respiratory electron transport chain	GO:0022904	1	A0A3B6MYC3,
biological_process	glutathione metabolic process	GO:0006749	1	A0A3B6THH1,
biological_process	metaphase plate congression	GO:0051310	1	A0A3B6NM65,
biological_process	abscission	GO:0009838	1	A0A3B6GVC0,
biological_process	starch biosynthetic process	GO:0019252	1	Q8VX48,
biological_process	cellular response to decreased oxygen levels	GO:0036294	1	Q84VJ0,
biological_process	cellular response to biotic stimulus	GO:0071216	1	A0A3B6MPW7,
biological_process	cellular response to oxygen levels	GO:0071453	1	Q84VJ0,
biological_process	pyrimidine nucleotide biosynthetic process	GO:0006221	1	A0A3B6A3S4,
biological_process	tryptophan metabolic process	GO:0006568	1	A0A3B6HZS8,
biological_process	indolalkylamine metabolic process	GO:0006586	1	A0A3B6HZS8,
biological_process	regulation of cell wall organization or biogenesis	GO:1903338	1	A0A3B6B8W5,
biological_process	oligosaccharide biosynthetic process	GO:0009312	1	A0A3B6FUA0,
biological_process	regulation of response to oxidative stress	GO:1902882	1	Q8H0L2,
biological_process	establishment of chromosome localization	GO:0051303	1	A0A3B6NM65,
biological_process	thylakoid membrane organization	GO:0010027	1	A0A385H9D9,
biological_process	sucrose metabolic process	GO:0005985	1	A0A3B6FUA0,
biological_process	macromolecule deacylation	GO:0098732	1	Q84VJ0,
biological_process	protein deacylation	GO:0035601	1	Q84VJ0,
biological_process	attachment of spindle microtubules to kinetochore	GO:0008608	1	A0A3B6NM65,
biological_process	cellular response to blue light	GO:0071483	1	A0A385H9D9,
biological_process	establishment of protein localization to chloroplast	GO:0072596	1	A0A3B6LID9,
biological_process	protein targeting to chloroplast	GO:0045036	1	A0A3B6LID9,
biological_process	plastid membrane organization	GO:0009668	1	A0A385H9D9,
biological_process	carbohydrate phosphorylation	GO:0046835	1	A0A3B6RG90,
biological_process	ammonium ion metabolic process	GO:0097164	1	A0A3B6HZS8,
biological_process	induced systemic resistance	GO:0009682	1	A0A3B6PFX8,
biological_process	protein processing	GO:0016485	1	Q84VJ0,
biological_process	response to amino acid	GO:0043200	1	A0A3B6PFX8,
biological_process	protein localization to chloroplast	GO:0072598	1	A0A3B6LID9,
biological_process	regulation of binding	GO:0051098	1	Q8H0L2,
biological_process	pyrimidine nucleotide metabolic process	GO:0006220	1	A0A3B6A3S4,
biological_process	embryo development ending in birth or egg hatching	GO:0009792	1	Q84VJ0,
biological_process	anthocyanin-containing compound biosynthetic process	GO:0009718	1	A0A3B6DG73,
biological_process	glutamine family amino acid metabolic process	GO:0009064	1	B5B1F8,
biological_process	calcium ion transmembrane transport	GO:0070588	1	A0A3B6PFX8,
biological_process	innate immune response-activating signal transduction	GO:0002758	1	A0A385H9D9,
biological_process	regulation of neurotransmitter levels	GO:0001505	1	A0A3B6HZS8,
biological_process	positive regulation of MAPK cascade	GO:0043410	1	Q84VJ0,
biological_process	response to ozone	GO:0010193	1	A0A3B6LJL2,
biological_process	chromosome localization	GO:0050000	1	A0A3B6NM65,
biological_process	alpha-amino acid catabolic process	GO:1901606	1	A0A3B5YT90,
biological_process	establishment of protein localization to membrane	GO:0090150	1	A0A3B5ZWX4,
biological_process	regulation of photosynthesis	GO:0010109	1	Q6JAB5,
biological_process	protein deubiquitination	GO:0016579	1	Q4JHU8,
biological_process	aspartate family amino acid metabolic process	GO:0009066	1	B5B1F8,
biological_process	translational initiation	GO:0006413	1	P41378,
biological_process	DNA damage checkpoint signaling	GO:0000077	1	A0A3B6HZS8,
biological_process	regulation of unidimensional cell growth	GO:0051510	1	A0A3B6CD77,
biological_process	G2/M transition of mitotic cell cycle	GO:0000086	1	A0A3B6CHS6,
biological_process	calcium ion transport	GO:0006816	1	A0A3B6PFX8,
biological_process	negative regulation of transcription by RNA polymerase II	GO:0000122	1	Q84VJ0,
biological_process	cell cycle G2/M phase transition	GO:0044839	1	A0A3B6CHS6,
biological_process	cytosolic transport	GO:0016482	1	A0A3B6C5K5,
biological_process	cellular amino acid catabolic process	GO:0009063	1	A0A3B5YT90,
biological_process	phenol-containing compound biosynthetic process	GO:0046189	1	A0A3B6HZS8,
biological_process	cellular aldehyde metabolic process	GO:0006081	1	A0A3B6JPW9,
biological_process	immune response-activating signal transduction	GO:0002757	1	A0A385H9D9,
biological_process	second-messenger-mediated signaling	GO:0019932	1	A0A3B6PFX8,
biological_process	regulation of MAPK cascade	GO:0043408	1	Q84VJ0,
biological_process	spermatogenesis	GO:0007283	1	Q84VJ0,
biological_process	DNA integrity checkpoint signaling	GO:0031570	1	A0A3B6HZS8,
biological_process	response to molecule of bacterial origin	GO:0002237	1	A0A3B6MPW7,
biological_process	pyrimidine-containing compound biosynthetic process	GO:0072528	1	A0A3B6A3S4,
biological_process	negative regulation of catabolic process	GO:0009895	1	Q84VJ0,
biological_process	immune response-regulating signaling pathway	GO:0002764	1	A0A385H9D9,
biological_process	protein stabilization	GO:0050821	1	Q84VJ0,
biological_process	cellular metabolic compound salvage	GO:0043094	1	A0A341QYC0,
biological_process	behavior	GO:0007610	1	Q84VJ0,
biological_process	regulation of leaf senescence	GO:1900055	1	A0A3B6PIN2,
biological_process	cellular response to organonitrogen compound	GO:0071417	1	A0A3B6PFX8,
biological_process	activation of protein kinase activity	GO:0032147	1	Q8H0L2,
biological_process	negative regulation of apoptotic process	GO:0043066	1	Q84VJ0,
biological_process	xylem development	GO:0010089	1	A0A3B6B8W5,
biological_process	sexual sporulation	GO:0034293	1	Q4JHU8,
biological_process	regulation of GTPase activity	GO:0043087	1	A0A385H9D9,
biological_process	regulation of protein serine/threonine kinase activity	GO:0071900	1	A0A3B6HZS8,
biological_process	brassinosteroid mediated signaling pathway	GO:0009742	1	A0A385H9D9,
biological_process	signal transduction in response to DNA damage	GO:0042770	1	A0A3B6HZS8,
biological_process	protein localization to membrane	GO:0072657	1	A0A3B5ZWX4,
biological_process	defense response to oomycetes	GO:0002229	1	A0A3B6D8T8,
biological_process	positive regulation of response to alcohol	GO:1901421	1	A0A385H9D9,
biological_process	positive regulation of cellular response to alcohol	GO:1905959	1	A0A385H9D9,
biological_process	positive regulation of abscisic acid-activated signaling pathway	GO:0009789	1	A0A385H9D9,
biological_process	response to red light	GO:0010114	1	A0A3B6HYC8,
biological_process	cellular response to brassinosteroid stimulus	GO:0071367	1	A0A385H9D9,
biological_process	endosomal transport	GO:0016197	1	A0A3B6C5K5,
biological_process	sporulation	GO:0043934	1	Q4JHU8,
biological_process	protein modification by small protein removal	GO:0070646	1	Q4JHU8,
biological_process	response to far red light	GO:0010218	1	A0A3B6HYC8,
biological_process	negative regulation of cell population proliferation	GO:0008285	1	Q84VJ0,
biological_process	disaccharide metabolic process	GO:0005984	1	A0A3B6FUA0,
biological_process	mitotic sister chromatid segregation	GO:0000070	1	A0A3B6NM65,
biological_process	cellular biogenic amine metabolic process	GO:0006576	1	A0A3B6HZS8,
biological_process	cell fate specification	GO:0001708	1	A0A3B6DG73,
biological_process	cellular modified amino acid metabolic process	GO:0006575	1	A0A3B6THH1,
biological_process	obsolete ribonucleoprotein complex export from nucleus	GO:0071426	1	Q944C6,
biological_process	regulation of intracellular protein transport	GO:0033157	1	Q8H0L2,
biological_process	ribonucleoprotein complex localization	GO:0071166	1	Q944C6,
biological_process	chemotaxis	GO:0006935	1	A0A3B6CD77,
biological_process	taxis	GO:0042330	1	A0A3B6CD77,
biological_process	pyrimidine-containing compound metabolic process	GO:0072527	1	A0A3B6A3S4,
biological_process	negative regulation of response to alcohol	GO:1901420	1	A0A385H9D9,
biological_process	negative regulation of cellular response to alcohol	GO:1905958	1	A0A385H9D9,
biological_process	negative regulation of abscisic acid-activated signaling pathway	GO:0009788	1	A0A385H9D9,
biological_process	protein maturation	GO:0051604	1	Q84VJ0,
biological_process	cytokinesis by cell plate formation	GO:0000911	1	A0A3B5Y1J4,
biological_process	regulation of protein stability	GO:0031647	1	Q84VJ0,
biological_process	homologous chromosome segregation	GO:0045143	1	A0A3B6NM65,
biological_process	negative regulation of intracellular signal transduction	GO:1902532	1	Q84VJ0,
biological_process	indole-containing compound biosynthetic process	GO:0042435	1	A0A3B6HZS8,
biological_process	cellular amine metabolic process	GO:0044106	1	A0A3B6HZS8,
biological_process	gibberellic acid mediated signaling pathway	GO:0009740	1	A0A385H9D9,
biological_process	cellular response to antibiotic	GO:0071236	1	A0A3B5YXK3,
biological_process	cytokinetic process	GO:0032506	1	A0A3B5Y1J4,
biological_process	mitotic cytokinetic process	GO:1902410	1	A0A3B5Y1J4,
biological_process	gibberellin mediated signaling pathway	GO:0010476	1	A0A385H9D9,
biological_process	cellular response to gibberellin stimulus	GO:0071370	1	A0A385H9D9,
biological_process	plant-type secondary cell wall biogenesis	GO:0009834	1	A0A3B6B8W5,
biological_process	oligosaccharide metabolic process	GO:0009311	1	A0A3B6FUA0,
biological_process	detection of stimulus	GO:0051606	1	Q8VX48,
biological_process	RNA export from nucleus	GO:0006405	1	Q944C6,
biological_process	regulation of intracellular transport	GO:0032386	1	Q8H0L2,
biological_process	response to oomycetes	GO:0002239	1	A0A3B6D8T8,
biological_process	establishment of RNA localization	GO:0051236	1	Q944C6,
biological_process	nucleic acid transport	GO:0050657	1	Q944C6,
biological_process	RNA transport	GO:0050658	1	Q944C6,
biological_process	protein-containing complex localization	GO:0031503	1	Q944C6,
biological_process	anthocyanin-containing compound metabolic process	GO:0046283	1	A0A3B6DG73,
biological_process	negative regulation of programmed cell death	GO:0043069	1	Q84VJ0,
biological_process	regulation of stomatal movement	GO:0010119	1	A0A385H9D9,
biological_process	negative regulation of growth	GO:0045926	1	Q84VJ0,
biological_process	MAPK cascade	GO:0000165	1	Q84VJ0,
biological_process	glucan biosynthetic process	GO:0009250	1	Q8VX48,
biological_process	meiotic chromosome segregation	GO:0045132	1	A0A3B6NM65,
biological_process	auxin polar transport	GO:0009926	1	A0A3B5YW44,
biological_process	cell cycle checkpoint signaling	GO:0000075	1	A0A3B6HZS8,
biological_process	protein export from nucleus	GO:0006611	1	Q944C6,
biological_process	response to virus	GO:0009615	1	A0A3B5ZWW6,
biological_process	localization within membrane	GO:0051668	1	A0A3B5ZWX4,
biological_process	phenol-containing compound metabolic process	GO:0018958	1	A0A3B6HZS8,
biological_process	gravitropism	GO:0009630	1	A0A3B6PFX8,
biological_process	positive regulation of protein kinase activity	GO:0045860	1	Q8H0L2,
biological_process	regulation of cell development	GO:0060284	1	A0A3B6CD77,
biological_process	regulation of protein transport	GO:0051223	1	Q8H0L2,
biological_process	indole-containing compound metabolic process	GO:0042430	1	A0A3B6HZS8,
biological_process	regulation of peptide transport	GO:0090087	1	Q8H0L2,
biological_process	regulation of establishment of protein localization	GO:0070201	1	Q8H0L2,
biological_process	regulation of leaf development	GO:2000024	1	A0A3B6PIN2,
biological_process	positive regulation of kinase activity	GO:0033674	1	Q8H0L2,
biological_process	RNA localization	GO:0006403	1	Q944C6,
biological_process	positive regulation of cell death	GO:0010942	1	Q84VJ0,
biological_process	negative regulation of cell cycle phase transition	GO:1901988	1	A0A3B6HZS8,
biological_process	regulation of cell morphogenesis	GO:0022604	1	A0A3B6CD77,
biological_process	vacuolar transport	GO:0007034	1	A0A3B6DG73,
biological_process	sister chromatid segregation	GO:0000819	1	A0A3B6NM65,
biological_process	protein dephosphorylation	GO:0006470	1	A0A3B6C3R0,
biological_process	nuclear export	GO:0051168	1	Q944C6,
biological_process	starch metabolic process	GO:0005982	1	Q8VX48,
biological_process	regulation of apoptotic process	GO:0042981	1	Q84VJ0,
biological_process	negative regulation of translation	GO:0017148	1	A0A3B5Y4P7,
biological_process	negative regulation of cellular amide metabolic process	GO:0034249	1	A0A3B5Y4P7,
biological_process	tropism	GO:0009606	1	A0A3B6PFX8,
biological_process	response to disaccharide	GO:0034285	1	Q43223,
biological_process	response to sucrose	GO:0009744	1	Q43223,
biological_process	pollen tube growth	GO:0009860	1	A0A3B6CD77,
biological_process	lipid transport	GO:0006869	1	P24296,
biological_process	flavonoid biosynthetic process	GO:0009813	1	A0A3B6DG73,
biological_process	regulation of small molecule metabolic process	GO:0062012	1	Q84VJ0,
biological_process	system process	GO:0003008	1	Q84VJ0,
biological_process	lipid catabolic process	GO:0016042	1	A0A3B6SJW3,
biological_process	protein polyubiquitination	GO:0000209	1	Q4JHU8,
biological_process	positive regulation of organelle organization	GO:0010638	1	A0A3B6DG73,
biological_process	peptidyl-serine phosphorylation	GO:0018105	1	Q8H0L2,
biological_process	peptidyl-serine modification	GO:0018209	1	Q8H0L2,
biological_process	amine metabolic process	GO:0009308	1	A0A3B6HZS8,
biological_process	mitotic nuclear division	GO:0140014	1	A0A3B6NM65,
biological_process	auxin transport	GO:0060918	1	A0A3B5YW44,
biological_process	apoptotic process	GO:0006915	1	Q84VJ0,
biological_process	leaf morphogenesis	GO:0009965	1	A0A3B6FWN7,
biological_process	vacuole organization	GO:0007033	1	A0A3B6DG73,
biological_process	regulation of protein localization	GO:0032880	1	Q8H0L2,
biological_process	male gamete generation	GO:0048232	1	Q84VJ0,
biological_process	cell fate commitment	GO:0045165	1	A0A3B6DG73,
biological_process	positive regulation of transferase activity	GO:0051347	1	Q8H0L2,
biological_process	phloem or xylem histogenesis	GO:0010087	1	A0A3B6B8W5,
biological_process	regulation of cellular localization	GO:0060341	1	Q8H0L2,
biological_process	cellular process involved in reproduction in multicellular organism	GO:0022412	1	Q84VJ0,
biological_process	carboxylic acid catabolic process	GO:0046395	1	A0A3B5YT90,
biological_process	organic acid catabolic process	GO:0016054	1	A0A3B5YT90,
biological_process	mitotic cytokinesis	GO:0000281	1	A0A3B5Y1J4,
biological_process	hormone transport	GO:0009914	1	A0A3B5YW44,
biological_process	mitotic cell cycle phase transition	GO:0044772	1	A0A3B6CHS6,
biological_process	alpha-amino acid biosynthetic process	GO:1901607	1	A0A385H9D9,
biological_process	cell tip growth	GO:0009932	1	A0A3B6CD77,
biological_process	negative regulation of cell cycle process	GO:0010948	1	A0A3B6HZS8,
biological_process	nucleobase-containing compound transport	GO:0015931	1	Q944C6,
biological_process	meiosis I	GO:0007127	1	A0A3B6NM65,
biological_process	cellular response to light stimulus	GO:0071482	1	A0A385H9D9,
biological_process	locomotion	GO:0040011	1	A0A3B6CD77,
biological_process	meiosis I cell cycle process	GO:0061982	1	A0A3B6NM65,
biological_process	regulation of cell cycle phase transition	GO:1901987	1	A0A3B6HZS8,
biological_process	regulation of cellular response to stress	GO:0080135	1	Q8H0L2,
biological_process	cellular polysaccharide biosynthetic process	GO:0033692	1	Q8VX48,
biological_process	gamete generation	GO:0007276	1	Q84VJ0,
biological_process	animal organ development	GO:0048513	1	Q84VJ0,
biological_process	negative regulation of cell cycle	GO:0045786	1	A0A3B6HZS8,
biological_process	jasmonic acid mediated signaling pathway	GO:0009867	1	A0A3B6PFX8,
biological_process	cytoskeleton-dependent cytokinesis	GO:0061640	1	A0A3B5Y1J4,
biological_process	cellular amino acid biosynthetic process	GO:0008652	1	A0A385H9D9,
biological_process	cellular response to radiation	GO:0071478	1	A0A385H9D9,
biological_process	polysaccharide biosynthetic process	GO:0000271	1	Q8VX48,
biological_process	cellular response to jasmonic acid stimulus	GO:0071395	1	A0A3B6PFX8,
biological_process	regulation of translation	GO:0006417	1	A0A3B5Y4P7,
biological_process	heterochromatin assembly	GO:0031507	1	A0A1D5YKH2,
biological_process	heterochromatin organization	GO:0070828	1	A0A1D5YKH2,
biological_process	regulation of response to alcohol	GO:1901419	1	A0A385H9D9,
biological_process	regulation of cellular response to alcohol	GO:1905957	1	A0A385H9D9,
biological_process	regulation of abscisic acid-activated signaling pathway	GO:0009787	1	A0A385H9D9,
biological_process	cytokinesis	GO:0000910	1	A0A3B5Y1J4,
biological_process	cellular response to fatty acid	GO:0071398	1	A0A3B6PFX8,
biological_process	response to gibberellin	GO:0009739	1	A0A385H9D9,
biological_process	pollen tube development	GO:0048868	1	A0A3B6CD77,
biological_process	regulation of cellular amide metabolic process	GO:0034248	1	A0A3B5Y4P7,
biological_process	stomatal movement	GO:0010118	1	A0A385H9D9,
biological_process	developmental cell growth	GO:0048588	1	A0A3B6CD77,
biological_process	pigment biosynthetic process	GO:0046148	1	A0A3B6DG73,
biological_process	negative regulation of gene expression, epigenetic	GO:0045814	1	A0A1D5YKH2,
biological_process	plant-type cell wall biogenesis	GO:0009832	1	A0A3B6B8W5,
biological_process	DNA-templated DNA replication	GO:0006261	1	A0A3B6FWN7,
biological_process	nuclear chromosome segregation	GO:0098813	1	A0A3B6NM65,
biological_process	meiotic nuclear division	GO:0140013	1	A0A3B6NM65,
biological_process	cellular response to starvation	GO:0009267	1	A0A3B6CHS6,
biological_process	cellular response to nitrogen compound	GO:1901699	1	A0A3B6PFX8,
biological_process	chromosome segregation	GO:0007059	1	A0A3B6NM65,
biological_process	flavonoid metabolic process	GO:0009812	1	A0A3B6DG73,
biological_process	cellular glucan metabolic process	GO:0006073	1	Q8VX48,
biological_process	response to starvation	GO:0042594	1	A0A3B6CHS6,
biological_process	glucan metabolic process	GO:0044042	1	Q8VX48,
biological_process	cell wall biogenesis	GO:0042546	1	A0A3B6B8W5,
biological_process	aging	GO:0007568	1	A0A3B6TAK9,
biological_process	cellular response to auxin stimulus	GO:0071365	1	A0A3B6B8W5,
biological_process	regulation of cell differentiation	GO:0045595	1	A0A3B6CD77,
biological_process	regulation of anatomical structure morphogenesis	GO:0022603	1	A0A3B6CD77,
biological_process	membrane organization	GO:0061024	1	A0A385H9D9,
biological_process	cellular homeostasis	GO:0019725	1	Q8H0L2,
biological_process	obsolete regulation of multi-organism process	GO:0043900	1	A0A3B6CD77,
biological_process	DNA replication	GO:0006260	1	A0A3B6FWN7,
biological_process	cellular response to nutrient levels	GO:0031669	1	A0A3B6CHS6,
biological_process	response to red or far red light	GO:0009639	1	A0A3B6HYC8,
biological_process	organic hydroxy compound biosynthetic process	GO:1901617	1	A0A3B6HZS8,
biological_process	regulation of cell cycle process	GO:0010564	1	A0A3B6HZS8,
biological_process	pollination	GO:0009856	1	A0A3B6CD77,
biological_process	microtubule-based process	GO:0007017	1	A0A3B6PKU4,
biological_process	multi-multicellular organism process	GO:0044706	1	A0A3B6CD77,
biological_process	plastid organization	GO:0009657	1	A0A385H9D9,
biological_process	pigment metabolic process	GO:0042440	1	A0A3B6DG73,
biological_process	fatty acid metabolic process	GO:0006631	1	A0A3B6LJL2,
biological_process	obsolete gene silencing	GO:0016458	1	A0A1D5YKH2,
biological_process	shoot system morphogenesis	GO:0010016	1	A0A3B6FWN7,
biological_process	response to salicylic acid	GO:0009751	1	A0A3B6QBM8,
biological_process	sulfur compound metabolic process	GO:0006790	1	A0A3B6THH1,
biological_process	cellular response to abiotic stimulus	GO:0071214	1	A0A385H9D9,
biological_process	cellular response to environmental stimulus	GO:0104004	1	A0A385H9D9,
biological_process	obsolete covalent chromatin modification	GO:0016569	1	Q84VJ0,
biological_process	response to nutrient levels	GO:0031667	1	A0A3B6CHS6,
biological_process	dephosphorylation	GO:0016311	1	A0A3B6C3R0,
biological_process	cellular response to extracellular stimulus	GO:0031668	1	A0A3B6CHS6,
biological_process	regulation of gene expression, epigenetic	GO:0040029	1	A0A1D5YKH2,
biological_process	metal ion transport	GO:0030001	1	A0A3B6PFX8,
biological_process	plant-type cell wall organization or biogenesis	GO:0071669	1	A0A3B6B8W5,
biological_process	unidimensional cell growth	GO:0009826	1	A0A3B6CD77,
biological_process	post-transcriptional regulation of gene expression	GO:0010608	1	A0A3B5Y4P7,
biological_process	nuclear division	GO:0000280	1	A0A3B6NM65,
biological_process	cellular response to external stimulus	GO:0071496	1	A0A3B6CHS6,
biological_process	regulation of transport	GO:0051049	1	Q8H0L2,
biological_process	histone modification	GO:0016570	1	Q84VJ0,
biological_process	cell morphogenesis involved in differentiation	GO:0000904	1	A0A3B6CD77,
biological_process	floral organ development	GO:0048437	1	A0A3B6GVC0,
biological_process	response to jasmonic acid	GO:0009753	1	A0A3B6PFX8,
biological_process	cytoskeleton organization	GO:0007010	1	A0A481S2M6,
biological_process	abscisic acid-activated signaling pathway	GO:0009738	1	A0A385H9D9,
biological_process	response to fatty acid	GO:0070542	1	A0A3B6PFX8,
biological_process	response to wounding	GO:0009611	1	A0A3B6PFX8,
biological_process	response to extracellular stimulus	GO:0009991	1	A0A3B6CHS6,
biological_process	organelle fission	GO:0048285	1	A0A3B6NM65,
biological_process	developmental growth involved in morphogenesis	GO:0060560	1	A0A3B6CD77,
biological_process	regulation of localization	GO:0032879	1	Q8H0L2,
biological_process	regulation of organelle organization	GO:0033043	1	A0A3B6DG73,
biological_process	regulation of shoot system development	GO:0048831	1	A0A3B6PIN2,
biological_process	organic hydroxy compound metabolic process	GO:1901615	1	A0A3B6HZS8,
biological_process	cell division	GO:0051301	1	A0A3B5Y1J4,
biological_process	anatomical structure formation involved in morphogenesis	GO:0048646	1	Q4JHU8,
biological_process	methylation	GO:0032259	1	A0A3B6NHD8,
biological_process	response to auxin	GO:0009733	1	A0A3B6B8W5,
biological_process	regulation of reproductive process	GO:2000241	1	A0A3B6CD77,
biological_process	RNA modification	GO:0009451	1	A0A3B6ES25,
biological_process	response to water deprivation	GO:0009414	1	Q43223,
biological_process	response to water	GO:0009415	1	Q43223,
biological_process	homeostatic process	GO:0042592	1	Q8H0L2,
biological_process	regulation of hormone levels	GO:0010817	1	A0A3B5YW44,
biological_process	cell morphogenesis	GO:0000902	1	A0A3B6CD77,
biological_process	plant organ morphogenesis	GO:1905392	1	A0A3B6FWN7,
biological_process	nucleic acid phosphodiester bond hydrolysis	GO:0090305	1	A0A3B6ES25,
biological_process	flower development	GO:0009908	1	A0A3B6GVC0,
biological_process	reproductive shoot system development	GO:0090567	1	A0A3B6GVC0,
biological_process	root system development	GO:0022622	1	A0A3B6FUA0,
biological_process	root development	GO:0048364	1	A0A3B6FUA0,
biological_process	cellular lipid metabolic process	GO:0044255	1	A0A3B6LJL2,
biological_process	regulation of multicellular organismal development	GO:2000026	1	A0A3B6PIN2,

## Sheet: Supplementary Table S12b
Supplementary Table S12b: The GO highly enriched analysis of TaGS Interacting protein.
Class	GO_Name	GO_ID	Hits Genes Counts In Selected Set	Genes Of Selected Set In GO term
molecular_function	binding	GO:0005488	90	A0A3B6CHS6,Q8W1F6,W5C851,A0A3B6SQ59,A0A077RPC5,A0A3B6QL18,A0A3B5ZWX4,A0A3B6TIC6,A0A3B6PNI9,A0A3B6FP86,Q93XQ6,A0A3B5ZWW6,A0A3B6BZH1,A0A1D6CXJ5,A0A3B5Z0J7,C8CAI4,A0A3B6MPW7,W5C5N9,A0A3B6MJX2,A0A3B6N2V4,W5D739,A0A1D5YKH2,A0A3B6U569,A7LI80,A0A3B6RHV8,A0A3B6PIN2,A0A3B6GNC6,A0A3B6QBM8,A0A0C4BK54,A0A3B6B8W5,A0A3B6ES25,A0A3B6DJ39,A0A3B6D8T8,A0A3B6A3S4,Q4W0V7,Q84VJ0,A0A3B6KSW8,A0A3B6NHD8,Q08G39,S4Z090,A0A…
molecular_function	catalytic activity	GO:0003824	71	Q8W1F6,A0A3B6QL18,A0A3B6PNI9,Q93XQ6,A0A3B6BZH1,Q6XEB8,A0A3B6IYD4,A0A3B6MPW7,Q8VX48,A0A3B6NTH0,Q7X9M2,Q43223,A0A3B6U569,A7LI80,A0A3B6SJW3,A0A3B6ES25,A0A3B6LJL2,Q6JAB5,A0A3B6DJ39,B5B1F8,A0A3B6D8T8,A0A3B6A3S4,Q9ZS15,A0A3B6RG90,A0A3B6KSW8,A0A3B6NHD8,A0A3B6QNG6,S4Z090,A0A3B6PKU4,A0A3B6MP76,A0A3B6PDH3,A0A3B6G1N1,A0A3B5YT90,A0A341QYC0,P41378,A0A3B6KK96,A0A3B6TAK9,A0A3B6RKE1,A0A3B6JPW9,A0A3B6C7H9,A0A3B6A…
molecular_function	heterocyclic compound binding	GO:1901363	66	Q8W1F6,W5C851,A0A3B6SQ59,A0A077RPC5,A0A3B6TIC6,A0A3B6PNI9,A0A3B6FP86,A0A3B5ZWW6,A0A3B5Z0J7,A0A3B6MPW7,W5C5N9,A0A3B6MJX2,A0A3B6N2V4,W5D739,A0A1D5YKH2,A7LI80,A0A3B6RHV8,A0A3B6PIN2,A0A3B6GNC6,A0A0C4BK54,A0A3B6B8W5,A0A3B6ES25,A0A3B6D8T8,A0A3B6A3S4,Q84VJ0,A0A3B6KSW8,Q08G39,S4Z090,A0A3B6PKU4,A0A0C4BIW4,A0A3B6MP76,A0A3B5XW22,A0A3B6G1N1,W5ASA4,A0A3B5YT90,A0A3B6KK96,A0A3B6RKE1,A0A3B6C7H9,A0A3B6NGZ5,A0A3B6…
molecular_function	organic cyclic compound binding	GO:0097159	66	Q8W1F6,W5C851,A0A3B6SQ59,A0A077RPC5,A0A3B6TIC6,A0A3B6PNI9,A0A3B6FP86,A0A3B5ZWW6,A0A3B5Z0J7,A0A3B6MPW7,W5C5N9,A0A3B6MJX2,A0A3B6N2V4,W5D739,A0A1D5YKH2,A7LI80,A0A3B6RHV8,A0A3B6PIN2,A0A3B6GNC6,A0A0C4BK54,A0A3B6B8W5,A0A3B6ES25,A0A3B6D8T8,A0A3B6A3S4,Q84VJ0,A0A3B6KSW8,Q08G39,S4Z090,A0A3B6PKU4,A0A0C4BIW4,A0A3B6MP76,A0A3B5XW22,A0A3B6G1N1,W5ASA4,A0A3B5YT90,A0A3B6KK96,A0A3B6RKE1,A0A3B6C7H9,A0A3B6NGZ5,A0A3B6…
molecular_function	ion binding	GO:0043167	39	Q8W1F6,A0A3B6SQ59,A0A3B6QL18,A0A3B6TIC6,A0A3B6PNI9,A0A3B6FP86,A0A3B5ZWW6,A0A3B6N2V4,A7LI80,A0A3B6GNC6,A0A3B6DJ39,A0A3B6D8T8,A0A3B6A3S4,S4Z090,A0A3B6PKU4,A0A3B6MP76,A0A3B6G1N1,A0A3B5YT90,A0A3B6KK96,A0A3B6RKE1,A0A3B6JPW9,A0A3B6C7H9,A0A3B6PW34,A0A3B6EQ44,A0A075D1A6,A0A385H9D9,A0A3B6STB8,A0A3B6KQD5,A0A3B6THH1,A0A3B6HZS8,A0A3B6SIR8,Q944C6,Q68HC1,A0A3B6LNR6,A0A3B6ING1,A0A3B6AXB8,A0A3B6HYC8,A0A3B6JGW2,A…
molecular_function	nucleotide binding	GO:0000166	34	Q8W1F6,A0A3B6SQ59,A0A3B6TIC6,A0A3B6PNI9,A0A3B6FP86,A0A3B5ZWW6,A0A3B6N2V4,A7LI80,A0A3B6GNC6,A0A3B6D8T8,A0A3B6A3S4,A0A3B6KSW8,A0A3B6PKU4,A0A3B6MP76,A0A3B6G1N1,A0A3B5YT90,A0A3B6KK96,A0A3B6RKE1,A0A3B6NGZ5,A0A3B6PW34,A0A3B6EQ44,A0A075D1A6,A0A385H9D9,A0A3B6KQD5,A0A3B6HZS8,A0A3B6SIR8,A0A3B6JDT1,Q944C6,Q68HC1,A0A3B6LNR6,A0A3B6ING1,A0A3B6AXB8,A0A3B6JGW2,A0A3B6BAD3,
molecular_function	nucleoside phosphate binding	GO:1901265	34	Q8W1F6,A0A3B6SQ59,A0A3B6TIC6,A0A3B6PNI9,A0A3B6FP86,A0A3B5ZWW6,A0A3B6N2V4,A7LI80,A0A3B6GNC6,A0A3B6D8T8,A0A3B6A3S4,A0A3B6KSW8,A0A3B6PKU4,A0A3B6MP76,A0A3B6G1N1,A0A3B5YT90,A0A3B6KK96,A0A3B6RKE1,A0A3B6NGZ5,A0A3B6PW34,A0A3B6EQ44,A0A075D1A6,A0A385H9D9,A0A3B6KQD5,A0A3B6HZS8,A0A3B6SIR8,A0A3B6JDT1,Q944C6,Q68HC1,A0A3B6LNR6,A0A3B6ING1,A0A3B6AXB8,A0A3B6JGW2,A0A3B6BAD3,
molecular_function	small molecule binding	GO:0036094	34	Q8W1F6,A0A3B6SQ59,A0A3B6TIC6,A0A3B6PNI9,A0A3B6FP86,A0A3B5ZWW6,A0A3B6N2V4,A7LI80,A0A3B6GNC6,A0A3B6D8T8,A0A3B6A3S4,A0A3B6KSW8,A0A3B6PKU4,A0A3B6MP76,A0A3B6G1N1,A0A3B5YT90,A0A3B6KK96,A0A3B6RKE1,A0A3B6NGZ5,A0A3B6PW34,A0A3B6EQ44,A0A075D1A6,A0A385H9D9,A0A3B6KQD5,A0A3B6HZS8,A0A3B6SIR8,A0A3B6JDT1,Q944C6,Q68HC1,A0A3B6LNR6,A0A3B6ING1,A0A3B6AXB8,A0A3B6JGW2,A0A3B6BAD3,
molecular_function	anion binding	GO:0043168	32	Q8W1F6,A0A3B6SQ59,A0A3B6TIC6,A0A3B6PNI9,A0A3B6FP86,A0A3B5ZWW6,A0A3B6N2V4,A7LI80,A0A3B6GNC6,A0A3B6D8T8,A0A3B6A3S4,A0A3B6PKU4,A0A3B6MP76,A0A3B6G1N1,A0A3B5YT90,A0A3B6KK96,A0A3B6RKE1,A0A3B6PW34,A0A3B6EQ44,A0A075D1A6,A0A385H9D9,A0A3B6KQD5,A0A3B6HZS8,A0A3B6SIR8,Q944C6,Q68HC1,A0A3B6LNR6,A0A3B6ING1,A0A3B6AXB8,A0A3B6HYC8,A0A3B6JGW2,A0A3B6BAD3,
molecular_function	carbohydrate derivative binding	GO:0097367	29	Q8W1F6,A0A3B6SQ59,A0A3B6TIC6,A0A3B6PNI9,A0A3B6FP86,A0A3B5ZWW6,A0A3B6N2V4,A0A3B6GNC6,A0A3B6D8T8,A0A3B6A3S4,A0A3B6PKU4,A0A3B6MP76,A0A3B6G1N1,A0A3B5YT90,A0A3B6KK96,A0A3B6PW34,A0A3B6EQ44,A0A075D1A6,A0A385H9D9,A0A3B6KQD5,A0A3B6HZS8,A0A3B6SIR8,Q944C6,Q68HC1,A0A3B6LNR6,A0A3B6ING1,A0A3B6AXB8,A0A3B6JGW2,A0A3B6BAD3,
molecular_function	purine nucleotide binding	GO:0017076	29	Q8W1F6,A0A3B6SQ59,A0A3B6TIC6,A0A3B6PNI9,A0A3B6FP86,A0A3B5ZWW6,A0A3B6N2V4,A0A3B6GNC6,A0A3B6D8T8,A0A3B6A3S4,A0A3B6PKU4,A0A3B6MP76,A0A3B6G1N1,A0A3B5YT90,A0A3B6KK96,A0A3B6PW34,A0A3B6EQ44,A0A075D1A6,A0A385H9D9,A0A3B6KQD5,A0A3B6HZS8,A0A3B6SIR8,Q944C6,Q68HC1,A0A3B6LNR6,A0A3B6ING1,A0A3B6AXB8,A0A3B6JGW2,A0A3B6BAD3,
molecular_function	purine ribonucleotide binding	GO:0032555	29	Q8W1F6,A0A3B6SQ59,A0A3B6TIC6,A0A3B6PNI9,A0A3B6FP86,A0A3B5ZWW6,A0A3B6N2V4,A0A3B6GNC6,A0A3B6D8T8,A0A3B6A3S4,A0A3B6PKU4,A0A3B6MP76,A0A3B6G1N1,A0A3B5YT90,A0A3B6KK96,A0A3B6PW34,A0A3B6EQ44,A0A075D1A6,A0A385H9D9,A0A3B6KQD5,A0A3B6HZS8,A0A3B6SIR8,Q944C6,Q68HC1,A0A3B6LNR6,A0A3B6ING1,A0A3B6AXB8,A0A3B6JGW2,A0A3B6BAD3,
molecular_function	ribonucleotide binding	GO:0032553	29	Q8W1F6,A0A3B6SQ59,A0A3B6TIC6,A0A3B6PNI9,A0A3B6FP86,A0A3B5ZWW6,A0A3B6N2V4,A0A3B6GNC6,A0A3B6D8T8,A0A3B6A3S4,A0A3B6PKU4,A0A3B6MP76,A0A3B6G1N1,A0A3B5YT90,A0A3B6KK96,A0A3B6PW34,A0A3B6EQ44,A0A075D1A6,A0A385H9D9,A0A3B6KQD5,A0A3B6HZS8,A0A3B6SIR8,Q944C6,Q68HC1,A0A3B6LNR6,A0A3B6ING1,A0A3B6AXB8,A0A3B6JGW2,A0A3B6BAD3,
molecular_function	nucleic acid binding	GO:0003676	29	W5C851,A0A077RPC5,A0A3B6PNI9,A0A3B5Z0J7,A0A3B6MPW7,W5C5N9,A0A3B6MJX2,W5D739,A0A1D5YKH2,A0A3B6RHV8,A0A3B6PIN2,A0A0C4BK54,A0A3B6B8W5,A0A3B6ES25,Q84VJ0,Q08G39,A0A0C4BIW4,A0A3B5XW22,W5ASA4,A0A3B6C7H9,A0A3B6CIK2,A0A3B6EPW4,A0A3B6PRG5,W5I1R7,A0A3B6THH1,P62786,A0A3B6NLF5,A0A3B6LVQ8,A0A3B6D6G1,
molecular_function	purine ribonucleoside triphosphate binding	GO:0035639	28	Q8W1F6,A0A3B6SQ59,A0A3B6TIC6,A0A3B6PNI9,A0A3B6FP86,A0A3B5ZWW6,A0A3B6N2V4,A0A3B6GNC6,A0A3B6D8T8,A0A3B6A3S4,A0A3B6PKU4,A0A3B6MP76,A0A3B6G1N1,A0A3B5YT90,A0A3B6KK96,A0A3B6EQ44,A0A075D1A6,A0A385H9D9,A0A3B6KQD5,A0A3B6HZS8,A0A3B6SIR8,Q944C6,Q68HC1,A0A3B6LNR6,A0A3B6ING1,A0A3B6AXB8,A0A3B6JGW2,A0A3B6BAD3,
molecular_function	protein binding	GO:0005515	28	A0A3B6CHS6,W5C851,A0A077RPC5,A0A3B5ZWX4,A0A3B5ZWW6,A0A3B6BZH1,A0A1D6CXJ5,A0A3B6MPW7,A0A3B6U569,A0A3B6QBM8,A0A3B6B8W5,Q84VJ0,A0A3B6NHD8,A0A3B6KK96,A0A3B6C7H9,A0A3B6AY09,A0A385H9D9,P62786,A0A3B6IS22,A0A3B6NLF5,A0A3B6SIR8,A0A3B6LVQ8,A0A481S2M6,A0A3B6LNR6,A0A3B6HYC8,A0A3B6JGW2,Q4JHU8,A0A3B6BAD3,
molecular_function	hydrolase activity	GO:0016787	28	A0A3B6QL18,A0A3B6PNI9,A0A3B6BZH1,A0A3B6IYD4,Q7X9M2,A0A3B6U569,A0A3B6SJW3,A0A3B6ES25,A0A3B6QNG6,A0A3B6PKU4,A0A3B6MP76,P41378,A0A3B6KK96,A0A3B6AY09,A0A3B6U3N9,A0A3B6CIK2,A0A3B6EQ44,A0A3B5Y4P7,A0A385H9D9,A0A3B6KSH4,A0A3B6HZS8,A0A3B6SIR8,Q944C6,Q68HC1,A0A3B6LNR6,A0A3B6AXB8,A0A3B6JGW2,A0A3B6BAD3,
cellular_component	organelle	GO:0043226	102	A0A3B6CHS6,W5C851,R9W924,A0A077RPC5,A0A3B6QL18,A0A3B6FP86,A0A3B5ZWW6,A0A3B6BZH1,A0A3B5Z0J7,Q9SAX6,A0A3B6MPW7,Q8VX48,A0A3B6NTH0,W5C5N9,A0A3B6UCR2,A0A3B5ZW99,A0A3B6MJX2,Q43223,W5D6R4,A0A3B6AVV4,W5D739,A0A1D5YKH2,A0A3B6U569,Q9SWU2,A0A3B6RHV8,A0A3B6PIN2,A0A3B6QBM8,A0A0C4BK54,A0A3B6B8W5,A0A3B5ZTS4,A0A3B6ES25,A0A3B6LJL2,Q6JAB5,A0A3B6DB70,A0A3B6RDT2,A0A1D6CXF2,Q84VJ0,W5DEJ5,P11383,A0A1D5SH28,A0A3B6QNG6,…
cellular_component	cytoplasm	GO:0005737	100	A0A3B6CHS6,R9W924,A0A3B6QL18,A0A3B5ZWX4,A0A3B6FP86,Q93XQ6,A0A3B5ZWW6,A0A3B6MXF1,A0A3B6BZH1,A0A1D6CXJ5,A0A3B5Z0J7,Q6XEB8,Q9SAX6,Q8VX48,A0A3B6NTH0,A0A3B6UCR2,A0A3B5ZW99,Q43223,W5D6R4,W5D739,A0A3B6U569,Q9SWU2,A0A3B6RHV8,A0A3B6GVC0,A0A3B6QBM8,A0A0C4BK54,A0A3B5ZTS4,A0A3B6ES25,A0A3B6LJL2,Q6JAB5,Q850M4,A0A3B6DB70,A0A1D6S519,A0A3B6RG90,A0A3B6RDT2,A0A1D6CXF2,Q84VJ0,W5DEJ5,P11383,A0A3B6QNG6,Q08G39,S4Z090,A…
cellular_component	obsolete intracellular part	GO:0044424	98	A0A3B6CHS6,R9W924,A0A3B6FP86,A0A3B5ZWW6,A0A3B6MXF1,A0A3B6BZH1,A0A1D6CXJ5,A0A3B5Z0J7,Q6XEB8,Q9SAX6,A0A3B6MPW7,Q8VX48,A0A3B6UCR2,A0A3B5ZW99,Q43223,W5D6R4,A0A3B6AVV4,A0A1D5YKH2,A0A3B6U569,Q9SWU2,A0A3B6RHV8,A0A3B6GVC0,A0A3B6PIN2,A0A3B6QBM8,A0A0C4BK54,A0A3B6B8W5,A0A3B5ZTS4,A0A3B6ES25,A0A3B6LJL2,Q6JAB5,Q850M4,A0A3B6DB70,A0A1D6S519,A0A3B6RG90,A0A3B6RDT2,A0A1D6CXF2,Q84VJ0,P11383,A0A1D5SH28,A0A3B6QNG6,Q08…
cellular_component	intracellular membrane-bounded organelle	GO:0043231	85	A0A3B6CHS6,W5C851,R9W924,A0A3B6QL18,A0A3B6FP86,A0A3B5ZWW6,A0A3B6BZH1,A0A3B5Z0J7,Q9SAX6,A0A3B6MPW7,Q8VX48,A0A3B6NTH0,A0A3B6UCR2,A0A3B5ZW99,A0A3B6MJX2,Q43223,W5D6R4,A0A1D5YKH2,A0A3B6U569,Q9SWU2,A0A3B6RHV8,A0A3B6PIN2,A0A3B6QBM8,A0A0C4BK54,A0A3B6B8W5,A0A3B5ZTS4,A0A3B6ES25,A0A3B6LJL2,Q6JAB5,A0A3B6DB70,A0A3B6RDT2,A0A1D6CXF2,Q84VJ0,P11383,A0A3B6QNG6,Q08G39,S4Z090,A0A0C4BIW4,A0A3B6MP76,A0A3B5YT90,A0A3B6M…
cellular_component	membrane-bounded organelle	GO:0043227	85	A0A3B6CHS6,W5C851,R9W924,A0A3B6QL18,A0A3B6FP86,A0A3B5ZWW6,A0A3B6BZH1,A0A3B5Z0J7,Q9SAX6,A0A3B6MPW7,Q8VX48,A0A3B6NTH0,A0A3B6UCR2,A0A3B5ZW99,A0A3B6MJX2,Q43223,W5D6R4,A0A1D5YKH2,A0A3B6U569,Q9SWU2,A0A3B6RHV8,A0A3B6PIN2,A0A3B6QBM8,A0A0C4BK54,A0A3B6B8W5,A0A3B5ZTS4,A0A3B6ES25,A0A3B6LJL2,Q6JAB5,A0A3B6DB70,A0A3B6RDT2,A0A1D6CXF2,Q84VJ0,P11383,A0A3B6QNG6,Q08G39,S4Z090,A0A0C4BIW4,A0A3B6MP76,A0A3B5YT90,A0A3B6M…
cellular_component	obsolete cytoplasmic part	GO:0044444	67	R9W924,A0A3B6FP86,A0A3B5ZWW6,A0A3B6BZH1,A0A1D6CXJ5,A0A3B5Z0J7,Q9SAX6,Q8VX48,A0A3B6UCR2,A0A3B5ZW99,Q43223,W5D6R4,A0A3B6U569,Q9SWU2,A0A3B6RHV8,A0A3B6GVC0,A0A3B6QBM8,A0A0C4BK54,A0A3B5ZTS4,A0A3B6ES25,A0A3B6LJL2,Q6JAB5,A0A3B6DB70,A0A3B6RG90,A0A3B6RDT2,A0A1D6CXF2,Q84VJ0,P11383,A0A3B6QNG6,Q08G39,A0A0C4BIW4,A0A3B5ZSU0,A0A3B5YT90,A0A3B5XV32,A0A341QYC0,A0A3B6C6G0,A0A3B6CED5,A0A3B6JPW9,A0A3B6AY09,A0A3B6JI93…
cellular_component	membrane	GO:0016020	50	A0A3B6DE95,R9W924,A0A3B6FP86,A0A3B5ZWW6,A0A3B6BZH1,A0A3B5Z0J7,Q8VX48,A0A3B6NTH0,A0A3B6QGV3,Q43223,W5D6R4,A0A3B6N2V4,A0A3B6U569,A0A3B6PFX8,A0A3B6RHV8,A0A3B6QBM8,A0A3B5ZTS4,A0A3B6LJL2,Q6JAB5,A0A3B6D8T8,A0A3B6RG90,A0A1D6CXF2,Q84VJ0,A0A077RUJ2,Q08G39,S4Z090,A0A3B6MYZ0,A0A3B6NLM8,A0A3B6G1N1,I3NM41,A0A341QYC0,A0A3B6CDS3,A0A3B6JI93,A0A3B6CIK2,A0A3B6DG73,A0A3B5Y1J4,A0A3B6LZB5,A0A385H9D9,A0A3B6THH1,A0A3B6…
cellular_component	protein-containing complex	GO:0032991	46	W5C851,A0A077RPC5,A0A3B5ZWX4,A0A3B6BZH1,A0A1D6CXJ5,A0A3B5Z0J7,A0A3B6MPW7,W5C5N9,A0A3B6MJX2,W5D739,A0A3B6U569,A7LI80,A0A3B6RHV8,A0A3B6QBM8,A0A0C4BK54,A0A1D6CXF2,Q84VJ0,W5DEJ5,Q08G39,S4Z090,A0A0C4BIW4,A0A3B6B2P8,A0A3B5XW22,A0A3B5ZSU0,W5ASA4,A0A3B6C6G0,A0A3B6RKE1,A0A3B6FWN7,A0A3B6CIK2,A0A3B6EPW4,A0A385H9D9,W5I1R7,P62786,A0A3B6C3R0,W5FWF5,A0A3B6IS22,A0A3B6NLF5,A0A3B6MYC3,A0A3B6LRY2,A0A3B6LVQ8,A0A3B6D…
cellular_component	nucleus	GO:0005634	43	A0A3B6CHS6,W5C851,A0A3B6QL18,A0A3B6BZH1,A0A3B5Z0J7,A0A3B6MPW7,Q8VX48,A0A3B5ZW99,A0A3B6MJX2,A0A1D5YKH2,A0A3B6U569,Q9SWU2,A0A3B6RHV8,A0A3B6PIN2,A0A3B6QBM8,A0A0C4BK54,A0A3B6B8W5,A0A1D6CXF2,Q84VJ0,Q08G39,A0A0C4BIW4,A0A3B6MZ07,A0A3B6LD87,P41378,A0A3B6C7H9,A0A3B6FWN7,A0A3B6CIK2,A0A3B6EPW4,A0A3B5Y1J4,W5I1R7,A0A3B6THH1,P62786,A0A3B6C3R0,A0A3B6HZS8,A0A3B6KTP1,A0A3B6LVQ8,A0A3B6D6G1,Q944C6,A0A3B6LNR6,Q8H0L2…
cellular_component	non-membrane-bounded organelle	GO:0043228	39	W5C851,A0A077RPC5,A0A3B5Z0J7,W5C5N9,A0A3B6AVV4,W5D739,A0A1D5YKH2,Q9SWU2,A0A3B6RHV8,A0A3B6QBM8,A0A0C4BK54,A0A1D6CXF2,W5DEJ5,A0A1D5SH28,Q08G39,A0A3B6PKU4,A0A0C4BIW4,A0A3B6B2P8,A0A3B5XW22,A0A3B5ZSU0,W5ASA4,I3NM41,A0A3B6CDS3,A0A3B6C6G0,P41378,A0A3B6FWN7,A0A3B6CIK2,A0A3B6EPW4,A0A075D1A6,A0A3B5Y1J4,W5I1R7,P62786,A0A3B6C3R0,W5FWF5,A0A3B6NLF5,A0A3B6LVQ8,A0A481S2M6,A0A3B6NM65,A0A3B6QBI3,
cellular_component	intracellular non-membrane-bounded organelle	GO:0043232	39	W5C851,A0A077RPC5,A0A3B5Z0J7,W5C5N9,A0A3B6AVV4,W5D739,A0A1D5YKH2,Q9SWU2,A0A3B6RHV8,A0A3B6QBM8,A0A0C4BK54,A0A1D6CXF2,W5DEJ5,A0A1D5SH28,Q08G39,A0A3B6PKU4,A0A0C4BIW4,A0A3B6B2P8,A0A3B5XW22,A0A3B5ZSU0,W5ASA4,I3NM41,A0A3B6CDS3,A0A3B6C6G0,P41378,A0A3B6FWN7,A0A3B6CIK2,A0A3B6EPW4,A0A075D1A6,A0A3B5Y1J4,W5I1R7,P62786,A0A3B6C3R0,W5FWF5,A0A3B6NLF5,A0A3B6LVQ8,A0A481S2M6,A0A3B6NM65,A0A3B6QBI3,
cellular_component	obsolete intracellular organelle part	GO:0044446	39	R9W924,A0A3B6FP86,A0A3B5ZWW6,A0A3B6BZH1,A0A3B5Z0J7,A0A3B6MPW7,Q8VX48,A0A3B5ZW99,A0A1D5YKH2,A0A3B6U569,Q9SWU2,A0A3B6RHV8,A0A0C4BK54,A0A3B5ZTS4,Q6JAB5,A0A1D6CXF2,Q84VJ0,Q08G39,A0A0C4BIW4,A0A3B5ZSU0,A0A341QYC0,A0A3B6C6G0,P41378,A0A3B6FWN7,A0A3B6CIK2,A0A3B6EPW4,A0A3B5Y1J4,A0A385H9D9,A0A3B6KRW1,C6YBD7,P62786,A0A3B6C3R0,W5FWF5,A0A3B6DJP2,A0A3B6MYC3,A0A3B6D6G1,A0A3B6HYC8,A0A3B6LID9,A0A3B6NM65,
cellular_component	obsolete organelle part	GO:0044422	39	R9W924,A0A3B6FP86,A0A3B5ZWW6,A0A3B6BZH1,A0A3B5Z0J7,A0A3B6MPW7,Q8VX48,A0A3B5ZW99,A0A1D5YKH2,A0A3B6U569,Q9SWU2,A0A3B6RHV8,A0A0C4BK54,A0A3B5ZTS4,Q6JAB5,A0A1D6CXF2,Q84VJ0,Q08G39,A0A0C4BIW4,A0A3B5ZSU0,A0A341QYC0,A0A3B6C6G0,P41378,A0A3B6FWN7,A0A3B6CIK2,A0A3B6EPW4,A0A3B5Y1J4,A0A385H9D9,A0A3B6KRW1,C6YBD7,P62786,A0A3B6C3R0,W5FWF5,A0A3B6DJP2,A0A3B6MYC3,A0A3B6D6G1,A0A3B6HYC8,A0A3B6LID9,A0A3B6NM65,
cellular_component	cytosol	GO:0005829	38	A0A3B5ZWW6,A0A3B6BZH1,A0A1D6CXJ5,A0A3B5Z0J7,Q8VX48,A0A3B5ZW99,Q43223,W5D739,A0A3B6U569,A0A3B6RHV8,A0A3B6GVC0,A0A3B6QBM8,A0A0C4BK54,A0A3B6DB70,A0A3B6RG90,A0A1D6CXF2,W5DEJ5,A0A3B6QNG6,Q08G39,A0A0C4BIW4,A0A3B6B2P8,A0A3B5ZSU0,W5ASA4,A0A3B6C6G0,A0A3B6JPW9,A0A3B6NGZ5,A0A3B6JI93,A0A3B5YW44,W5I1R7,A0A3B6THH1,A0A3B6C3R0,W5FWF5,W5G100,A0A3B6HZS8,Q8H0L2,A0A3B6JEB6,A0A3B6FUA0,A0A3B6CD77,
cellular_component	plastid	GO:0009536	29	A0A3B5Z0J7,Q9SAX6,Q8VX48,A0A3B6UCR2,A0A3B5ZW99,A0A3B6RHV8,A0A3B5ZTS4,A0A3B6ES25,Q6JAB5,A0A3B6RDT2,A0A1D6CXF2,P11383,S4Z090,A0A3B5YT90,A0A341QYC0,A0A3B6C6G0,A0A3B6CED5,A0A3B5Y1J4,A0A3B6DBM9,A0A3B6KRW1,C6YBD7,A0A3B6DJP2,A0A3B5ZXV5,A0A3B6HZS8,A0A3B6LRY2,P07398,A0A3B6HYC8,A0A3B6LID9,S4Z3F8,
biological_process	organic substance metabolic process	GO:0071704	82	Q8W1F6,A0A3B6FP86,Q93XQ6,A0A3B5ZWW6,A0A3B6BZH1,A0A3B5Z0J7,Q6XEB8,A0A3B6IYD4,C8CAI4,A0A3B6MPW7,Q8VX48,A0A3B6NTH0,W5C5N9,Q7X9M2,C7C4X0,A0A3B6QGV3,A0A3B6MJX2,W5D739,A0A1D5YKH2,A0A3B6U569,A0A3B6SJW3,A0A3B6RHV8,A0A3B6PIN2,A0A3B6QBM8,A0A0C4BK54,A0A3B6B8W5,A0A3B6ES25,A0A3B6LJL2,B5B1F8,A0A3B6D8T8,A0A3B6A3S4,Q4W0V7,A0A3B6RG90,A0A1D6CXF2,Q84VJ0,W5DEJ5,A0A3B6KSW8,A0A3B6QNG6,Q08G39,A0A0C4BIW4,A0A3B5XW22,A4ZI…
biological_process	cellular metabolic process	GO:0044237	81	Q8W1F6,A0A3B6FP86,Q93XQ6,A0A3B5ZWW6,A0A3B6BZH1,A0A3B5Z0J7,Q6XEB8,C8CAI4,A0A3B6MPW7,Q8VX48,A0A3B6NTH0,W5C5N9,C7C4X0,A0A3B6MJX2,W5D739,A0A1D5YKH2,A0A3B6U569,A0A3B6RHV8,A0A3B6PIN2,A0A3B6QBM8,A0A0C4BK54,A0A3B6B8W5,A0A3B5ZTS4,A0A3B6ES25,A0A3B6LJL2,Q6JAB5,B5B1F8,A0A3B6D8T8,A0A3B6A3S4,Q4W0V7,A0A3B6RG90,A0A1D6CXF2,Q84VJ0,W5DEJ5,A0A3B6NHD8,Q08G39,S4Z090,A0A0C4BIW4,A0A3B5XW22,A4ZIZ6,A0A3B6PDH3,A0A3B6G1N1,W…
biological_process	primary metabolic process	GO:0044238	79	Q8W1F6,A0A3B6FP86,Q93XQ6,A0A3B5ZWW6,A0A3B6BZH1,A0A3B5Z0J7,Q6XEB8,A0A3B6IYD4,C8CAI4,A0A3B6MPW7,Q8VX48,A0A3B6NTH0,W5C5N9,Q7X9M2,C7C4X0,A0A3B6QGV3,A0A3B6MJX2,W5D739,A0A1D5YKH2,A0A3B6U569,A0A3B6SJW3,A0A3B6RHV8,A0A3B6PIN2,A0A3B6QBM8,A0A0C4BK54,A0A3B6B8W5,A0A3B6ES25,A0A3B6LJL2,B5B1F8,A0A3B6D8T8,A0A3B6A3S4,Q4W0V7,A0A3B6RG90,A0A1D6CXF2,Q84VJ0,W5DEJ5,A0A3B6KSW8,A0A3B6QNG6,Q08G39,A0A0C4BIW4,A0A3B5XW22,A4ZI…
biological_process	nitrogen compound metabolic process	GO:0006807	67	Q8W1F6,A0A3B6FP86,Q93XQ6,A0A3B5ZWW6,A0A3B6BZH1,A0A3B5Z0J7,Q6XEB8,C8CAI4,A0A3B6MPW7,W5C5N9,C7C4X0,A0A3B6MJX2,W5D739,A0A1D5YKH2,A0A3B6U569,A0A3B6RHV8,A0A3B6PIN2,A0A3B6QBM8,A0A0C4BK54,A0A3B6B8W5,A0A3B6ES25,B5B1F8,A0A3B6D8T8,A0A3B6A3S4,Q4W0V7,A0A1D6CXF2,Q84VJ0,W5DEJ5,A0A3B6QNG6,Q08G39,A0A0C4BIW4,A0A3B5XW22,A4ZIZ6,A0A3B6G1N1,W5ASA4,A0A3B5YT90,A0A3B6MZ07,A0A3B6C6G0,P41378,A0A3B6C7H9,A0A3B6FWN7,A0A3B6CI…
biological_process	response to stimulus	GO:0050896	66	A0A3B6CHS6,A0A3B6SQ59,A0A3B6TIC6,A0A3B6FP86,A0A3B5ZWW6,A0A3B6BZH1,A0A1D6CXJ5,A0A3B5Z0J7,Q6XEB8,A0A3B6MPW7,Q8VX48,C7C4X0,Q43223,A0A3B6N2V4,A0A3B6U569,A7LI80,A0A3B6PFX8,A0A3B6GNC6,A0A3B6QBM8,A0A3B6B8W5,A0A3B6LJL2,Q6JAB5,A0A3B6D8T8,A0A3B6DB70,Q9ZS15,A0A3B6RG90,A0A3B6RDT2,Q84VJ0,A0A3B6QNG6,F4Y589,A0A3B6G1N1,A0A3B5YT90,I3NM41,A0A3B6MZ07,A0A3B5XV32,A0A341QYC0,A0A3B6CDS3,A0A3B6RKE1,A0A3B6JPW9,A0A3B6FWN7…
biological_process	macromolecule metabolic process	GO:0043170	60	Q8W1F6,Q93XQ6,A0A3B5ZWW6,A0A3B6BZH1,A0A3B5Z0J7,A0A3B6IYD4,C8CAI4,A0A3B6MPW7,Q8VX48,A0A3B6NTH0,W5C5N9,Q7X9M2,C7C4X0,A0A3B6MJX2,W5D739,A0A1D5YKH2,A0A3B6U569,A0A3B6RHV8,A0A3B6PIN2,A0A3B6QBM8,A0A0C4BK54,A0A3B6B8W5,A0A3B6ES25,A0A3B6D8T8,Q4W0V7,A0A1D6CXF2,Q84VJ0,W5DEJ5,A0A3B6QNG6,Q08G39,A0A0C4BIW4,A0A3B5XW22,A4ZIZ6,A0A3B6G1N1,W5ASA4,A0A3B6MZ07,A0A3B6C6G0,P41378,A0A3B6C7H9,A0A3B6FWN7,A0A3B6U3N9,A0A3B6CI…
biological_process	organonitrogen compound metabolic process	GO:1901564	51	Q8W1F6,A0A3B6FP86,Q93XQ6,A0A3B5ZWW6,A0A3B6BZH1,A0A3B5Z0J7,Q6XEB8,C8CAI4,W5C5N9,C7C4X0,W5D739,A0A3B6U569,A0A3B6QBM8,A0A0C4BK54,B5B1F8,A0A3B6D8T8,A0A3B6A3S4,Q4W0V7,A0A1D6CXF2,Q84VJ0,W5DEJ5,A0A3B6QNG6,Q08G39,A0A0C4BIW4,A0A3B5XW22,A4ZIZ6,A0A3B6G1N1,W5ASA4,A0A3B5YT90,P41378,A0A3B5Y4P7,A0A3B6DBM9,A0A385H9D9,W5I1R7,A0A3B6SF67,A0A3B6THH1,A0A3B6C3R0,W5G100,Q5UHH8,A0A1S6KXP9,A0A3B6MYC3,A0A3B6HZS8,A0A3B6KTP…
biological_process	cellular macromolecule metabolic process	GO:0044260	47	Q8W1F6,Q93XQ6,A0A3B5ZWW6,A0A3B6BZH1,A0A3B5Z0J7,C8CAI4,Q8VX48,A0A3B6NTH0,W5C5N9,C7C4X0,W5D739,A0A1D5YKH2,A0A3B6U569,A0A3B6PIN2,A0A3B6QBM8,A0A0C4BK54,A0A3B6B8W5,A0A3B6D8T8,Q4W0V7,A0A1D6CXF2,Q84VJ0,W5DEJ5,Q08G39,A0A0C4BIW4,A0A3B5XW22,A4ZIZ6,A0A3B6G1N1,W5ASA4,A0A3B6MZ07,P41378,A0A3B6FWN7,A0A3B5Y4P7,A0A3B6DBM9,W5I1R7,A0A3B6SF67,A0A3B6THH1,A0A3B6C3R0,Q5UHH8,A0A1S6KXP9,A0A3B6HZS8,A0A3B6KTP1,A0A3B6LNR6,Q…
biological_process	response to stress	GO:0006950	45	A0A3B6CHS6,A0A3B6SQ59,A0A3B6TIC6,A0A3B5ZWW6,A0A3B6BZH1,C7C4X0,Q43223,A0A3B6N2V4,A0A3B6U569,A7LI80,A0A3B6PFX8,A0A3B6GNC6,A0A3B6QBM8,A0A3B6B8W5,A0A3B6LJL2,Q6JAB5,A0A3B6D8T8,A0A3B6DB70,Q9ZS15,Q84VJ0,A0A3B6QNG6,F4Y589,A0A3B6G1N1,A0A3B5YT90,I3NM41,A0A3B6MZ07,A0A341QYC0,A0A3B6CDS3,A0A3B6FWN7,A0A3B6PW34,A0A3B6CIK2,A0A3B5YW44,A0A3B5Y1J4,A0A3B5Y4P7,A0A385H9D9,A0A3B6KQD5,A0A1S6KXP9,A0A3B6HZS8,A0A3B6LNR6,Q8…
biological_process	cellular nitrogen compound metabolic process	GO:0034641	41	A0A3B6FP86,A0A3B6BZH1,A0A3B5Z0J7,Q6XEB8,A0A3B6MPW7,W5C5N9,A0A3B6MJX2,W5D739,A0A1D5YKH2,A0A3B6U569,A0A3B6RHV8,A0A3B6PIN2,A0A0C4BK54,A0A3B6B8W5,A0A3B6ES25,A0A3B6A3S4,Q84VJ0,W5DEJ5,Q08G39,A0A0C4BIW4,A0A3B5XW22,W5ASA4,A0A3B6MZ07,A0A3B6C6G0,P41378,A0A3B6C7H9,A0A3B6FWN7,A0A3B6CIK2,A0A3B5Y4P7,W5I1R7,A0A3B6THH1,W5G100,A0A3B6MYC3,A0A3B6HZS8,A0A3B6D6G1,A0A3B6JDT1,A0A1W5KJA9,A0A3B5YXK3,A0A3B6FUA0,A0A3B6DAP0…
biological_process	protein metabolic process	GO:0019538	40	Q8W1F6,Q93XQ6,A0A3B5ZWW6,A0A3B6BZH1,A0A3B5Z0J7,C8CAI4,W5C5N9,C7C4X0,W5D739,A0A3B6U569,A0A3B6QBM8,A0A0C4BK54,A0A3B6D8T8,Q4W0V7,A0A1D6CXF2,Q84VJ0,W5DEJ5,A0A3B6QNG6,Q08G39,A0A0C4BIW4,A0A3B5XW22,A4ZIZ6,A0A3B6G1N1,W5ASA4,P41378,A0A3B5Y4P7,A0A3B6DBM9,W5I1R7,A0A3B6SF67,A0A3B6THH1,A0A3B6C3R0,Q5UHH8,A0A1S6KXP9,A0A3B6HZS8,A0A3B6KTP1,A0A3B6LNR6,Q8H0L2,A0A3B6JEB6,Q4JHU8,A0A3B6BAD3,
biological_process	response to chemical	GO:0042221	40	A0A3B6CHS6,A0A3B6FP86,A0A3B5ZWW6,A0A3B6BZH1,A0A1D6CXJ5,A0A3B5Z0J7,Q6XEB8,A0A3B6MPW7,Q8VX48,Q43223,A0A3B6U569,A0A3B6PFX8,A0A3B6QBM8,A0A3B6B8W5,A0A3B6LJL2,Q6JAB5,A0A3B6RG90,A0A3B6RDT2,Q84VJ0,A0A3B6QNG6,A0A3B5YT90,A0A3B5XV32,A0A3B6JPW9,A5JHH2,A0A385H9D9,A0A3B6THH1,W5G100,A0A3B6MYC3,A0A3B6HZS8,A0A1W5KJA9,A0A3B6LNR6,Q8H0L2,A0A3B5YXK3,A0A3B6JEB6,A0A3B6LID9,A0A3B6FUA0,A0A3B6JGW2,A0A0F7IN65,A0A3B6CD77,A0…
biological_process	cellular protein metabolic process	GO:0044267	39	Q8W1F6,Q93XQ6,A0A3B5ZWW6,A0A3B6BZH1,A0A3B5Z0J7,C8CAI4,W5C5N9,C7C4X0,W5D739,A0A3B6U569,A0A3B6QBM8,A0A0C4BK54,A0A3B6D8T8,Q4W0V7,A0A1D6CXF2,Q84VJ0,W5DEJ5,Q08G39,A0A0C4BIW4,A0A3B5XW22,A4ZIZ6,A0A3B6G1N1,W5ASA4,P41378,A0A3B5Y4P7,A0A3B6DBM9,W5I1R7,A0A3B6SF67,A0A3B6THH1,A0A3B6C3R0,Q5UHH8,A0A1S6KXP9,A0A3B6HZS8,A0A3B6KTP1,A0A3B6LNR6,Q8H0L2,A0A3B6JEB6,Q4JHU8,A0A3B6BAD3,
biological_process	biological regulation	GO:0065007	35	A0A3B6BZH1,C8CAI4,C7C4X0,A0A1D5YKH2,A0A3B6U569,A0A3B6PFX8,A0A3B6PIN2,A0A3B6QBM8,A0A3B6B8W5,Q6JAB5,Q4W0V7,Q84VJ0,A4ZIZ6,I3NM41,A0A3B6CDS3,P41378,A0A3B6C7H9,A0A3B6JI93,A0A3B6CIK2,A0A3B6DG73,A0A3B5YW44,A0A3B5Y4P7,A0A385H9D9,A0A3B6SF67,C6YBD7,Q5UHH8,A0A1S6KXP9,A0A3B6HZS8,A0A3B6KTP1,A0A3B6LNR6,Q8H0L2,A0A3B6JEB6,A0A3B6DAP0,A0A3B6CD77,A0A3B6BAD3,
biological_process	biosynthetic process	GO:0009058	34	A0A3B6FP86,A0A3B6BZH1,A0A3B5Z0J7,Q8VX48,W5C5N9,W5D739,A0A1D5YKH2,A0A3B6U569,A0A3B6PIN2,A0A0C4BK54,A0A3B6B8W5,A0A3B6A3S4,Q84VJ0,W5DEJ5,A0A3B6NHD8,Q08G39,A0A0C4BIW4,A0A3B5XW22,W5ASA4,P41378,A0A3B6C7H9,A0A3B6FWN7,A0A3B6DG73,A0A3B5Y4P7,A0A385H9D9,W5I1R7,A0A3B6THH1,W5G100,A0A3B6HZS8,A0A3B6JDT1,A0A1W5KJA9,A0A3B6FUA0,A0A3B6DAP0,A0A0F7IN65,
biological_process	cellular biosynthetic process	GO:0044249	33	A0A3B6FP86,A0A3B6BZH1,A0A3B5Z0J7,Q8VX48,W5C5N9,W5D739,A0A1D5YKH2,A0A3B6U569,A0A3B6PIN2,A0A0C4BK54,A0A3B6B8W5,A0A3B6A3S4,Q84VJ0,W5DEJ5,A0A3B6NHD8,Q08G39,A0A0C4BIW4,A0A3B5XW22,W5ASA4,P41378,A0A3B6C7H9,A0A3B6FWN7,A0A3B5Y4P7,A0A385H9D9,W5I1R7,A0A3B6THH1,W5G100,A0A3B6HZS8,A0A3B6JDT1,A0A1W5KJA9,A0A3B6FUA0,A0A3B6DAP0,A0A0F7IN65,
biological_process	organic substance biosynthetic process	GO:1901576	33	A0A3B6FP86,A0A3B6BZH1,A0A3B5Z0J7,Q8VX48,W5C5N9,W5D739,A0A1D5YKH2,A0A3B6U569,A0A3B6PIN2,A0A0C4BK54,A0A3B6B8W5,A0A3B6A3S4,Q84VJ0,W5DEJ5,Q08G39,A0A0C4BIW4,A0A3B5XW22,W5ASA4,P41378,A0A3B6C7H9,A0A3B6FWN7,A0A3B6DG73,A0A3B5Y4P7,A0A385H9D9,W5I1R7,A0A3B6THH1,W5G100,A0A3B6HZS8,A0A3B6JDT1,A0A1W5KJA9,A0A3B6FUA0,A0A3B6DAP0,A0A0F7IN65,
biological_process	cellular aromatic compound metabolic process	GO:0006725	33	A0A3B6FP86,A0A3B6BZH1,Q6XEB8,A0A3B6MPW7,A0A3B6MJX2,A0A1D5YKH2,A0A3B6U569,A0A3B6RHV8,A0A3B6PIN2,A0A0C4BK54,A0A3B6B8W5,A0A3B6ES25,A0A3B6A3S4,Q84VJ0,A0A3B6NHD8,A0A0C4BIW4,A0A3B6MZ07,A0A3B6C6G0,P41378,A0A3B6C7H9,A0A3B6FWN7,A0A3B6CIK2,A0A385H9D9,W5G100,A0A3B6MYC3,A0A3B6HZS8,A0A3B6D6G1,A0A3B6JDT1,A0A1W5KJA9,A0A3B5YXK3,A0A3B6FUA0,A0A3B6DAP0,A0A0F7IN65,
biological_process	organic cyclic compound metabolic process	GO:1901360	32	A0A3B6FP86,A0A3B6BZH1,Q6XEB8,A0A3B6MPW7,A0A3B6MJX2,A0A1D5YKH2,A0A3B6U569,A0A3B6RHV8,A0A3B6PIN2,A0A0C4BK54,A0A3B6B8W5,A0A3B6ES25,A0A3B6A3S4,Q84VJ0,A0A0C4BIW4,A0A3B6MZ07,A0A3B6C6G0,P41378,A0A3B6C7H9,A0A3B6FWN7,A0A3B6CIK2,A0A385H9D9,W5G100,A0A3B6MYC3,A0A3B6HZS8,A0A3B6D6G1,A0A3B6JDT1,A0A1W5KJA9,A0A3B5YXK3,A0A3B6FUA0,A0A3B6DAP0,A0A0F7IN65,
biological_process	regulation of biological process	GO:0050789	32	A0A3B6BZH1,C8CAI4,C7C4X0,A0A1D5YKH2,A0A3B6U569,A0A3B6PFX8,A0A3B6PIN2,A0A3B6QBM8,A0A3B6B8W5,Q6JAB5,Q4W0V7,Q84VJ0,A4ZIZ6,P41378,A0A3B6C7H9,A0A3B6JI93,A0A3B6CIK2,A0A3B6DG73,A0A3B5YW44,A0A3B5Y4P7,A0A385H9D9,A0A3B6SF67,Q5UHH8,A0A1S6KXP9,A0A3B6HZS8,A0A3B6KTP1,A0A3B6LNR6,Q8H0L2,A0A3B6JEB6,A0A3B6DAP0,A0A3B6CD77,A0A3B6BAD3,
biological_process	heterocycle metabolic process	GO:0046483	31	A0A3B6FP86,A0A3B6BZH1,Q6XEB8,A0A3B6MPW7,A0A3B6MJX2,A0A1D5YKH2,A0A3B6U569,A0A3B6RHV8,A0A3B6PIN2,A0A0C4BK54,A0A3B6B8W5,A0A3B6ES25,A0A3B6A3S4,Q84VJ0,A0A0C4BIW4,A0A3B6MZ07,A0A3B6C6G0,P41378,A0A3B6C7H9,A0A3B6FWN7,A0A3B6CIK2,W5G100,A0A3B6MYC3,A0A3B6HZS8,A0A3B6D6G1,A0A3B6JDT1,A0A1W5KJA9,A0A3B5YXK3,A0A3B6FUA0,A0A3B6DAP0,A0A0F7IN65,
biological_process	cellular nitrogen compound biosynthetic process	GO:0044271	30	A0A3B6FP86,A0A3B6BZH1,A0A3B5Z0J7,W5C5N9,W5D739,A0A1D5YKH2,A0A3B6U569,A0A3B6PIN2,A0A0C4BK54,A0A3B6B8W5,A0A3B6A3S4,Q84VJ0,W5DEJ5,Q08G39,A0A0C4BIW4,A0A3B5XW22,W5ASA4,P41378,A0A3B6C7H9,A0A3B6FWN7,A0A3B5Y4P7,W5I1R7,A0A3B6THH1,W5G100,A0A3B6HZS8,A0A3B6JDT1,A0A1W5KJA9,A0A3B6FUA0,A0A3B6DAP0,A0A0F7IN65,
biological_process	cellular response to stimulus	GO:0051716	30	A0A3B6CHS6,A0A3B6FP86,A0A3B6BZH1,Q6XEB8,A0A3B6MPW7,A0A3B6U569,A0A3B6PFX8,A0A3B6B8W5,Q6JAB5,Q84VJ0,A0A3B6MZ07,A0A3B5XV32,A0A3B6JPW9,A0A3B6FWN7,A5JHH2,A0A3B5YW44,A0A385H9D9,W5G100,A0A3B6MYC3,A0A3B6HZS8,A0A1W5KJA9,A0A3B6LNR6,Q8H0L2,A0A3B5YXK3,A0A3B6JEB6,A0A3B6FUA0,A0A3B6JGW2,A0A0F7IN65,A0A3B6CD77,A0A3B6BAD3,
biological_process	cellular component organization or biogenesis	GO:0071840	30	A0A3B6BZH1,A0A3B6MPW7,A0A3B6MJX2,W5D739,A0A1D5YKH2,A0A3B6U569,A0A3B6RHV8,A0A0C4BK54,A0A3B6B8W5,A0A3B5ZTS4,Q84VJ0,Q08G39,A0A0C4BIW4,A0A3B5ZSU0,W5ASA4,I3NM41,A0A3B6CDS3,A0A3B6C6G0,A0A3B6LD87,A0A3B6EPW4,A0A3B6DG73,A0A3B6DBM9,A0A385H9D9,P62786,W5FWF5,Q944C6,A0A481S2M6,A0A3B6HYC8,A0A3B6NM65,A0A3B6CD77,
biological_process	nucleobase-containing compound metabolic process	GO:0006139	30	A0A3B6FP86,A0A3B6BZH1,Q6XEB8,A0A3B6MPW7,A0A3B6MJX2,A0A1D5YKH2,A0A3B6U569,A0A3B6RHV8,A0A3B6PIN2,A0A0C4BK54,A0A3B6B8W5,A0A3B6ES25,A0A3B6A3S4,Q84VJ0,A0A0C4BIW4,A0A3B6MZ07,A0A3B6C6G0,P41378,A0A3B6C7H9,A0A3B6FWN7,A0A3B6CIK2,W5G100,A0A3B6MYC3,A0A3B6D6G1,A0A3B6JDT1,A0A1W5KJA9,A0A3B5YXK3,A0A3B6FUA0,A0A3B6DAP0,A0A0F7IN65,
biological_process	regulation of cellular process	GO:0050794	29	A0A3B6BZH1,C8CAI4,C7C4X0,A0A1D5YKH2,A0A3B6U569,A0A3B6PFX8,A0A3B6PIN2,A0A3B6QBM8,A0A3B6B8W5,Q6JAB5,Q4W0V7,Q84VJ0,A4ZIZ6,A0A3B6C7H9,A0A3B6DG73,A0A3B5YW44,A0A3B5Y4P7,A0A385H9D9,A0A3B6SF67,Q5UHH8,A0A1S6KXP9,A0A3B6HZS8,A0A3B6KTP1,A0A3B6LNR6,Q8H0L2,A0A3B6JEB6,A0A3B6DAP0,A0A3B6CD77,A0A3B6BAD3,
biological_process	gene expression	GO:0010467	28	A0A3B6BZH1,A0A3B5Z0J7,A0A3B6MPW7,W5C5N9,A0A3B6MJX2,W5D739,A0A1D5YKH2,A0A3B6U569,A0A3B6RHV8,A0A3B6PIN2,A0A0C4BK54,A0A3B6B8W5,A0A3B6ES25,Q84VJ0,W5DEJ5,Q08G39,A0A0C4BIW4,A0A3B5XW22,W5ASA4,A0A3B6C6G0,P41378,A0A3B6C7H9,A0A3B6CIK2,A0A3B5Y4P7,W5I1R7,A0A3B6THH1,A0A3B6D6G1,A0A3B6DAP0,
