# Supplementary material for: Characterization of the Glutamine Synthetase Gene Family in Wheat (Triticum aestivum L.) and Expression Analysis in Response to Various Abiotic Stresses
Source: Int J Mol Sci. 2025 Sep 26;26(19):9403. doi: 10.3390/ijms26199403 (PMC12524364; doi:10.3390/ijms26199403)
Supplement: Supplementary file 1 [file ijms-26-09403-s001.zip › Supplementary Table S3.xlsx]

## Sheet: Supplementary Table S3
Supplementary Table S3: Primers used for qRT-PCR
Gene name	Forward primer (5'-3')	Reverse primer (5'-3')
TaGS1-1-6A	GCCGGAGCCGGATTG	CCTGAGATCCATGCCAGATC
TaGS1-1-6B	CTTTCTGAGAGAAAGCTGGTGG
TaGS1-1-6D	ACGGGTTTGGTTTGCCTG
TaGS1-2-4A	ATCATTGCCATTCCCTCCTTG	ATGGGGCCGTTCACCGT
TaGS1-2-4B	CAGCCGGCTTCGCGC
TaGS1-2-4D	GTCTTCCCCCCATTGCCA
TaGS1-3-4A	CTCCCTCCGCTTGCTCTG	GCTTTGCTCCTGACGTCCA
TaGS1-3-4B	TACCATTTGCCACTACAACACCT
TaGS1-3-4D	TCCCTTGCTCTGCCCTCTC
TaGS2-2A	GCGTCCTTGTCCGTCTCTCT	ACGCCCCACACCCTGC
TaGS2-2B	CACCGGCCTCCGCTTC
TaGS2-2D	TTGGAGGCGGCAGAGTACC
TaACTIN	GAACCTCCACTGAGAACAACATTACC	GTTCCAATATATGAGGGATACACGC
