# Supplementary material for: Characterization of the Glutamine Synthetase Gene Family in Wheat (Triticum aestivum L.) and Expression Analysis in Response to Various Abiotic Stresses
Source: Int J Mol Sci. 2025 Sep 26;26(19):9403. doi: 10.3390/ijms26199403 (PMC12524364; doi:10.3390/ijms26199403)
Supplement: Supplementary file 1 [file ijms-26-09403-s001.zip › Supplementary Table S4.xlsx]

## Sheet: Wheat vs Wheat
Supplementary Table S4:The lists of wheat GS synteny gene pairs
Wheat			Wheat
Chr	gene ID		Chr	gene ID
2A	TraesCS2A02G500400.1	==	2B	TraesCS2B02G528300.1
2A	TraesCS2A02G500400.1	==	2D	TraesCS2D02G500600.1
2B	TraesCS2B02G528300.1	==	2D	TraesCS2D02G500600.1
4A	TraesCS4A02G063800.1	==	4B	TraesCS4B02G240900.1
4A	TraesCS4A02G266900.1	==	4B	TraesCS4B02G047400.1
4A	TraesCS4A02G063800.1	==	4D	TraesCS4D02G240700.1
4A	TraesCS4A02G266900.1	==	4D	TraesCS4D02G047400.1
4B	TraesCS4B02G240900.1	==	4D	TraesCS4D02G240700.1
4B	TraesCS4B02G047400.1	==	4D	TraesCS4D02G047400.1
6A	TraesCS6A02G298100.2	==	6B	TraesCS6B02G327500.1
6A	TraesCS6A02G298100.2	==	6D	TraesCS6D02G383600LC.1
6B	TraesCS6B02G327500.1	==	6D	TraesCS6D02G383600LC.1

## Sheet: Wheat vs Rice
Supplementary Table S4:The lists of wheat and rice GS synteny gene pairs
Wheat				Rice
Chr	Gene Name	gene ID		Chr	gene ID
6A	TaGS1-1.1	TraesCS6A02G298100.2	==	2	Os02t0735200-02
6B	TaGS1-1.2	TraesCS6B02G327500.1	==	2	Os02t0735200-02
6D	TaGS1-1.3	TraesCS6D02G383600LC.1	==	2	Os02t0735200-02
4A	TaGS1-2.1	TraesCS4A02G063800.1	==	3	Os03t0223400-01
4B	TaGS1-2.2	TraesCS4B02G240900.1	==	3	Os03t0223400-01
4D	TaGS1-2.3	TraesCS4D02G240700.1	==	3	Os03t0223400-01
4A	TaGS1-3.1	TraesCS4A02G266900.1	==	3	Os03t0712800-02
4B	TaGS1-3.2	TraesCS4B02G047400.1	==	3	Os03t0712800-02
4D	TaGS1-3.3	TraesCS4D02G047400.1	==	3	Os03t0712800-02
2A	TaGS2.1	TraesCS2A02G500400.1	==	4	Os04t0659100-01
2B	TaGS2.2	TraesCS2B02G528300.1	==	4	Os04t0659100-01
2D	TaGS2.3	TraesCS2D02G500600.1	==	4	Os04t0659100-01

## Sheet: Wheat vs Maize
Supplementary Table S4:The lists of wheat and maize GS synteny gene pairs
Wheat				Maize
Chr	Gene Name	gene ID		Chr	gene ID
6A	TaGS1-1.1	TraesCS6A02G298100.2	==	4	Zm00001eb190340_T001
6A	TaGS1-1.1	TraesCS6A02G298100.2	==	5	Zm00001eb253820_T001
6B	TaGS1-1.2	TraesCS6B02G327500.1	==	4	Zm00001eb190340_T001
6B	TaGS1-1.2	TraesCS6B02G327500.1	==	5	Zm00001eb253820_T001
6D	TaGS1-1.3	TraesCS6D02G383600LC.1	==	4	Zm00001eb190340_T001
4A	TaGS1-2.1	TraesCS4A02G063800.1	==	9	Zm00001eb399860_T002
4B	TaGS1-2.2	TraesCS4B02G240900.1	==	9	Zm00001eb399860_T002
4D	TaGS1-2.3	TraesCS4D02G240700.1	==	9	Zm00001eb399860_T002
4A	TaGS1-3.1	TraesCS4A02G266900.1	==	1	Zm00001eb054990_T001
4B	TaGS1-3.2	TraesCS4B02G047400.1	==	1	Zm00001eb054990_T001
4D	TaGS1-3.3	TraesCS4D02G047400.1	==	1	Zm00001eb054990_T001
2A	TaGS2.1	TraesCS2A02G500400.1	==	10	Zm00001eb432580_T001
2B	TaGS2.2	TraesCS2B02G528300.1	==	10	Zm00001eb432580_T001
2D	TaGS2.3	TraesCS2D02G500600.1	==	10	Zm00001eb432580_T001

## Sheet: Wheat vs Common bean
Supplementary Table S4:The lists of wheat and Common bean GS synteny gene pairs
Wheat				Common bean
Chr	Gene Name	gene ID		Chr	gene ID
4A	TaGS1-3.1	TraesCS4A02G266900.1	==	4	PHAVU_004G148300g.1
4B	TaGS1-3.2	TraesCS4B02G047400.1	==	4	PHAVU_004G148300g.1
4D	TaGS1-3.3	TraesCS4D02G047400.1	==	4	PHAVU_004G148300g.1

## Sheet: Wheat vs Arabidopsis 
Supplementary Table S4:The lists of wheat and Arabidopsis GS synteny gene pairs
Wheat				Arabidopsis
Chr	Gene Name	gene ID		Chr	gene ID
4A	TaGS1-3.1	TraesCS4A02G266900.1	==	1	AT1G48470.1
4A	TaGS1-3.1	TraesCS4A02G266900.1	==	3	AT3G17820.1

## Sheet: Rice vs Common bean
Supplementary Table S4:The lists of rice and Common bean GS synteny gene pairs
Rice			Common bean
Chr	gene ID		Chr	gene ID
2	Os02t0735200-02	==	8	PHAVU_008G237400g.1
3	Os03t0712800-02	==	4	PHAVU_004G148300g.1
3	Os03t0712800-02	==	8	PHAVU_008G237400g.1

## Sheet: Common bean vs Alfalfa
Supplementary Table S4:The lists of Common bean and alfalfa GS synteny gene pairs
Common bean			Alfalfa
Chr	gene ID		Chr	gene ID
4	PHAVU_004G148300g.1	==	6	MTR_6g071070.1
1	PHAVU_001G229500g.1	==	3	MTR_3g065250.1
1	PHAVU_001G229500g.1	==	5	MTR_5g077950.1
6	PHAVU_006G155800g.1	==	2	MTR_2g021242.1
8	PHAVU_008G237400g.1	==	3	MTR_3g065250.1
8	PHAVU_008G237400g.1	==	5	MTR_5g077950.1

## Sheet: Alfalfa vs Arabidopsis
Supplementary Table S4:The lists of alfalfa and Arabidopsis GS synteny gene pairs
Alfalfa			Arabidopsis
Chr	gene ID		Chr	gene ID
3	MTR_3g065250.1	==	1	AT1G66200.3
3	MTR_3g065250.1	==	5	AT5G37600.1
5	MTR_5g077950.1	==	5	AT5G37600.1
5	MTR_5g077950.1	==	1	AT1G66200.3
