# Supplementary material for: Characterization of the Glutamine Synthetase Gene Family in Wheat (Triticum aestivum L.) and Expression Analysis in Response to Various Abiotic Stresses
Source: Int J Mol Sci. 2025 Sep 26;26(19):9403. doi: 10.3390/ijms26199403 (PMC12524364; doi:10.3390/ijms26199403)
Supplement: Supplementary file 1 [file ijms-26-09403-s001.zip › Supplementary Table S5.xlsx]

## Sheet: Wheat vs Wheat
Supplementary Table S5:Ka/Ks value of GS homologous gene pair between wheat and wheat
gene ID(wheat)	gene name (wheat)	gene ID (wheat)	gene name (wheat)	Ka	Ks	Ka_Ks	EffectiveLen	AverageS-sites	AverageN-sites	cN	cS	pN	pS
TraesCS2A02G500400.1	TaGS2-2A	TraesCS2B02G528300.1	TaGS2-2B	0.00210711	0.125072	0.0168471	1263	312.5	950.5	2	36	0.00210416	0.1152
TraesCS2A02G500400.1	TaGS2-2A	TraesCS2D02G500600.1	TaGS2-2D	0	0.0875678	0	1275	314.583	960.417	0	26	0	0.082649
TraesCS2B02G528300.1	TaGS2-2B	TraesCS2D02G500600.1	TaGS2-2D	0.00210693	0.102754	0.0205046	1263	312.417	950.583	2	30	0.00210397	0.0960256
TraesCS4A02G063800.1	TaGS1-2-4A	TraesCS4B02G240900.1	TaGS1-2-4B	0.00437228	0.0856881	0.0510255	1056	253.167	802.833	3.5	20.5	0.00435956	0.0809743
TraesCS4A02G266900.1	TaGS1-3-4A	TraesCS4B02G047400.1	TaGS1-3-4B	0.0135374	0.116214	0.116487	1080	260.083	819.917	11	28	0.013416	0.107658
TraesCS4A02G063800.1	TaGS1-2-4A	TraesCS4D02G240700.1	TaGS1-2-4D	0.00249584	0.0922951	0.027042	1056	253.333	802.667	2	22	0.00249169	0.0868421
TraesCS4A02G266900.1	TaGS1-3-4A	TraesCS4D02G047400.1	TaGS1-3-4D	0.0160137	0.0943221	0.169777	1080	259.5	820.5	13	23	0.015844	0.088632
TraesCS4B02G240900.1	TaGS1-2-4B	TraesCS4D02G240700.1	TaGS1-2-4D	0.00374689	0.0922951	0.0405968	1056	253.333	802.667	3	22	0.00373754	0.0868421
TraesCS4B02G047400.1	TaGS1-3-4B	TraesCS4D02G047400.1	TaGS1-3-4D	0.00982714	0.0895675	0.109718	1080	260.583	819.417	8	22	0.00976304	0.084426
TraesCS6A02G298100.2	TaGS1-1-6A	TraesCS6B02G327500.1	TaGS1-1-6B	0.00123279	0.0935393	0.0131794	1062	250.167	811.833	1	22	0.00123178	0.0879414
TraesCS6A02G298100.2	TaGS1-1-6A	TraesCS6D02G383600LC.1	TaGS1-1-6D	0.00123254	0.102724	0.0119985	1062	250	812	1	24	0.00123153	0.096
TraesCS6B02G327500.1	TaGS1-1-6B	TraesCS6D02G383600LC.1	TaGS1-1-6D	0	0.0668035	0	1062	250.333	811.667	0	16	0	0.0639148

## Sheet: Wheat vs Maize
Supplementary Table S5:Ka/Ks value of GS homologous gene pair between wheat and maize
gene ID(wheat)	gene name(wheat)	gene ID (maize)	gene name (maize)	Ka	Ks	Ka_Ks	EffectiveLen	AverageS-sites	AverageN-sites	cN	cS	pN	pS
TraesCS6A02G298100.2	TaGS1-1-6A	Zm00001eb190340_T001	ZmGS1-4	0.0451025	0.418468	0.10778	1062	251	811	35.5	80.5	0.0437731	0.320717
TraesCS6A02G298100.2	TaGS1-1-6A	Zm00001eb253820_T001	ZmGS1-3	0.0480569	0.470836	0.102067	1068	251.667	816.333	38	88	0.0465496	0.349669
TraesCS6B02G327500.1	TaGS1-1-6B	Zm00001eb190340_T001	ZmGS1-4	0.0457769	0.380471	0.120316	1062	251.333	810.667	36	75	0.0444079	0.298408
TraesCS6B02G327500.1	TaGS1-1-6B	Zm00001eb253820_T001	ZmGS1-3	0.0487308	0.458913	0.106187	1068	252	816	38.5	86.5	0.0471814	0.343254
TraesCS6D02G383600LC.1	TaGS1-1-6D	Zm00001eb190340_T001	ZmGS1-4	0.0457672	0.3808	0.120187	1062	251.167	810.833	36	75	0.0443988	0.298607
TraesCS4A02G063800.1	TaGS1-2-4A	Zm00001eb399860_T002	ZmGS1-5	0.227591	0.51126	0.445157	1032	243.25	788.75	154.833	90.1667	0.196302	0.370675
TraesCS4B02G240900.1	TaGS1-2-4B	Zm00001eb399860_T002	ZmGS1-5	0.227534	0.511762	0.44461	1032	243.083	788.917	154.833	90.1667	0.196261	0.370929
TraesCS4D02G240700.1	TaGS1-2-4D	Zm00001eb399860_T002	ZmGS1-5	0.225875	0.519432	0.43485	1032	243.25	788.75	153.833	91.1667	0.195034	0.374786
TraesCS4A02G266900.1	TaGS1-3-4A	Zm00001eb054990_T001	ZmGS1-2	0.0690974	0.457404	0.151064	1080	259.417	820.583	54.1667	88.8333	0.06601	0.342435
TraesCS4B02G047400.1	TaGS1-3-4B	Zm00001eb054990_T001	ZmGS1-2	0.0640808	0.482271	0.132873	1080	260.5	819.5	50.3333	92.6667	0.0614196	0.355726
TraesCS4D02G047400.1	TaGS1-3-4D	Zm00001eb054990_T001	ZmGS1-2	0.0678056	0.477704	0.14194	1080	259.917	820.083	53.1667	91.8333	0.0648308	0.353318
TraesCS2A02G500400.1	TaGS2-2A	Zm00001eb432580_T001	ZmGS2	0.0687907	0.621258	0.110728	1251	307.75	943.25	62	130	0.0657302	0.422421
TraesCS2B02G528300.1	TaGS2-2B	Zm00001eb432580_T001	ZmGS2	0.0713153	0.594869	0.119884	1239	305.583	933.417	63.5	125.5	0.0680296	0.41069
TraesCS2D02G500600.1	TaGS2-2D	Zm00001eb432580_T001	ZmGS2	0.0682036	0.581655	0.117258	1251	307.667	943.333	61.5	124.5	0.0651943	0.404659

## Sheet: Wheat vs Rice
Supplementary Table S5:Ka/Ks value of GS homologous gene pair between wheat and rice
gene ID(wheat)	gene name(wheat)	gene ID (rice)	gene name (rice)	Ka	Ks	Ka_Ks	EffectiveLen	AverageS-sites	AverageN-sites	cN	cS	pN	pS
TraesCS4A02G063800.1	TaGS1-2-4A	Os03t0223400-01	OsGS1-2	0.058727	0.385452	0.152359	1056	250.5	805.5	45.5	75.5	0.0564867	0.301397
TraesCS4B02G240900.1	TaGS1-2-4B	Os03t0223400-01	OsGS1-2	0.0567159	0.39553	0.143392	1056	250.5	805.5	44	77	0.0546245	0.307385
TraesCS4D02G240700.1	TaGS1-2-4D	Os03t0223400-01	OsGS1-2	0.0560587	0.39857	0.14065	1056	250.667	805.333	43.5	77.5	0.0540149	0.309176
TraesCS4A02G266900.1	TaGS1-3-4A	Os03t0712800-02	OsGS1-3	0.0758145	0.529481	0.143186	1080	257.167	822.833	59.3333	97.6667	0.0721086	0.37978
TraesCS4B02G047400.1	TaGS1-3-4B	Os03t0712800-02	OsGS1-3	0.069217	0.566368	0.122212	1080	258.25	821.75	54.3333	102.667	0.0661191	0.397548
TraesCS4D02G047400.1	TaGS1-3-4D	Os03t0712800-02	OsGS1-3	0.0718374	0.593545	0.121031	1080	257.667	822.333	56.3333	105.667	0.0685043	0.410091
TraesCS2A02G500400.1	TaGS2-2A	Os04t0659100-01	OsGS2	0.0572433	0.615347	0.0930261	1275	311.833	963.167	53.0833	130.917	0.0551133	0.419829
TraesCS2B02G528300.1	TaGS2-2B	Os04t0659100-01	OsGS2	0.0594641	0.597178	0.099575	1263	309.667	953.333	54.5	127.5	0.0571678	0.411733
TraesCS2D02G500600.1	TaGS2-2D	Os04t0659100-01	OsGS2	0.0572382	0.594048	0.0963529	1275	311.75	963.25	53.0833	127.917	0.0551086	0.410318

## Sheet: Wheat vs Common bean
Supplementary Table S5:Ka/Ks value of GS homologous gene pair between wheat and Common bean
gene ID(wheat)	gene name(wheat)	gene ID (Common bean)	gene name (Common bean)	Ka	Ks	Ka_Ks	EffectiveLen	AverageS-sites	AverageN-sites	cN	cS	pN	pS
TraesCS4A02G266900.1	TaGS1-3-4A	PHAVU_004G148300g.1	PvGS-α	0.0980178	NaN	NaN	1062	253	809	74.3333	207.667	0.091883	0.820817
TraesCS4B02G047400.1	TaGS1-3-4B	PHAVU_004G148300g.1	PvGS-α	0.0962795	NaN	NaN	1062	254.083	807.917	73	210	0.0903559	0.8265
TraesCS4D02G047400.1	TaGS1-3-4D	PHAVU_004G148300g.1	PvGS-α	0.0919988	NaN	NaN	1062	253.5	808.5	70	207	0.0865801	0.816568

## Sheet: Wheat vs Arabidopsis
Supplementary Table S5:Ka/Ks value of GS homologous gene pair between wheat and Arabidopsis
gene ID(wheat)	gene name(wheat)	gene ID (Arabidopsis)	gene name (Arabidopsis)	Ka	Ks	Ka_Ks	EffectiveLen	AverageS-sites	AverageN-sites	cN	cS	pN	pS
TraesCS4A02G266900.1	TaGS1-3-4A	AT1G48470.1	AtGS1-5	0.133476	NaN	NaN	1050	247.833	802.167	98.0833	198.917	0.122273	0.802623
TraesCS4A02G266900.1	TaGS1-3-4A	AT3G17820.1	AtGS1-3	0.126482	1.71664	0.07368	1056	251.25	804.75	93.6667	169.333	0.116392	0.673964

## Sheet: Rice vs  Common bean
Supplementary Table S5:Ka/Ks value of GS homologous gene pair between rice and Common bean
gene ID(rice)	gene name(rice)	gene ID (Common bean)	gene name (Common bean)	Ka	Ks	Ka_Ks	EffectiveLen	AverageS-sites	AverageN-sites	cN	cS	pN	pS
Os03t0712800-02	OsGS1-3	PHAVU_004G148300g.1	PvGS-α	0.109631	NaN	NaN	1062	251.5	810.5	82.6667	197.333	0.101995	0.784626
Os03t0712800-02	OsGS1-3	PHAVU_008G237400g.1	PvGS-γ.1	0.120938	NaN	NaN	1062	248	814	90.9167	193.083	0.111691	0.778562

## Sheet: Common bean vs Alfalfa
Supplementary Table S5:Ka/Ks value of GS homologous gene pair between Common bean and alfalfa
gene ID(Common bean)	gene name(Common bean)	gene ID (alfalfa)	gene name (alfalfa)	Ka	Ks	Ka_Ks	EffectiveLen	AverageS-sites	AverageN-sites	cN	cS	pN	pS
PHAVU_004G148300g.1	PvGS-α	MTR_6g071070.1	MtGS1-a	0.0405547	0.55837	0.0726306	1062	251.417	810.583	32	99	0.0394777	0.393769
PHAVU_001G229500g.1	PvGS-β	MTR_3g065250.1	MtGS1-b	0.0454813	0.491728	0.0924928	1062	250	812	35.8333	90.1667	0.0441297	0.360667
PHAVU_001G229500g.1	PvGS-β	MTR_5g077950.1	MtGS1-c	0.077967	0.634583	0.122863	1062	249.5	812.5	60.1667	106.833	0.0740513	0.42819
PHAVU_006G155800g.1	PvGS-δ	MTR_2g021242.1	MtGS2-b	0.0667581	0.363973	0.183415	1275	296.5	978.5	62.5	85.5	0.0638733	0.288364
PHAVU_008G237400g.1	PvGS-γ.1	MTR_3g065250.1	MtGS1-b	0.0732236	0.609209	0.120195	1062	247.333	814.667	56.8333	103.167	0.0697627	0.417116
PHAVU_008G237400g.1	PvGS-γ.1	MTR_5g077950.1	MtGS1-c	0.0787651	0.593988	0.132604	1062	246.167	815.833	61	101	0.0747702	0.410291

## Sheet: Alfalfa vs Arabidopsis
Supplementary Table S5:Ka/Ks value of GS homologous gene pair between alfalfa and Arabidopsis
gene ID(alfalfa)	gene name(alfalfa)	gene ID (Arabidopsis)	gene name (Arabidopsis)	Ka	Ks	Ka_Ks	EffectiveLen	AverageS-sites	AverageN-sites	cN	cS	pN	pS
MTR_3g065250.1	MtGS1-b	AT1G66200.3	AtGS1-2	0.0728352	1.20105	0.0606427	1062	248	814	56.5	148.5	0.0694103	0.59879
MTR_3g065250.1	MtGS1-b	AT5G37600.1	AtGS1-1	0.0705759	1.1085	0.0636679	1062	249.167	812.833	54.75	144.25	0.067357	0.57893
MTR_5g077950.1	MtGS1-c	AT5G37600.1	AtGS1-1	0.107917	1.09608	0.0984576	1062	248.667	813.333	81.75	143.25	0.100512	0.576072
MTR_5g077950.1	MtGS1-c	AT1G66200.3	AtGS1-2	0.116543	1.14105	0.102137	1062	247.5	814.5	87.9167	145.083	0.107939	0.586195
