# Supplementary material for: Characterization of the Glutamine Synthetase Gene Family in Wheat (Triticum aestivum L.) and Expression Analysis in Response to Various Abiotic Stresses
Source: Int J Mol Sci. 2025 Sep 26;26(19):9403. doi: 10.3390/ijms26199403 (PMC12524364; doi:10.3390/ijms26199403)
Supplement: Supplementary file 1 [file ijms-26-09403-s001.zip › Supplementary Table S6.xlsx]

## Sheet: Supplementary Table S6
Supplementary Table S6. Number of each cis-acting element in the promoter regions of TaGS genes.
Gene name	Development										Responsive															Stress													Light
	A-box	AC-I	Box II -like sequence	CAT-box	CCGTCC motif	CCGTCC-box	circadian	HD-Zip 1	MSA-like	O2-site	AAGAA-motif	ABRE	ABRE3a	ABRE4	AuxRR-core	CGTCA-motif	ERE	GARE-motif	JERE	P-box	TATC-box	TCA	TCA-element	TGACG-motif	TGA-element	ARE	box S	DRE core	GC-motif	LTR	MBS	Myb	STRE	TATA	TC-rich repeats	W box	WRE3	WUN-motif	3-AF1 binding site	3-AF3 binding site	ACE	AE-box	ATC-motif	ATCT-motif	Box 4	C-box	chs-CMA1a	chs-Unit 1 m1	GA-motif
	cis-acting regulatory element	unknown	cis-acting regulatory element	cis-acting regulatory element related to meristem expression	plant growth and development	plant growth and development	cis-acting regulatory element involved in circadian control		cis-acting element involved in cell cycle regulation	cis-acting regulatory element involved in zein metabolism regulation	MeJA responsiveness	abscisic acid responsiveness	abscisic acid responsiveness	abscisic acid responsiveness	auxin responsiveness	MeJA responsiveness	Ethylene responsiveness	gibberellin responsiveness	jasmonate- and elicitor-responsive element	gibberellin responsiveness	gibberellin responsiveness	salicylic acid responsiveness	salicylic acid responsiveness	MeJA responsiveness	auxin responsiveness	anaerobic induction	wounding and pathogen responsievness	Drought responsiveness	anoxic specific inducibility	low-temperature responsiveness	Drought responsiveness	Drought responsiveness	Osmotic stress responsiveness	Osmotic stress responsiveness	cis-acting element involved in defense and stress responsiveness	wounding and pathogen responsievness	wound responsiveness	wound responsiveness	light responsive element	part of a conserved DNA module array (CMA3)	cis-acting element involved in light responsiveness	part of a module for light response	part of a conserved DNA module involved in light responsiveness	part of a conserved DNA module involved in light responsiveness	part of a conserved DNA module involved in light responsiveness	cis-acting regulatory element involved in light responsiveness	part of a light responsive element	part of a light responsive element	light responsiveness
TaGS1-1-6A	2		1		2	2	2			2	1	9	1	1		1					1	1	2	1	1	1			2				5			1	1		1					1				1
TaGS1-1-6B		1	1							1	1	11	1	1		5					1	1	1	5			1	1	2	1			3	1	1	2	2	2				1		1
TaGS1-1-6D			1							1	2	8	1	1		3					1		2	3		2	1	1	3				5	1		1	3							1
TaGS1-2-4A	3			1	3	3					2	3	2	2		4								4			4	1	2		1	2	12			2	2
TaGS1-2-4B				2					1	2		6	1	1	1	2			1	1			1	2			1				2	3	10			1	2					1	1
TaGS1-2-4D	1	2		1	1	1			1	4	1	6				1								1		1	2	1			1	1	10			1	4					1
TaGS1-3-4A	1				1	1						5				4							1	4		2		1	4	1			5			2				1
TaGS1-3-4B	3	1		2	3	3						5				2								2	1	1		5	5		1	1	8			2	1				1				1
TaGS1-3-4D				1			1			2		5	1	1		2		1						2	1	2	1		1	2	1	1	2			2	2			1							1
TaGS2-2A	2			2	2	2		1			1	4	1	1	1	1	1	1						1		3			1				4			4	1	1				1				1
TaGS2-2B	4			2	4	4		1				2				5	1							5	3				2				5			2		1
TaGS2-2D	4			3	4	4		1		1		2				2	1	1						2	1	2	1		1				4			4	1									1			1
Total	20	4	3	14	20	20	3	3	2	13	8	66	8	8	2	32	3	3	1	1	3	2	7	32	7	14	11	10	23	4	6	8	73	2	1	24	19	4	1	2	1	4	1	3	1	2	1	1	1
Average copy number	2.5	1.33333	1	1.75	2.5	2.5	1.5	1	1	1.85714	1.33333	5.5	1.14286	1.14286	1	2.66667	1	1	1	1	1	1	1.4	2.66667	1.4	1.75	1.57143	1.66667	2.3	1.33333	1.2	1.6	6.08333	1	1	2	1.9	1.33333	1	1	1	1	1	1	1	1	1	1	1
[truncated: 17 more columns]
