# Supplementary material for: Characterization of the Glutamine Synthetase Gene Family in Wheat (Triticum aestivum L.) and Expression Analysis in Response to Various Abiotic Stresses
Source: Int J Mol Sci. 2025 Sep 26;26(19):9403. doi: 10.3390/ijms26199403 (PMC12524364; doi:10.3390/ijms26199403)
Supplement: Supplementary file 1 [file ijms-26-09403-s001.zip › Supplementary Table S7.xlsx]

## Sheet: Supplementary Table S7
Supplementary Table S7. Predicted transcription factor in 12 TaGS genes.
TF ID	TF annotation	TF Family	PeCER genes	start	stop	strand	score	p-value	q-value	cis-Acting Element
AT4G37750	ANT	AP2	TaGS1-3-4B	281	301	+	17.1279	5.96e-07	0.0119	TCACACATGTCCCGAAGTCAT
AT5G17430	BBM	AP2	TaGS1-2-4D	763	782	+	18.0253	2.55e-07	0.00571	CAAAACAAGAGAGAGAGAGA
AT5G17430	BBM	AP2	TaGS1-1-6A	398	417	+	17.0633	7.09e-07	0.00792	AATAAAAAAAAGAAAAAAAA
AT1G19850	MP	ARF	TaGS1-2-4B	315	324	-	15.7344	5.42e-07	0.011	CCCGACAAGA
AT4G01500	NGA4	B3	TaGS2-2D	814	829	+	17.7344	4.38e-08	0.000822	CCTTGTCAGGTGAGTT
AT2G01930	BPC1	BBR-BPC	TaGS1-3-4B	927	950	-	29.4219	9.89e-11	1.38e-06	TGGAGAGGGAGAGGGAGAGGGAGA
AT2G01930	BPC1	BBR-BPC	TaGS1-3-4B	925	948	-	29	1.29e-10	1.38e-06	GAGAGGGAGAGGGAGAGGGAGAGG
AT2G01930	BPC1	BBR-BPC	TaGS1-3-4B	929	952	-	24.9062	1.37e-09	8.04e-06	GATGGAGAGGGAGAGGGAGAGGGA
AT2G01930	BPC1	BBR-BPC	TaGS1-3-4B	933	956	-	24.75	1.5e-09	8.04e-06	CGGAGATGGAGAGGGAGAGGGAGA
AT2G01930	BPC1	BBR-BPC	TaGS1-3-4B	923	946	-	23.1875	3.49e-09	1.3e-05	GAGGGAGAGGGAGAGGGAGAGGTG
AT2G01930	BPC1	BBR-BPC	TaGS1-3-4B	931	954	-	23.1094	3.64e-09	1.3e-05	GAGATGGAGAGGGAGAGGGAGAGG
AT2G01930	BPC1	BBR-BPC	TaGS1-3-4B	921	944	-	17.7188	5.27e-08	0.000161	GGGAGAGGGAGAGGGAGAGGTGTT
AT4G38910	BPC5	BBR-BPC	TaGS1-3-4B	926	955	-	19.0633	1.2e-11	2.59e-07	GGAGATGGAGAGGGAGAGGGAGAGGGAGAG
AT4G38910	BPC5	BBR-BPC	TaGS1-3-4B	924	953	-	-3.16456	7.35e-09	7.89e-05	AGATGGAGAGGGAGAGGGAGAGGGAGAGGT
AT4G38910	BPC5	BBR-BPC	TaGS1-3-4B	928	957	-	-9.43038	3.44e-08	0.000246	CCGGAGATGGAGAGGGAGAGGGAGAGGGAG
AT4G38910	BPC5	BBR-BPC	TaGS1-3-4B	920	949	-	-17.519	2.17e-07	0.00117	GGAGAGGGAGAGGGAGAGGGAGAGGTGTTG
AT4G38910	BPC5	BBR-BPC	TaGS1-3-4B	918	947	-	-19.6329	3.47e-07	0.00145	AGAGGGAGAGGGAGAGGGAGAGGTGTTGTA
AT4G38910	BPC5	BBR-BPC	TaGS1-3-4B	922	951	-	-20.3291	4.06e-07	0.00145	ATGGAGAGGGAGAGGGAGAGGGAGAGGTGT
AT5G42520	BPC6	BBR-BPC	TaGS1-3-4B	928	948	+	25.5616	1.22e-09	2.7e-05	CTCCCTCTCCCTCTCCCTCTC
AT5G42520	BPC6	BBR-BPC	TaGS1-3-4B	934	954	+	20.7671	1.46e-08	0.000134	CTCCCTCTCCCTCTCCATCTC
AT5G42520	BPC6	BBR-BPC	TaGS1-3-4B	930	950	+	20.3288	1.81e-08	0.000134	CCCTCTCCCTCTCCCTCTCCA
AT5G42520	BPC6	BBR-BPC	TaGS1-3-4B	924	944	+	19.137	3.19e-08	0.000166	ACCTCTCCCTCTCCCTCTCCC
AT5G42520	BPC6	BBR-BPC	TaGS1-3-4B	926	946	+	18.7808	3.75e-08	0.000166	CTCTCCCTCTCCCTCTCCCTC
AT5G42520	BPC6	BBR-BPC	TaGS1-3-4B	922	942	+	15.4795	1.61e-07	0.000593	ACACCTCTCCCTCTCCCTCTC
AT5G42520	BPC6	BBR-BPC	TaGS1-2-4D	769	789	-	14.2466	2.68e-07	0.00085	AAGATACTCTCTCTCTCTCTT
AT5G42520	BPC6	BBR-BPC	TaGS1-3-4B	932	952	+	12.9863	4.46e-07	0.00124	CTCTCCCTCTCCCTCTCCATC
AT2G43010	PIF4	bHLH	TaGS1-2-4D	282	290	-	16.6765	8.16e-07	0.0147	TCACGTGGC
AT3G23210	bHLH34	bHLH	TaGS1-2-4B	317	339	-	19.2344	1.32e-07	0.00199	GCGGATGCCACGCGTCCCGACAA
AT1G06850	bZIP52	bZIP	TaGS1-1-6D	553	566	+	18.125	1.59e-07	0.00157	CTGACAGCCGGGCC
AT1G06850	bZIP52	bZIP	TaGS1-1-6A	591	604	+	18.125	1.59e-07	0.00157	CTGACAGCCGGGCC
AT1G49720	ABF1	bZIP	TaGS1-2-4B	323	341	+	20.407	8.36e-08	0.00102	GGACGCGTGGCATCCGCGC
AT2G40620	BZIP18	bZIP	TaGS1-1-6D	554	564	-	17.3438	5.01e-07	0.00473	CCCGGCTGTCA
AT2G40620	BZIP18	bZIP	TaGS1-1-6A	592	602	-	17.3438	5.01e-07	0.00473	CCCGGCTGTCA
AT5G28770	BZIP63	bZIP	TaGS1-2-4D	282	293	-	16.3723	7.75e-07	0.0111	CTCTCACGTGGC
AT1G27730	STZ	C2H2	TaGS1-1-6D	240	250	+	14.1692	6.56e-07	0.00497	CACCCCCACTC
AT1G27730	STZ	C2H2	TaGS1-1-6D	246	256	+	14.7846	1.81e-07	0.00206	CACTCCCACTG
AT1G27730	STZ	C2H2	TaGS1-1-6B	269	279	+	14.7846	1.81e-07	0.00206	CACTCCCACTG
AT1G34370	STOP1	C2H2	TaGS1-2-4A	43	57	+	16.7188	5.93e-07	0.0117	ACCGCCACCAGCTGC
AT1G72050	TFIIIA	C2H2	TaGS1-3-4B	810	828	+	18.2521	2.78e-07	0.000486	CCTCCTCCCCCGTCGCCAC
AT1G72050	TFIIIA	C2H2	TaGS2-2B	786	804	+	21.3866	3.09e-08	0.000486	CCCCCTTCCCTCCCTCCTC
AT1G72050	TFIIIA	C2H2	TaGS1-3-4B	928	946	+	19.9412	8.81e-08	0.000486	CTCCCTCTCCCTCTCCCTC
AT1G72050	TFIIIA	C2H2	TaGS2-2B	795	813	+	19.5714	1.14e-07	0.000486	CTCCCTCCTCTCCTCCCTC
AT1G72050	TFIIIA	C2H2	TaGS1-2-4A	395	413	-	19.437	1.25e-07	0.000486	CTCCCTCCTCCACCCTCGC
AT1G72050	TFIIIA	C2H2	TaGS1-2-4A	392	410	-	18.9496	1.74e-07	0.000486	CCTCCTCCACCCTCGCCGC
AT1G72050	TFIIIA	C2H2	TaGS1-3-4A	974	992	-	18.7815	1.95e-07	0.000486	CTTCTTCTTCTTCTTCCCC
AT1G72050	TFIIIA	C2H2	TaGS2-2B	798	816	+	18.5966	2.21e-07	0.000486	CCTCCTCTCCTCCCTCGTC
AT1G72050	TFIIIA	C2H2	TaGS1-3-4B	925	943	+	18.437	2.46e-07	0.000486	CCTCTCCCTCTCCCTCTCC
AT1G72050	TFIIIA	C2H2	TaGS1-3-4B	931	949	+	18.437	2.46e-07	0.000486	CCTCTCCCTCTCCCTCTCC
AT1G72050	TFIIIA	C2H2	TaGS2-2D	778	796	+	18.2437	2.79e-07	0.000486	TTCCCTCCGTCCCCTCCTC
AT1G72050	TFIIIA	C2H2	TaGS1-2-4A	98	116	+	17.8824	3.54e-07	0.000486	CCACCACCACCCCCGCCAC
AT1G72050	TFIIIA	C2H2	TaGS2-2B	789	807	+	17.8739	3.56e-07	0.000486	CCTTCCCTCCCTCCTCTCC
AT1G72050	TFIIIA	C2H2	TaGS1-3-4A	940	958	+	17.8739	3.56e-07	0.000486	CCCTCTCCATCACCGCCTC
AT1G72050	TFIIIA	C2H2	TaGS2-2D	781	799	+	17.7731	3.81e-07	0.000486	CCTCCGTCCCCTCCTCCCT
AT1G72050	TFIIIA	C2H2	TaGS1-3-4D	980	998	-	17.479	4.61e-07	0.000553	CTACCTCTTCTTCTTCTTC
AT1G72050	TFIIIA	C2H2	TaGS1-2-4D	54	72	+	16.8908	6.73e-07	0.000628	CCTCCACCACCATCGCCAC
AT1G72050	TFIIIA	C2H2	TaGS2-2A	787	805	+	16.8151	7.06e-07	0.000628	CTCCATCCTCTCCTCCCTC
AT1G72050	TFIIIA	C2H2	TaGS1-3-4A	919	937	+	16.7899	7.17e-07	0.000628	CCTCTCCCTCCGCTTGCTC
AT1G72050	TFIIIA	C2H2	TaGS1-3-4B	930	948	+	16.7647	7.28e-07	0.000628	CCCTCTCCCTCTCCCTCTC
AT1G72050	TFIIIA	C2H2	TaGS1-2-4A	398	416	-	16.7143	7.52e-07	0.000628	CTCCTCCCTCCTCCACCCT
AT1G72050	TFIIIA	C2H2	TaGS1-3-4B	934	952	+	16.6218	7.97e-07	0.000628	CTCCCTCTCCCTCTCCATC
AT1G72050	TFIIIA	C2H2	TaGS1-3-4B	936	954	+	16.4286	8.99e-07	0.000628	CCCTCTCCCTCTCCATCTC
AT1G72050	TFIIIA	C2H2	TaGS1-2-4D	898	916	+	16.3193	9.62e-07	0.000628	TCTCCTCATCCCCTGCTTC
AT1G72050	TFIIIA	C2H2	TaGS1-2-4B	905	923	+	16.3193	9.62e-07	0.000628	TCTCCTCATCCCCTGCTTC
AT1G72050	TFIIIA	C2H2	TaGS1-2-4A	917	935	+	16.3193	9.62e-07	0.000628	TCTCCTCATCCCCTGCTTC
AT1G72050	TFIIIA	C2H2	TaGS1-2-4D	51	69	+	16.2941	9.77e-07	0.000628	CCACCTCCACCACCATCGC
AT1G72050	TFIIIA	C2H2	TaGS1-2-4D	895	913	+	16.2857	9.82e-07	0.000628	CTCTCTCCTCATCCCCTGC
AT1G72050	TFIIIA	C2H2	TaGS1-2-4B	902	920	+	16.2857	9.82e-07	0.000628	CTCTCTCCTCATCCCCTGC
AT1G72050	TFIIIA	C2H2	TaGS1-2-4A	914	932	+	16.2857	9.82e-07	0.000628	CTCTCTCCTCATCCCCTGC
AT2G22300	CMTA3	CAMTA	TaGS1-1-6D	573	581	+	14.6489	6.24e-07	0.00591	CCGCGTCGG
AT2G22300	CMTA3	CAMTA	TaGS1-1-6A	611	619	+	14.6489	6.24e-07	0.00591	CCGCGTCGG
AT4G16150	CAMTA5	CAMTA	TaGS1-2-4B	324	341	-	18.4688	1.61e-07	0.00303	GCGCGGATGCCACGCGTC
AT5G64220	CMTA2	CAMTA	TaGS1-1-6D	570	578	+	13.875	2.08e-07	0.00147	GCGCCGCGT
AT5G64220	CMTA2	CAMTA	TaGS1-1-6A	608	616	+	13.875	2.08e-07	0.00147	GCGCCGCGT
AT5G39660	CDF2	Dof	TaGS1-1-6B	48	57	+	12.4957	5.37e-07	0.0123	CAAAAAGCGC
AT5G22220	E2F1	E2F/DP	TaGS1-1-6D	979	988	+	15.266	2.61e-07	0.00341	GCGCGCCCTC
AT1G03800	ERF10	ERF	TaGS1-2-4A	388	408	-	28.9062	3.14e-11	5.52e-07	TCCTCCACCCTCGCCGCCGCC
AT1G03800	ERF10	ERF	TaGS1-2-4A	385	405	-	25.2969	1.51e-09	1.33e-05	TCCACCCTCGCCGCCGCCAAG
AT1G03800	ERF10	ERF	TaGS2-2A	968	988	-	23.7656	6.05e-09	3.54e-05	CTTACTTACTCCGCCGCCGCC
AT1G03800	ERF10	ERF	TaGS2-2A	965	985	-	22.8906	1.26e-08	4.54e-05	ACTTACTCCGCCGCCGCCTTC
AT1G03800	ERF10	ERF	TaGS1-2-4A	100	120	+	22.8594	1.29e-08	4.54e-05	ACCACCACCCCCGCCACCATC
AT1G03800	ERF10	ERF	TaGS2-2B	881	901	+	22.0469	2.47e-08	7.22e-05	TCCGTTGCATTCGCCGCCGGC
AT1G03800	ERF10	ERF	TaGS1-2-4A	170	190	+	21.8281	2.92e-08	7.33e-05	TGACCGCCCGCCTCCGCCGTC
AT1G03800	ERF10	ERF	TaGS1-2-4D	44	64	+	21.2031	4.67e-08	0.000103	CGCGCCACCACCTCCACCACC
AT1G03800	ERF10	ERF	TaGS1-3-4A	939	959	+	19.9219	1.16e-07	0.000207	GCCCTCTCCATCACCGCCTCC
AT1G03800	ERF10	ERF	TaGS2-2D	864	884	+	19.875	1.2e-07	0.000207	TCTGTTGCATTCGCCGCCGGC
AT1G03800	ERF10	ERF	TaGS1-2-4D	47	67	+	19.7656	1.29e-07	0.000207	GCCACCACCTCCACCACCATC
AT1G03800	ERF10	ERF	TaGS1-2-4A	103	123	+	19.5156	1.53e-07	0.000209	ACCACCCCCGCCACCATCGCC
AT1G03800	ERF10	ERF	TaGS1-2-4A	336	356	+	19.5	1.55e-07	0.000209	AGAGTCCCCGCCACCGCCGAC
AT1G03800	ERF10	ERF	TaGS1-2-4A	339	359	+	19.3594	1.7e-07	0.000213	GTCCCCGCCACCGCCGACGAT
AT1G03800	ERF10	ERF	TaGS1-2-4A	200	220	+	19.0625	2.06e-07	0.000242	CACCACCATCGCGCCGCCGCT
AT1G03800	ERF10	ERF	TaGS1-3-4A	20	40	-	18.7656	2.5e-07	0.000275	CCTTGCCAAACCTCCGCCGCT
AT1G03800	ERF10	ERF	TaGS2-2B	968	988	-	18.375	3.21e-07	0.000331	CTTACTTACTCCGCCGCCTTC
AT1G03800	ERF10	ERF	TaGS1-3-4A	45	65	-	18.125	3.75e-07	0.000353	CGTAACACCCACTCCGCCGCC
AT1G03800	ERF10	ERF	TaGS1-2-4D	50	70	+	18.0938	3.82e-07	0.000353	ACCACCTCCACCACCATCGCC
AT1G03800	ERF10	ERF	TaGS1-3-4A	59	79	-	17.4375	5.7e-07	0.000501	TCTGCCACCGTCGCCGTAACA
AT1G03800	ERF10	ERF	TaGS1-2-4A	333	353	+	17.3438	6.03e-07	0.000504	CGAAGAGTCCCCGCCACCGCC
AT1G03800	ERF10	ERF	TaGS1-2-4B	369	389	+	17.2031	6.55e-07	0.000523	GTCACCGCCACCACCACCGAT
AT1G03800	ERF10	ERF	TaGS1-2-4B	448	468	-	16.9219	7.72e-07	0.00059	TCACCCCACCCCTCCGTCGTG
AT1G06160	ERF094	ERF	TaGS1-2-4A	390	397	-	18.0851	6.26e-07	0.00151	CGCCGCCG
AT1G06160	ERF094	ERF	TaGS2-2D	875	882	+	18.0851	6.26e-07	0.00151	CGCCGCCG
AT1G06160	ERF094	ERF	TaGS2-2B	892	899	+	18.0851	6.26e-07	0.00151	CGCCGCCG
AT1G06160	ERF094	ERF	TaGS2-2A	970	977	-	18.0851	6.26e-07	0.00151	CGCCGCCG
AT1G06160	ERF094	ERF	TaGS1-2-4A	211	218	+	18.0851	6.26e-07	0.00151	CGCCGCCG
AT1G12630	ERF027	ERF	TaGS1-2-4A	386	406	-	22.0938	3.71e-09	2.69e-05	CTCCACCCTCGCCGCCGCCAA
AT1G12630	ERF027	ERF	TaGS1-2-4A	338	358	+	22.375	2.49e-09	2.69e-05	AGTCCCCGCCACCGCCGACGA
AT1G12630	ERF027	ERF	TaGS1-2-4A	389	409	-	20.9219	1.77e-08	8.54e-05	CTCCTCCACCCTCGCCGCCGC
AT1G12630	ERF027	ERF	TaGS2-2B	880	900	+	17.8281	5.18e-07	0.00187	CTCCGTTGCATTCGCCGCCGG
AT1G19210	ERF017	ERF	TaGS1-2-4D	306	319	-	20.1719	2.58e-08	0.000391	GTGGTCGGCGGCAG
AT1G19210	ERF017	ERF	TaGS1-2-4A	180	193	-	19.4062	8.25e-08	0.000623	TAGGACGGCGGAGG
AT1G21910	ERF012	ERF	TaGS1-2-4A	388	407	-	23.8594	2.08e-09	3.3e-05	CCTCCACCCTCGCCGCCGCC
AT1G21910	ERF012	ERF	TaGS1-3-4A	937	956	+	22.0938	1.55e-08	0.000123	CTGCCCTCTCCATCACCGCC
AT1G21910	ERF012	ERF	TaGS1-2-4A	391	410	-	21.2812	3.39e-08	0.000154	CCTCCTCCACCCTCGCCGCC
AT1G21910	ERF012	ERF	TaGS1-2-4A	337	356	+	21.0625	4.22e-08	0.000154	GAGTCCCCGCCACCGCCGAC
AT1G21910	ERF012	ERF	TaGS1-2-4D	45	64	+	20.2188	9.39e-08	0.000213	GCGCCACCACCTCCACCACC
AT1G21910	ERF012	ERF	TaGS1-2-4A	334	353	+	20.2188	9.39e-08	0.000213	GAAGAGTCCCCGCCACCGCC
AT1G21910	ERF012	ERF	TaGS1-2-4B	370	389	+	20.9219	4.85e-08	0.000154	TCACCGCCACCACCACCGAT
AT1G21910	ERF012	ERF	TaGS1-2-4A	171	190	+	19.4531	1.76e-07	0.000349	GACCGCCCGCCTCCGCCGTC
AT1G21910	ERF012	ERF	TaGS1-2-4A	101	120	+	19.2031	2.14e-07	0.000379	CCACCACCCCCGCCACCATC
AT1G21910	ERF012	ERF	TaGS1-2-4D	48	67	+	18.6406	3.38e-07	0.000537	CCACCACCTCCACCACCATC
AT1G21910	ERF012	ERF	TaGS1-2-4D	131	150	+	18.3594	4.23e-07	0.000611	ACCGGCCGCCTGCCACCGCC
AT1G21910	ERF012	ERF	TaGS1-3-4A	45	64	-	17.8438	6.2e-07	0.000758	GTAACACCCACTCCGCCGCC
AT1G21910	ERF012	ERF	TaGS2-2A	968	987	-	17.9375	5.8e-07	0.000758	TTACTTACTCCGCCGCCGCC
AT1G22810	ERF019	ERF	TaGS1-2-4B	369	383	-	23.8438	2.66e-09	5.29e-05	GGTGGTGGCGGTGAC
AT1G22810	ERF019	ERF	TaGS1-2-4A	100	114	-	19.2812	1.88e-07	0.000458	GGCGGGGGTGGTGGT
AT1G22810	ERF019	ERF	TaGS1-3-4A	62	76	+	19.2031	2e-07	0.000458	TACGGCGACGGTGGC
AT1G22810	ERF019	ERF	TaGS2-2A	965	979	+	22.1094	1.6e-08	0.000159	GAAGGCGGCGGCGGA
AT1G22810	ERF019	ERF	TaGS1-2-4D	47	61	-	19.1562	2.08e-07	0.000458	GGTGGAGGTGGTGGC
AT1G22810	ERF019	ERF	TaGS1-2-4A	97	111	-	20.9375	4.67e-08	0.000302	GGGGGTGGTGGTGGC
AT1G22810	ERF019	ERF	TaGS1-2-4D	30	44	-	20.4062	7.49e-08	0.000302	GGCAGCGGTGGTGGC
AT1G22810	ERF019	ERF	TaGS1-2-4B	372	386	-	20.3906	7.59e-08	0.000302	GGTGGTGGTGGCGGT
AT1G22810	ERF019	ERF	TaGS1-2-4D	56	70	-	20.0312	1.03e-07	0.000341	GGCGATGGTGGTGGA
AT1G22810	ERF019	ERF	TaGS1-2-4D	50	64	-	18.5625	3.23e-07	0.000629	GGTGGTGGAGGTGGT
AT1G22810	ERF019	ERF	TaGS1-2-4A	345	359	-	18.1562	4.31e-07	0.000713	ATCGTCGGCGGTGGC
AT1G22810	ERF019	ERF	TaGS1-2-4A	342	356	-	17.4688	7.06e-07	0.000925	GTCGGCGGTGGCGGG
AT1G22810	ERF019	ERF	TaGS2-2A	962	976	+	18.4531	3.48e-07	0.000629	GGGGAAGGCGGCGGC
AT1G22810	ERF019	ERF	TaGS2-2B	965	979	+	17.9688	4.94e-07	0.000755	GGGGAAGGCGGCGGA
AT1G22810	ERF019	ERF	TaGS1-2-4A	109	123	-	17.7969	5.6e-07	0.000795	GGCGATGGTGGCGGG
AT1G22810	ERF019	ERF	TaGS2-2A	968	982	+	17.3906	7.45e-07	0.000925	GGCGGCGGCGGAGTA
AT1G22810	ERF019	ERF	TaGS1-3-4A	39	53	+	17.2031	8.51e-07	0.000968	GGCCTGGGCGGCGGA
AT1G22810	ERF019	ERF	TaGS1-3-4A	948	962	-	17.1562	8.77e-07	0.000968	GATGGAGGCGGTGAT
AT1G28160	ERF087	ERF	TaGS1-2-4A	177	191	-	23.0469	9.93e-09	5.02e-05	GGACGGCGGAGGCGG
AT1G28160	ERF087	ERF	TaGS2-2A	970	984	+	21.2969	4.65e-08	0.000176	CGGCGGCGGAGTAAG
AT1G28160	ERF087	ERF	TaGS1-3-4A	44	58	+	20.2812	1.02e-07	0.000311	GGGCGGCGGAGTGGG
AT1G28160	ERF087	ERF	TaGS1-2-4A	387	401	+	25.4844	7.92e-10	1.2e-05	TGGCGGCGGCGAGGG
AT1G28160	ERF087	ERF	TaGS2-2A	967	981	+	24.375	2.58e-09	1.96e-05	AGGCGGCGGCGGAGT
AT1G28160	ERF087	ERF	TaGS2-2B	970	984	+	19.8594	1.37e-07	0.000347	AGGCGGCGGAGTAAG
AT1G28160	ERF087	ERF	TaGS2-2D	871	885	-	19.1562	2.24e-07	0.000402	CGCCGGCGGCGAATG
AT1G28160	ERF087	ERF	TaGS2-2B	888	902	-	19.1562	2.24e-07	0.000402	CGCCGGCGGCGAATG
AT1G28160	ERF087	ERF	TaGS1-3-4A	61	75	+	16.8906	9.1e-07	0.000986	TTACGGCGACGGTGG
AT1G28160	ERF087	ERF	TaGS1-2-4A	343	357	-	19.0625	2.39e-07	0.000402	CGTCGGCGGTGGCGG
AT1G28160	ERF087	ERF	TaGS1-2-4A	340	354	-	18.5625	3.33e-07	0.000505	CGGCGGTGGCGGGGA
AT1G28160	ERF087	ERF	TaGS1-2-4A	207	221	-	17.5625	6.15e-07	0.000793	TAGCGGCGGCGCGAT
AT1G28160	ERF087	ERF	TaGS2-2A	964	978	+	17.5312	6.27e-07	0.000793	GGAAGGCGGCGGCGG
AT1G28160	ERF087	ERF	TaGS1-2-4A	390	404	+	17.3906	6.84e-07	0.000798	CGGCGGCGAGGGTGG
AT1G28360	ERF12	ERF	TaGS2-2D	875	882	+	18.875	6.26e-07	0.00132	CGCCGCCG
AT1G28360	ERF12	ERF	TaGS1-2-4A	211	218	+	18.875	6.26e-07	0.00132	CGCCGCCG
AT1G28360	ERF12	ERF	TaGS1-2-4A	390	397	-	18.875	6.26e-07	0.00132	CGCCGCCG
AT1G28360	ERF12	ERF	TaGS2-2B	892	899	+	18.875	6.26e-07	0.00132	CGCCGCCG
AT1G28360	ERF12	ERF	TaGS2-2A	970	977	-	18.875	6.26e-07	0.00132	CGCCGCCG
AT1G28370	ERF11	ERF	TaGS1-2-4A	387	401	-	25.75	5.97e-10	8.92e-06	CCCTCGCCGCCGCCA
AT1G28370	ERF11	ERF	TaGS2-2A	967	981	-	23.8438	4.5e-09	3.36e-05	ACTCCGCCGCCGCCT
AT1G28370	ERF11	ERF	TaGS1-2-4A	177	191	+	22.4844	1.59e-08	7.92e-05	CCGCCTCCGCCGTCC
AT1G28370	ERF11	ERF	TaGS2-2A	970	984	-	20.1562	1.05e-07	0.000355	CTTACTCCGCCGCCG
AT1G28370	ERF11	ERF	TaGS2-2B	970	984	-	19.0312	2.36e-07	0.000446	CTTACTCCGCCGCCT
AT1G28370	ERF11	ERF	TaGS2-2D	871	885	+	17.9219	4.84e-07	0.00062	CATTCGCCGCCGGCG
AT1G28370	ERF11	ERF	TaGS2-2B	888	902	+	17.9219	4.84e-07	0.00062	CATTCGCCGCCGGCG
AT1G28370	ERF11	ERF	TaGS1-2-4A	340	354	+	20	1.19e-07	0.000355	TCCCCGCCACCGCCG
AT1G28370	ERF11	ERF	TaGS1-3-4A	44	58	-	19.4688	1.73e-07	0.000432	CCCACTCCGCCGCCC
AT1G28370	ERF11	ERF	TaGS1-2-4A	343	357	+	19.0156	2.39e-07	0.000446	CCGCCACCGCCGACG
AT1G28370	ERF11	ERF	TaGS2-2A	964	978	-	18.1406	4.19e-07	0.00062	CCGCCGCCGCCTTCC
AT1G28370	ERF11	ERF	TaGS1-3-4A	61	75	-	17.7656	5.34e-07	0.00062	CCACCGTCGCCGTAA
AT1G28370	ERF11	ERF	TaGS1-2-4A	207	221	+	17.75	5.39e-07	0.00062	ATCGCGCCGCCGCTA
AT1G28370	ERF11	ERF	TaGS1-3-4A	946	960	+	17.0625	8.23e-07	0.000878	CCATCACCGCCTCCA
AT1G28370	ERF11	ERF	TaGS1-3-4A	64	78	-	16.875	9.19e-07	0.000915	CTGCCACCGTCGCCG
AT1G36060	ERF055	ERF	TaGS1-2-4A	343	356	-	20.3125	2.96e-08	0.000432	GTCGGCGGTGGCGG
AT1G36060	ERF055	ERF	TaGS1-2-4D	306	319	-	19.4531	9.89e-08	0.000721	GTGGTCGGCGGCAG
AT1G36060	ERF055	ERF	TaGS1-2-4A	180	193	-	18.2188	3.84e-07	0.00167	TAGGACGGCGGAGG
AT1G36060	ERF055	ERF	TaGS1-2-4A	346	359	-	18.0156	4.59e-07	0.00167	ATCGTCGGCGGTGG
AT1G36060	ERF055	ERF	TaGS2-2A	965	978	+	17.5781	7.06e-07	0.00206	GAAGGCGGCGGCGG
AT1G43160	RAP2-6	ERF	TaGS1-2-4A	387	401	+	25.2656	1e-09	1.43e-05	TGGCGGCGGCGAGGG
AT1G43160	RAP2-6	ERF	TaGS2-2A	967	981	+	23.7812	4.8e-09	3.43e-05	AGGCGGCGGCGGAGT
AT1G43160	RAP2-6	ERF	TaGS1-2-4A	177	191	-	22.4531	1.64e-08	7.83e-05	GGACGGCGGAGGCGG
AT1G43160	RAP2-6	ERF	TaGS1-2-4A	343	357	-	20.6406	7.04e-08	0.000251	CGTCGGCGGTGGCGG
AT1G43160	RAP2-6	ERF	TaGS1-2-4A	104	118	-	18.2031	3.89e-07	0.000463	TGGTGGCGGGGGTGG
AT1G43160	RAP2-6	ERF	TaGS2-2A	970	984	+	20.3125	9.04e-08	0.000258	CGGCGGCGGAGTAAG
AT1G43160	RAP2-6	ERF	TaGS2-2B	970	984	+	18.8906	2.46e-07	0.000443	AGGCGGCGGAGTAAG
AT1G43160	RAP2-6	ERF	TaGS1-3-4A	44	58	+	18.875	2.48e-07	0.000443	GGGCGGCGGAGTGGG
AT1G43160	RAP2-6	ERF	TaGS1-2-4A	340	354	-	18.875	2.48e-07	0.000443	CGGCGGTGGCGGGGA
AT1G43160	RAP2-6	ERF	TaGS1-3-4A	61	75	+	18.5	3.19e-07	0.000453	TTACGGCGACGGTGG
AT1G43160	RAP2-6	ERF	TaGS2-2D	871	885	-	18.3594	3.49e-07	0.000453	CGCCGGCGGCGAATG
AT1G43160	RAP2-6	ERF	TaGS2-2B	888	902	-	18.3594	3.49e-07	0.000453	CGCCGGCGGCGAATG
AT1G43160	RAP2-6	ERF	TaGS1-2-4A	390	404	+	17.5312	5.93e-07	0.000652	CGGCGGCGAGGGTGG
AT1G43160	RAP2-6	ERF	TaGS1-2-4A	174	188	-	16.7031	9.81e-07	0.001	CGGCGGAGGCGGGCG
AT1G44830	ERF014	ERF	TaGS1-2-4A	340	354	+	24	3.35e-09	5.98e-05	TCCCCGCCACCGCCG
AT1G44830	ERF014	ERF	TaGS1-2-4A	343	357	+	22.3438	1.67e-08	0.00012	CCGCCACCGCCGACG
AT1G44830	ERF014	ERF	TaGS1-2-4A	387	401	-	22.1094	2.01e-08	0.00012	CCCTCGCCGCCGCCA
AT1G44830	ERF014	ERF	TaGS1-2-4A	107	121	+	18.4844	3.59e-07	0.000682	CCCCCGCCACCATCG
AT1G44830	ERF014	ERF	TaGS1-2-4D	51	65	+	21.4375	3.74e-08	0.000167	CCACCTCCACCACCA
AT1G44830	ERF014	ERF	TaGS2-2A	970	984	-	17.5781	6.73e-07	0.000869	CTTACTCCGCCGCCG
AT1G44830	ERF014	ERF	TaGS1-2-4B	373	387	+	20.6719	7.35e-08	0.000263	CCGCCACCACCACCG
AT1G44830	ERF014	ERF	TaGS2-2A	967	981	-	20.1562	1.1e-07	0.000304	ACTCCGCCGCCGCCT
AT1G44830	ERF014	ERF	TaGS1-2-4B	370	384	+	20.0469	1.19e-07	0.000304	TCACCGCCACCACCA
AT1G44830	ERF014	ERF	TaGS1-2-4A	390	404	-	19.125	2.3e-07	0.000513	CCACCCTCGCCGCCG
AT1G44830	ERF014	ERF	TaGS1-3-4A	943	957	+	18.3281	4.05e-07	0.000682	TCTCCATCACCGCCT
AT1G44830	ERF014	ERF	TaGS1-2-4D	137	151	+	18.2812	4.2e-07	0.000682	CGCCTGCCACCGCCT
AT1G44830	ERF014	ERF	TaGS1-2-4D	54	68	+	17.5156	7.01e-07	0.000869	CCTCCACCACCATCG
AT1G44830	ERF014	ERF	TaGS1-2-4A	104	118	+	17.4531	7.3e-07	0.000869	CCACCCCCGCCACCA
AT1G44830	ERF014	ERF	TaGS1-2-4A	174	188	+	17.4531	7.3e-07	0.000869	CGCCCGCCTCCGCCG
AT1G46768	RAP2-1	ERF	TaGS2-2A	966	978	+	17.7031	6.91e-07	0.00264	AAGGCGGCGGCGG
AT1G46768	RAP2-1	ERF	TaGS1-2-4A	343	355	-	19.7188	7.77e-08	0.00123	TCGGCGGTGGCGG
AT1G46768	RAP2-1	ERF	TaGS1-2-4A	386	398	+	18.875	2.04e-07	0.00143	TTGGCGGCGGCGA
AT1G46768	RAP2-1	ERF	TaGS1-2-4A	346	358	-	18.6562	2.71e-07	0.00143	TCGTCGGCGGTGG
AT1G46768	RAP2-1	ERF	TaGS2-2A	969	981	+	17.5156	8.31e-07	0.00264	GCGGCGGCGGAGT
AT1G50640	ERF3	ERF	TaGS1-2-4A	387	401	+	25.6562	6.82e-10	1.13e-05	TGGCGGCGGCGAGGG
AT1G50640	ERF3	ERF	TaGS2-2A	967	981	+	23.8281	4.63e-09	3.86e-05	AGGCGGCGGCGGAGT
AT1G50640	ERF3	ERF	TaGS1-3-4A	44	58	+	19.125	2.19e-07	0.000455	GGGCGGCGGAGTGGG
AT1G50640	ERF3	ERF	TaGS1-2-4A	177	191	-	22.2656	1.94e-08	0.000107	GGACGGCGGAGGCGG
AT1G50640	ERF3	ERF	TaGS2-2A	970	984	+	20.5	8.2e-08	0.000276	CGGCGGCGGAGTAAG
AT1G50640	ERF3	ERF	TaGS1-2-4A	340	354	-	20.4844	8.3e-08	0.000276	CGGCGGTGGCGGGGA
AT1G50640	ERF3	ERF	TaGS1-2-4A	343	357	-	19.5938	1.57e-07	0.000436	CGTCGGCGGTGGCGG
AT1G50640	ERF3	ERF	TaGS2-2B	970	984	+	19.2656	1.97e-07	0.000455	AGGCGGCGGAGTAAG
AT1G50640	ERF3	ERF	TaGS1-3-4A	61	75	+	18.625	3.06e-07	0.000565	TTACGGCGACGGTGG
AT1G50640	ERF3	ERF	TaGS1-2-4A	390	404	+	17.7188	5.45e-07	0.000907	CGGCGGCGAGGGTGG
AT1G50640	ERF3	ERF	TaGS1-2-4A	207	221	-	17.1406	7.76e-07	0.00111	TAGCGGCGGCGCGAT
AT1G50640	ERF3	ERF	TaGS1-2-4A	104	118	-	17.0781	8.06e-07	0.00111	TGGTGGCGGGGGTGG
AT1G50640	ERF3	ERF	TaGS2-2A	964	978	+	16.9531	8.69e-07	0.00111	GGAAGGCGGCGGCGG
AT1G53170	ERF8	ERF	TaGS1-2-4A	176	190	+	24.5625	1.85e-09	1.85e-05	CCCGCCTCCGCCGTC
AT1G53170	ERF8	ERF	TaGS2-2A	968	982	-	24.2188	2.52e-09	1.85e-05	TACTCCGCCGCCGCC
AT1G53170	ERF8	ERF	TaGS1-2-4A	388	402	-	24	3.25e-09	1.85e-05	ACCCTCGCCGCCGCC
AT1G53170	ERF8	ERF	TaGS2-2A	971	985	-	18.3594	3.84e-07	0.000653	ACTTACTCCGCCGCC
AT1G53170	ERF8	ERF	TaGS1-2-4A	342	356	+	20.9062	5.93e-08	0.000252	CCCGCCACCGCCGAC
AT1G53170	ERF8	ERF	TaGS1-3-4A	45	59	-	20.4531	8.48e-08	0.000271	ACCCACTCCGCCGCC
AT1G53170	ERF8	ERF	TaGS2-2D	870	884	+	20.0938	1.11e-07	0.000271	GCATTCGCCGCCGGC
AT1G53170	ERF8	ERF	TaGS2-2B	887	901	+	20.0938	1.11e-07	0.000271	GCATTCGCCGCCGGC
AT1G53170	ERF8	ERF	TaGS1-2-4A	339	353	+	19.3594	1.91e-07	0.000406	GTCCCCGCCACCGCC
AT1G53170	ERF8	ERF	TaGS2-2B	971	985	-	18.3594	3.84e-07	0.000653	ACTTACTCCGCCGCC
AT1G53170	ERF8	ERF	TaGS1-3-4A	20	34	-	17.2969	7.59e-07	0.00111	CAAACCTCCGCCGCT
AT1G53170	ERF8	ERF	TaGS1-3-4A	65	79	-	17.25	7.8e-07	0.00111	TCTGCCACCGTCGCC
AT1G53910	RAP2-12	ERF	TaGS2-2A	961	981	+	26.9375	2.04e-10	3.35e-06	AGGGGAAGGCGGCGGCGGAGT
AT1G53910	RAP2-12	ERF	TaGS2-2A	958	978	+	24.8438	2.05e-09	1.68e-05	TGAAGGGGAAGGCGGCGGCGG
AT1G53910	RAP2-12	ERF	TaGS1-2-4A	107	127	-	17.8906	4.7e-07	0.00083	CCGTGGCGATGGTGGCGGGGG
AT1G53910	RAP2-12	ERF	TaGS2-2B	961	981	+	21.9531	2.76e-08	0.00015	TGAAGGGGAAGGCGGCGGAGT
AT1G53910	RAP2-12	ERF	TaGS1-2-4A	378	398	+	20.8438	6.49e-08	0.000265	CGCGCCCCTTGGCGGCGGCGA
AT1G53910	RAP2-12	ERF	TaGS1-2-4A	381	401	+	19.1719	2.09e-07	0.000659	GCCCCTTGGCGGCGGCGAGGG
AT1G53910	RAP2-12	ERF	TaGS1-1-6B	622	642	+	18.7031	2.83e-07	0.000659	CGGCGTCGGGTGCGGCGGACG
AT1G53910	RAP2-12	ERF	TaGS1-2-4A	343	363	-	18.5312	3.16e-07	0.000659	GGTCATCGTCGGCGGTGGCGG
AT1G53910	RAP2-12	ERF	TaGS1-2-4A	207	227	-	18.5	3.22e-07	0.000659	TAGCTGTAGCGGCGGCGCGAT
AT1G53910	RAP2-12	ERF	TaGS1-2-4B	367	387	-	17.7656	5.07e-07	0.00083	CGGTGGTGGTGGCGGTGACTC
AT1G53910	RAP2-12	ERF	TaGS1-2-4D	140	160	-	17.2031	7.08e-07	0.000984	CGCCTGGGAAGGCGGTGGCAG
AT1G53910	RAP2-12	ERF	TaGS1-2-4A	210	230	-	17.0938	7.54e-07	0.000984	TTGTAGCTGTAGCGGCGGCGC
AT1G53910	RAP2-12	ERF	TaGS1-3-4A	946	966	-	17.0312	7.82e-07	0.000984	CGGAGATGGAGGCGGTGATGG
AT1G68550	ERF118	ERF	TaGS1-2-4A	387	401	-	25.4219	1.05e-09	1.63e-05	CCCTCGCCGCCGCCA
AT1G68550	ERF118	ERF	TaGS1-3-4A	44	58	-	20.3281	9.2e-08	0.000275	CCCACTCCGCCGCCC
AT1G68550	ERF118	ERF	TaGS2-2A	967	981	-	23.5781	6.32e-09	3.53e-05	ACTCCGCCGCCGCCT
AT1G68550	ERF118	ERF	TaGS1-2-4A	177	191	+	23.5	6.81e-09	3.53e-05	CCGCCTCCGCCGTCC
AT1G68550	ERF118	ERF	TaGS1-2-4A	340	354	+	21.2656	4.51e-08	0.000175	TCCCCGCCACCGCCG
AT1G68550	ERF118	ERF	TaGS2-2A	970	984	-	20.125	1.06e-07	0.000275	CTTACTCCGCCGCCG
AT1G68550	ERF118	ERF	TaGS2-2A	964	978	-	19.2812	1.91e-07	0.000423	CCGCCGCCGCCTTCC
AT1G68550	ERF118	ERF	TaGS2-2B	970	984	-	18.6094	2.96e-07	0.000576	CTTACTCCGCCGCCT
AT1G68550	ERF118	ERF	TaGS1-2-4A	104	118	+	17.5469	5.81e-07	0.000787	CCACCCCCGCCACCA
AT1G68550	ERF118	ERF	TaGS1-3-4A	64	78	-	17.3438	6.53e-07	0.000787	CTGCCACCGTCGCCG
AT1G68550	ERF118	ERF	TaGS1-2-4B	373	387	+	17.3125	6.66e-07	0.000787	CCGCCACCACCACCG
AT1G68550	ERF118	ERF	TaGS1-2-4A	343	357	+	17.2188	7.04e-07	0.000787	CCGCCACCGCCGACG
AT1G68550	ERF118	ERF	TaGS2-2D	871	885	+	17.0156	7.97e-07	0.000787	CATTCGCCGCCGGCG
AT1G68550	ERF118	ERF	TaGS2-2B	888	902	+	17.0156	7.97e-07	0.000787	CATTCGCCGCCGGCG
AT1G68550	ERF118	ERF	TaGS1-2-4A	207	221	+	16.9062	8.52e-07	0.000787	ATCGCGCCGCCGCTA
AT1G68550	ERF118	ERF	TaGS1-3-4A	61	75	-	16.8281	8.94e-07	0.000787	CCACCGTCGCCGTAA
AT1G68550	ERF118	ERF	TaGS1-2-4D	51	65	+	16.7969	9.11e-07	0.000787	CCACCTCCACCACCA
AT1G68550	ERF118	ERF	TaGS1-3-4A	946	960	+	16.7969	9.11e-07	0.000787	CCATCACCGCCTCCA
AT1G71450	ERF021	ERF	TaGS1-2-4A	387	406	-	28.0938	6.94e-11	1.28e-06	CTCCACCCTCGCCGCCGCCA
AT1G71450	ERF021	ERF	TaGS1-2-4A	390	409	-	26.9375	2.26e-10	1.44e-06	CTCCTCCACCCTCGCCGCCG
AT1G71450	ERF021	ERF	TaGS1-2-4A	99	118	+	26.1406	4.93e-10	2.27e-06	CACCACCACCCCCGCCACCA
AT1G71450	ERF021	ERF	TaGS1-2-4A	102	121	+	25.0312	1.38e-09	5.11e-06	CACCACCCCCGCCACCATCG
AT1G71450	ERF021	ERF	TaGS1-2-4D	49	68	+	24.5156	2.2e-09	6.76e-06	CACCACCTCCACCACCATCG
AT1G71450	ERF021	ERF	TaGS1-2-4D	46	65	+	26.9062	2.34e-10	1.44e-06	CGCCACCACCTCCACCACCA
AT1G71450	ERF021	ERF	TaGS1-3-4A	950	969	+	23.9062	3.75e-09	8.65e-06	CACCGCCTCCATCTCCGGCG
AT1G71450	ERF021	ERF	TaGS1-2-4D	52	71	+	24.1719	2.97e-09	7.84e-06	CACCTCCACCACCATCGCCA
AT1G71450	ERF021	ERF	TaGS1-3-4A	947	966	+	19.5781	1.15e-07	0.0001	CATCACCGCCTCCATCTCCG
AT1G71450	ERF021	ERF	TaGS1-2-4B	371	390	+	23.7031	4.46e-09	9.15e-06	CACCGCCACCACCACCGATG
AT1G71450	ERF021	ERF	TaGS1-2-4B	368	387	+	23.2031	6.82e-09	1.24e-05	AGTCACCGCCACCACCACCG
AT1G71450	ERF021	ERF	TaGS1-2-4D	43	62	+	23.1094	7.38e-09	1.24e-05	CCGCGCCACCACCTCCACCA
AT1G71450	ERF021	ERF	TaGS1-2-4A	96	115	+	22.2031	1.55e-08	2.38e-05	AGCCACCACCACCCCCGCCA
AT1G71450	ERF021	ERF	TaGS2-2B	880	899	+	21.625	2.45e-08	3.48e-05	CTCCGTTGCATTCGCCGCCG
AT1G71450	ERF021	ERF	TaGS1-1-6B	619	638	-	21.4062	2.91e-08	3.84e-05	CGCCGCACCCGACGCCGGCG
AT1G71450	ERF021	ERF	TaGS1-3-4A	941	960	+	20.5625	5.56e-08	6.84e-05	CCTCTCCATCACCGCCTCCA
AT1G71450	ERF021	ERF	TaGS1-2-4A	341	360	+	19.9844	8.56e-08	9.87e-05	CCCCGCCACCGCCGACGATG
AT1G71450	ERF021	ERF	TaGS1-1-6B	622	641	-	19.7656	1.01e-07	0.0001	GTCCGCCGCACCCGACGCCG
AT1G71450	ERF021	ERF	TaGS1-3-4B	808	827	+	19.6562	1.09e-07	0.0001	GGCCTCCTCCCCCGTCGCCA
AT1G71450	ERF021	ERF	TaGS1-3-4A	944	963	+	19.5781	1.15e-07	0.0001	CTCCATCACCGCCTCCATCT
AT1G71450	ERF021	ERF	TaGS1-2-4D	26	45	+	19.5156	1.21e-07	0.0001	CCGAGCCACCACCGCTGCCG
AT1G71450	ERF021	ERF	TaGS2-2A	958	977	-	19.5156	1.21e-07	0.0001	CGCCGCCGCCTTCCCCTTCA
AT1G71450	ERF021	ERF	TaGS1-2-4A	335	354	+	19.4688	1.25e-07	0.0001	AAGAGTCCCCGCCACCGCCG
AT1G71450	ERF021	ERF	TaGS2-2A	967	986	-	19.3125	1.4e-07	0.000104	TACTTACTCCGCCGCCGCCT
AT1G71450	ERF021	ERF	TaGS1-2-4A	108	127	+	19.2969	1.41e-07	0.000104	CCCCGCCACCATCGCCACGG
AT1G71450	ERF021	ERF	TaGS2-2B	961	980	-	18.75	2.08e-07	0.000142	CTCCGCCGCCTTCCCCTTCA
AT1G71450	ERF021	ERF	TaGS2-2A	961	980	-	18.75	2.08e-07	0.000142	CTCCGCCGCCGCCTTCCCCT
AT1G71450	ERF021	ERF	TaGS2-2D	658	677	+	18.0156	3.47e-07	0.000207	CACTGCCCGCGCCGCGGCCA
AT1G71450	ERF021	ERF	TaGS1-1-6A	644	663	-	18.0156	3.47e-07	0.000207	TCCCGCACCCGCTGCCGGCG
AT1G71450	ERF021	ERF	TaGS2-2B	674	693	+	18.0156	3.47e-07	0.000207	CACTGCCCGCGCCGCGGCCA
AT1G71450	ERF021	ERF	TaGS2-2A	674	693	+	18.0156	3.47e-07	0.000207	CACTGCCCGCGCCGCGGCCA
AT1G71450	ERF021	ERF	TaGS1-2-4D	55	74	+	17.9375	3.67e-07	0.000208	CTCCACCACCATCGCCACGG
AT1G71450	ERF021	ERF	TaGS2-2D	863	882	+	17.8906	3.79e-07	0.000208	CTCTGTTGCATTCGCCGCCG
AT1G71450	ERF021	ERF	TaGS1-3-4B	805	824	+	17.875	3.83e-07	0.000208	CAGGGCCTCCTCCCCCGTCG
AT1G71450	ERF021	ERF	TaGS2-2B	883	902	+	17.5781	4.68e-07	0.000247	CGTTGCATTCGCCGCCGGCG
AT1G71450	ERF021	ERF	TaGS1-1-6D	606	625	-	17.4844	4.99e-07	0.000256	CCCCGCACCTGCTGCCGGCG
AT1G71450	ERF021	ERF	TaGS1-3-4D	956	975	+	17.2812	5.71e-07	0.000285	CTCCATCTCCATCTCCGGCT
AT1G71450	ERF021	ERF	TaGS2-2D	782	801	+	17.2344	5.9e-07	0.000286	CTCCGTCCCCTCCTCCCTCG
AT1G71450	ERF021	ERF	TaGS1-2-4B	365	384	+	16.9375	7.18e-07	0.000331	AAGAGTCACCGCCACCACCA
AT1G71450	ERF021	ERF	TaGS1-3-4A	61	80	-	16.9375	7.18e-07	0.000331	ATCTGCCACCGTCGCCGTAA
AT1G71450	ERF021	ERF	TaGS1-2-4D	58	77	+	16.75	8.13e-07	0.000364	CACCACCATCGCCACGGCAG
AT1G71450	ERF021	ERF	TaGS1-3-4A	953	972	+	16.7188	8.29e-07	0.000364	CGCCTCCATCTCCGGCGACC
AT1G71450	ERF021	ERF	TaGS1-1-6B	625	644	-	16.5156	9.47e-07	0.000406	CACGTCCGCCGCACCCGACG
AT1G72360	ERF73	ERF	TaGS2-2A	964	984	-	25.5469	1.49e-09	1.98e-05	CTTACTCCGCCGCCGCCTTCC
AT1G72360	ERF73	ERF	TaGS2-2A	961	981	-	25.0781	2.33e-09	1.98e-05	ACTCCGCCGCCGCCTTCCCCT
AT1G72360	ERF73	ERF	TaGS1-2-4A	384	404	-	22.875	1.53e-08	7.9e-05	CCACCCTCGCCGCCGCCAAGG
AT1G72360	ERF73	ERF	TaGS1-2-4A	104	124	+	22.4531	2.11e-08	7.9e-05	CCACCCCCGCCACCATCGCCA
AT1G72360	ERF73	ERF	TaGS1-2-4A	381	401	-	22.3281	2.32e-08	7.9e-05	CCCTCGCCGCCGCCAAGGGGC
AT1G72360	ERF73	ERF	TaGS2-2B	964	984	-	21.4219	4.49e-08	0.00011	CTTACTCCGCCGCCTTCCCCT
AT1G72360	ERF73	ERF	TaGS1-3-4A	946	966	+	21.4062	4.53e-08	0.00011	CCATCACCGCCTCCATCTCCG
AT1G72360	ERF73	ERF	TaGS1-2-4A	340	360	+	19.6719	1.43e-07	0.000305	TCCCCGCCACCGCCGACGATG
AT1G72360	ERF73	ERF	TaGS2-2D	660	680	+	19.1406	1.99e-07	0.000308	CTGCCCGCGCCGCGGCCACTA
AT1G72360	ERF73	ERF	TaGS2-2A	676	696	+	19.1406	1.99e-07	0.000308	CTGCCCGCGCCGCGGCCACTA
AT1G72360	ERF73	ERF	TaGS2-2B	676	696	+	19.1406	1.99e-07	0.000308	CTGCCCGCGCCGCGGCCACTA
AT1G72360	ERF73	ERF	TaGS1-2-4B	367	387	+	18.9688	2.21e-07	0.000313	GAGTCACCGCCACCACCACCG
AT1G72360	ERF73	ERF	TaGS1-2-4A	207	227	+	18.2031	3.46e-07	0.000454	ATCGCGCCGCCGCTACAGCTA
AT1G72360	ERF73	ERF	TaGS1-2-4A	337	357	+	18.0469	3.79e-07	0.000461	GAGTCCCCGCCACCGCCGACG
AT1G72360	ERF73	ERF	TaGS1-2-4A	204	224	+	17.8906	4.14e-07	0.00047	ACCATCGCGCCGCCGCTACAG
AT1G72360	ERF73	ERF	TaGS1-3-4A	58	78	-	17.6562	4.72e-07	0.000485	CTGCCACCGTCGCCGTAACAC
AT1G72360	ERF73	ERF	TaGS1-2-4D	51	71	+	17.6094	4.84e-07	0.000485	CCACCTCCACCACCATCGCCA
AT1G72360	ERF73	ERF	TaGS1-2-4D	39	59	+	17	6.75e-07	0.000639	GCTGCCGCGCCACCACCTCCA
AT1G74930	ERF018	ERF	TaGS1-2-4D	310	319	+	17.9038	4.77e-07	0.00843	CGCCGACCAC
AT1G75490	DREB2D	ERF	TaGS1-2-4A	387	401	-	23.4844	4.09e-09	3.65e-05	CCCTCGCCGCCGCCA
AT1G75490	DREB2D	ERF	TaGS1-2-4A	340	354	+	23.8281	2.55e-09	3.65e-05	TCCCCGCCACCGCCG
AT1G75490	DREB2D	ERF	TaGS1-2-4A	343	357	+	22.0781	1.72e-08	8.7e-05	CCGCCACCGCCGACG
AT1G75490	DREB2D	ERF	TaGS2-2A	967	981	-	21.9219	1.95e-08	8.7e-05	ACTCCGCCGCCGCCT
AT1G75490	DREB2D	ERF	TaGS1-2-4D	51	65	+	20.9688	4.36e-08	0.000135	CCACCTCCACCACCA
AT1G75490	DREB2D	ERF	TaGS1-2-4A	177	191	+	20.9219	4.53e-08	0.000135	CCGCCTCCGCCGTCC
AT1G75490	DREB2D	ERF	TaGS1-2-4B	373	387	+	20.6875	5.66e-08	0.000145	CCGCCACCACCACCG
AT1G75490	DREB2D	ERF	TaGS1-2-4D	137	151	+	19.625	1.46e-07	0.000327	CGCCTGCCACCGCCT
AT1G75490	DREB2D	ERF	TaGS1-2-4B	376	390	+	19.2812	1.9e-07	0.000346	CCACCACCACCGATG
AT1G75490	DREB2D	ERF	TaGS1-2-4B	370	384	+	19.25	1.94e-07	0.000346	TCACCGCCACCACCA
AT1G75490	DREB2D	ERF	TaGS1-3-4A	44	58	-	18.8906	2.5e-07	0.000405	CCCACTCCGCCGCCC
AT1G75490	DREB2D	ERF	TaGS1-2-4A	107	121	+	18.6719	2.89e-07	0.00043	CCCCCGCCACCATCG
AT1G75490	DREB2D	ERF	TaGS2-2A	970	984	-	18.4219	3.42e-07	0.000471	CTTACTCCGCCGCCG
AT1G75490	DREB2D	ERF	TaGS2-2B	970	984	-	17.875	5.01e-07	0.00064	CTTACTCCGCCGCCT
AT1G75490	DREB2D	ERF	TaGS1-2-4A	390	404	-	17.6719	5.81e-07	0.000655	CCACCCTCGCCGCCG
AT1G75490	DREB2D	ERF	TaGS1-2-4D	28	42	+	17.6562	5.87e-07	0.000655	GAGCCACCACCGCTG
AT1G75490	DREB2D	ERF	TaGS1-2-4A	104	118	+	17.5625	6.29e-07	0.000662	CCACCCCCGCCACCA
AT1G77640	ERF013	ERF	TaGS1-2-4B	369	389	-	22.8594	5.65e-09	8.44e-05	ATCGGTGGTGGTGGCGGTGAC
AT1G77640	ERF013	ERF	TaGS1-3-4A	56	76	+	21.2031	3.51e-08	0.000262	GGGTGTTACGGCGACGGTGGC
AT1G77640	ERF013	ERF	TaGS1-3-4A	948	968	-	20.0781	1.04e-07	0.000518	GCCGGAGATGGAGGCGGTGAT
AT1G77640	ERF013	ERF	TaGS1-2-4A	345	365	-	19.5156	1.72e-07	0.000642	CCGGTCATCGTCGGCGGTGGC
AT1G77640	ERF013	ERF	TaGS2-2A	959	979	+	19.0312	2.59e-07	0.000773	GAAGGGGAAGGCGGCGGCGGA
AT1G77640	ERF013	ERF	TaGS1-2-4A	97	117	-	18.6406	3.55e-07	0.000884	GGTGGCGGGGGTGGTGGTGGC
AT1G77640	ERF013	ERF	TaGS1-2-4D	142	162	-	17.5156	8.26e-07	0.00176	TTCGCCTGGGAAGGCGGTGGC
AT1G78080	RAP2-4	ERF	TaGS1-2-4D	310	319	+	15.8526	6.91e-08	0.00121	CGCCGACCAC
AT1G78080	RAP2-4	ERF	TaGS1-3-4A	42	51	-	15.4211	2.08e-07	0.00122	CGCCGCCCAG
AT1G78080	RAP2-4	ERF	TaGS2-2D	350	359	+	15.4211	2.08e-07	0.00122	CGCCGCCCAG
AT2G23340	ERF008	ERF	TaGS1-2-4D	304	320	-	18.8281	3.22e-07	0.00513	GGTGGTCGGCGGCAGGG
AT2G31230	ERF15	ERF	TaGS1-2-4A	389	403	-	23.75	4.97e-09	9.41e-05	CACCCTCGCCGCCGC
AT2G31230	ERF15	ERF	TaGS2-2A	966	980	-	23.0625	1.03e-08	9.8e-05	CTCCGCCGCCGCCTT
AT2G31230	ERF15	ERF	TaGS2-2A	969	983	-	21.7812	3.13e-08	0.000198	TTACTCCGCCGCCGC
AT2G31230	ERF15	ERF	TaGS1-2-4A	386	400	-	19.6094	1.7e-07	0.000803	CCTCGCCGCCGCCAA
AT2G31230	ERF15	ERF	TaGS1-2-4A	341	355	+	18.4375	3.72e-07	0.00117	CCCCGCCACCGCCGA
AT2G31230	ERF15	ERF	TaGS1-2-4A	205	219	+	18.3281	4.01e-07	0.00117	CCATCGCGCCGCCGC
AT2G31230	ERF15	ERF	TaGS2-2D	869	883	+	17.8438	5.37e-07	0.00117	TGCATTCGCCGCCGG
AT2G31230	ERF15	ERF	TaGS2-2B	886	900	+	17.8438	5.37e-07	0.00117	TGCATTCGCCGCCGG
AT2G31230	ERF15	ERF	TaGS1-2-4A	175	189	+	17.7812	5.57e-07	0.00117	GCCCGCCTCCGCCGT
AT2G31230	ERF15	ERF	TaGS2-2B	969	983	-	16.8281	9.75e-07	0.00185	TTACTCCGCCGCCTT
AT2G33710	AT2G33710	ERF	TaGS1-2-4A	177	191	+	21.6406	3.52e-08	0.000162	CCGCCTCCGCCGTCC
AT2G33710	AT2G33710	ERF	TaGS1-2-4A	387	401	-	25.2656	1.12e-09	1.54e-05	CCCTCGCCGCCGCCA
AT2G33710	AT2G33710	ERF	TaGS2-2A	967	981	-	24.2812	3.14e-09	2.17e-05	ACTCCGCCGCCGCCT
AT2G33710	AT2G33710	ERF	TaGS2-2A	970	984	-	20.3594	9.25e-08	0.000319	CTTACTCCGCCGCCG
AT2G33710	AT2G33710	ERF	TaGS1-2-4A	340	354	+	19.875	1.28e-07	0.000355	TCCCCGCCACCGCCG
AT2G33710	AT2G33710	ERF	TaGS1-2-4A	343	357	+	19.5938	1.57e-07	0.000362	CCGCCACCGCCGACG
AT2G33710	AT2G33710	ERF	TaGS2-2B	970	984	-	19.0312	2.31e-07	0.000455	CTTACTCCGCCGCCT
AT2G33710	AT2G33710	ERF	TaGS2-2D	871	885	+	18.5625	3.15e-07	0.000483	CATTCGCCGCCGGCG
AT2G33710	AT2G33710	ERF	TaGS2-2B	888	902	+	18.5625	3.15e-07	0.000483	CATTCGCCGCCGGCG
AT2G33710	AT2G33710	ERF	TaGS1-3-4A	44	58	-	18.1875	4e-07	0.000543	CCCACTCCGCCGCCC
AT2G33710	AT2G33710	ERF	TaGS1-3-4A	61	75	-	18.0625	4.33e-07	0.000543	CCACCGTCGCCGTAA
AT2G33710	AT2G33710	ERF	TaGS1-2-4A	104	118	+	17.8594	4.89e-07	0.000563	CCACCCCCGCCACCA
AT2G33710	AT2G33710	ERF	TaGS1-2-4A	174	188	+	17.1562	7.49e-07	0.000796	CGCCCGCCTCCGCCG
AT2G33710	AT2G33710	ERF	TaGS1-2-4A	390	404	-	16.8438	8.94e-07	0.000882	CCACCCTCGCCGCCG
AT2G35700	ERF038	ERF	TaGS1-2-4A	343	357	-	21.625	4.35e-09	7.45e-05	CGTCGGCGGTGGCGG
AT2G35700	ERF038	ERF	TaGS1-2-4A	387	401	+	19.4844	9.3e-08	0.000797	TGGCGGCGGCGAGGG
AT2G35700	ERF038	ERF	TaGS1-2-4A	340	354	-	19.1094	1.44e-07	0.000826	CGGCGGTGGCGGGGA
AT2G40220	ABI4	ERF	TaGS1-2-4A	388	397	-	18.1744	1.4e-07	0.000664	CGCCGCCGCC
AT2G40220	ABI4	ERF	TaGS2-2A	968	977	-	18.1744	1.4e-07	0.000664	CGCCGCCGCC
AT2G40220	ABI4	ERF	TaGS1-1-6D	601	610	-	17.4302	3.32e-07	0.000664	CGGCGCTCCC
AT2G40220	ABI4	ERF	TaGS1-1-6B	614	623	-	17.4302	3.32e-07	0.000664	CGGCGCTCCC
AT2G40220	ABI4	ERF	TaGS1-1-6A	639	648	-	17.4302	3.32e-07	0.000664	CGGCGCTCCC
AT2G40340	DREB2C	ERF	TaGS1-2-4A	97	117	-	30.8382	1.21e-11	2.14e-07	GGTGGCGGGGGTGGTGGTGGC
AT2G40340	DREB2C	ERF	TaGS1-2-4A	388	408	+	27.6618	2.59e-10	1.55e-06	GGCGGCGGCGAGGGTGGAGGA
AT2G40340	DREB2C	ERF	TaGS1-2-4D	50	70	-	27.6471	2.63e-10	1.55e-06	GGCGATGGTGGTGGAGGTGGT
AT2G40340	DREB2C	ERF	TaGS1-2-4D	47	67	-	27.1176	4.18e-10	1.85e-06	GATGGTGGTGGAGGTGGTGGC
AT2G40340	DREB2C	ERF	TaGS1-2-4D	44	64	-	25.6471	1.44e-09	4.46e-06	GGTGGTGGAGGTGGTGGCGCG
AT2G40340	DREB2C	ERF	TaGS1-2-4A	100	120	-	25.5	1.62e-09	4.46e-06	GATGGTGGCGGGGGTGGTGGT
AT2G40340	DREB2C	ERF	TaGS1-2-4B	369	389	-	25.3971	1.76e-09	4.46e-06	ATCGGTGGTGGTGGCGGTGAC
AT2G40340	DREB2C	ERF	TaGS1-2-4A	391	411	+	25.0294	2.36e-09	5.24e-06	GGCGGCGAGGGTGGAGGAGGG
AT2G40340	DREB2C	ERF	TaGS2-2A	959	979	+	24.4412	3.75e-09	7.39e-06	GAAGGGGAAGGCGGCGGCGGA
AT2G40340	DREB2C	ERF	TaGS1-2-4D	53	73	-	23.75	6.35e-09	1.13e-05	CGTGGCGATGGTGGTGGAGGT
AT2G40340	DREB2C	ERF	TaGS1-2-4D	56	76	-	23.0294	1.08e-08	1.75e-05	TGCCGTGGCGATGGTGGTGGA
AT2G40340	DREB2C	ERF	TaGS1-3-4A	948	968	-	22.6618	1.41e-08	2.09e-05	GCCGGAGATGGAGGCGGTGAT
AT2G40340	DREB2C	ERF	TaGS1-2-4D	30	50	-	21.6471	2.89e-08	3.95e-05	TGGCGCGGCAGCGGTGGTGGC
AT2G40340	DREB2C	ERF	TaGS1-3-4A	951	971	-	21.4559	3.3e-08	4.18e-05	GTCGCCGGAGATGGAGGCGGT
AT2G40340	DREB2C	ERF	TaGS1-1-6B	620	640	+	20.8088	5.12e-08	6.06e-05	GCCGGCGTCGGGTGCGGCGGA
AT2G40340	DREB2C	ERF	TaGS1-2-4A	94	114	-	20.5441	6.11e-08	6.77e-05	GGCGGGGGTGGTGGTGGCTCG
AT2G40340	DREB2C	ERF	TaGS1-3-4A	56	76	+	20.1765	7.79e-08	8.12e-05	GGGTGTTACGGCGACGGTGGC
AT2G40340	DREB2C	ERF	TaGS1-1-6B	932	952	-	19.7647	1.02e-07	0.0001	GGTGGGGGTGGGGGTGGTGCG
AT2G40340	DREB2C	ERF	TaGS1-2-4A	103	123	-	19.5441	1.17e-07	0.000109	GGCGATGGTGGCGGGGGTGGT
AT2G40340	DREB2C	ERF	TaGS1-1-6B	623	643	+	19.3676	1.31e-07	0.000116	GGCGTCGGGTGCGGCGGACGT
AT2G40340	DREB2C	ERF	TaGS1-3-4B	809	829	-	19.2206	1.44e-07	0.000121	CGTGGCGACGGGGGAGGAGGC
AT2G40340	DREB2C	ERF	TaGS2-2A	962	982	+	19.1029	1.55e-07	0.000123	GGGGAAGGCGGCGGCGGAGTA
AT2G40340	DREB2C	ERF	TaGS2-2B	959	979	+	19.0147	1.64e-07	0.000123	GCTGAAGGGGAAGGCGGCGGA
AT2G40340	DREB2C	ERF	TaGS2-2A	956	976	+	18.9853	1.67e-07	0.000123	GCTGAAGGGGAAGGCGGCGGC
AT2G40340	DREB2C	ERF	TaGS1-2-4A	109	129	-	18.4853	2.27e-07	0.00016	TACCGTGGCGATGGTGGCGGG
AT2G40340	DREB2C	ERF	TaGS1-2-4A	342	362	-	18.4265	2.36e-07	0.00016	GTCATCGTCGGCGGTGGCGGG
AT2G40340	DREB2C	ERF	TaGS1-2-4B	372	392	-	18.3676	2.44e-07	0.00016	ATCATCGGTGGTGGTGGCGGT
AT2G40340	DREB2C	ERF	TaGS1-3-4A	942	962	-	18.0294	3e-07	0.000181	GATGGAGGCGGTGATGGAGAG
AT2G40340	DREB2C	ERF	TaGS1-2-4D	142	162	-	17.9706	3.11e-07	0.000181	TTCGCCTGGGAAGGCGGTGGC
AT2G40340	DREB2C	ERF	TaGS2-2B	878	898	-	17.9559	3.13e-07	0.000181	GGCGGCGAATGCAACGGAGAA
AT2G40340	DREB2C	ERF	TaGS2-2D	780	800	-	17.9412	3.16e-07	0.000181	GAGGGAGGAGGGGACGGAGGG
AT2G40340	DREB2C	ERF	TaGS1-3-4B	843	863	+	17.6176	3.84e-07	0.000213	GGCAGAGCCAGCTACGGCGGC
AT2G40340	DREB2C	ERF	TaGS1-2-4A	209	229	-	17.5441	4.01e-07	0.000215	TGTAGCTGTAGCGGCGGCGCG
AT2G40340	DREB2C	ERF	TaGS1-2-4D	27	47	-	16.5147	7.29e-07	0.00038	CGCGGCAGCGGTGGTGGCTCG
AT2G40340	DREB2C	ERF	TaGS1-2-4A	112	132	-	16.2647	8.4e-07	0.000426	CGCTACCGTGGCGATGGTGGC
AT2G44840	ERF13	ERF	TaGS2-2A	966	980	-	22.3906	6.28e-09	9.59e-05	CTCCGCCGCCGCCTT
AT2G44840	ERF13	ERF	TaGS2-2A	963	977	-	21.375	2.65e-08	0.000156	CGCCGCCGCCTTCCC
AT2G44840	ERF13	ERF	TaGS2-2B	966	980	-	21.25	3.07e-08	0.000156	CTCCGCCGCCTTCCC
AT2G44840	ERF13	ERF	TaGS1-2-4A	383	397	-	19.0156	3.15e-07	0.0012	CGCCGCCGCCAAGGG
AT2G44840	ERF13	ERF	TaGS1-2-4A	208	222	+	18.375	5.29e-07	0.00162	TCGCGCCGCCGCTAC
AT2G44940	ERF034	ERF	TaGS1-2-4A	346	360	-	18.4062	3.03e-07	0.00499	CATCGTCGGCGGTGG
AT3G11020	DREB2B	ERF	TaGS2-2A	961	981	+	21.5	9.15e-09	0.000127	AGGGGAAGGCGGCGGCGGAGT
AT3G11020	DREB2B	ERF	TaGS1-3-4A	943	963	-	20.8281	2.2e-08	0.000127	AGATGGAGGCGGTGATGGAGA
AT3G11020	DREB2B	ERF	TaGS1-2-4D	137	157	-	20.8125	2.25e-08	0.000127	CTGGGAAGGCGGTGGCAGGCG
AT3G11020	DREB2B	ERF	TaGS2-2B	964	984	+	19.2969	1.29e-07	0.000548	AGGGGAAGGCGGCGGAGTAAG
AT3G11020	DREB2B	ERF	TaGS1-2-4B	364	384	-	17.9219	5.05e-07	0.00171	TGGTGGTGGCGGTGACTCTTC
AT3G11020	DREB2B	ERF	TaGS1-2-4A	340	360	-	17.3906	8.1e-07	0.00221	CATCGTCGGCGGTGGCGGGGA
AT3G11020	DREB2B	ERF	TaGS1-2-4D	156	176	-	17.25	9.14e-07	0.00221	GCGCGATGGCGGTGTTCGCCT
AT3G15210	ERF4	ERF	TaGS2-2A	964	978	-	23.1719	1.02e-08	0.000114	CCGCCGCCGCCTTCC
AT3G15210	ERF4	ERF	TaGS2-2A	967	981	-	22.9219	1.31e-08	0.000114	ACTCCGCCGCCGCCT
AT3G15210	ERF4	ERF	TaGS1-2-4A	384	398	-	20.9062	7.49e-08	0.000438	TCGCCGCCGCCAAGG
AT3G15210	ERF4	ERF	TaGS2-2B	967	981	-	19.4844	2.08e-07	0.000911	ACTCCGCCGCCTTCC
AT3G15210	ERF4	ERF	TaGS1-2-4A	387	401	-	18.875	3.06e-07	0.00107	CCCTCGCCGCCGCCA
AT3G15210	ERF4	ERF	TaGS1-2-4A	210	224	+	17.75	6e-07	0.00175	GCGCCGCCGCTACAG
AT3G15210	ERF4	ERF	TaGS1-2-4A	177	191	+	16.8281	9.87e-07	0.00247	CCGCCTCCGCCGTCC
AT3G16770	RAP2-3	ERF	TaGS1-2-4A	210	217	+	17.8558	6.26e-07	0.00737	GCGCCGCC
AT3G20310	ERF7	ERF	TaGS1-2-4A	387	407	-	30.7031	3.22e-12	6e-08	CCTCCACCCTCGCCGCCGCCA
AT3G20310	ERF7	ERF	TaGS1-2-4A	98	118	+	25.3438	1.16e-09	9.91e-06	CCACCACCACCCCCGCCACCA
AT3G20310	ERF7	ERF	TaGS1-2-4A	390	410	-	25	1.59e-09	9.91e-06	CCTCCTCCACCCTCGCCGCCG
AT3G20310	ERF7	ERF	TaGS1-2-4A	101	121	+	22.9531	9.54e-09	3.84e-05	CCACCACCCCCGCCACCATCG
AT3G20310	ERF7	ERF	TaGS1-2-4D	45	65	+	22.5469	1.33e-08	3.84e-05	GCGCCACCACCTCCACCACCA
AT3G20310	ERF7	ERF	TaGS1-2-4A	104	124	+	22.5	1.39e-08	3.84e-05	CCACCCCCGCCACCATCGCCA
AT3G20310	ERF7	ERF	TaGS2-2A	967	987	-	22.4531	1.44e-08	3.84e-05	TTACTTACTCCGCCGCCGCCT
AT3G20310	ERF7	ERF	TaGS1-1-6B	619	639	-	22.0312	2.02e-08	4.72e-05	CCGCCGCACCCGACGCCGGCG
AT3G20310	ERF7	ERF	TaGS1-3-4A	940	960	+	21.6719	2.69e-08	5.07e-05	CCCTCTCCATCACCGCCTCCA
AT3G20310	ERF7	ERF	TaGS1-2-4D	48	68	+	21.6562	2.72e-08	5.07e-05	CCACCACCTCCACCACCATCG
AT3G20310	ERF7	ERF	TaGS1-2-4A	171	191	+	21.2656	3.68e-08	6.25e-05	GACCGCCCGCCTCCGCCGTCC
AT3G20310	ERF7	ERF	TaGS1-2-4D	51	71	+	20.9844	4.57e-08	7.1e-05	CCACCTCCACCACCATCGCCA
AT3G20310	ERF7	ERF	TaGS2-2B	882	902	+	20.6875	5.71e-08	7.79e-05	CCGTTGCATTCGCCGCCGGCG
AT3G20310	ERF7	ERF	TaGS1-2-4A	107	127	+	20.6562	5.85e-08	7.79e-05	CCCCCGCCACCATCGCCACGG
AT3G20310	ERF7	ERF	TaGS2-2B	879	899	+	20.5625	6.27e-08	7.8e-05	TCTCCGTTGCATTCGCCGCCG
AT3G20310	ERF7	ERF	TaGS1-3-4B	807	827	+	19.6406	1.23e-07	0.000143	GGGCCTCCTCCCCCGTCGCCA
AT3G20310	ERF7	ERF	TaGS1-3-4A	937	957	+	19.1719	1.71e-07	0.000184	CTGCCCTCTCCATCACCGCCT
AT3G20310	ERF7	ERF	TaGS2-2A	964	984	-	19.125	1.77e-07	0.000184	CTTACTCCGCCGCCGCCTTCC
AT3G20310	ERF7	ERF	TaGS1-2-4D	54	74	+	18.9219	2.04e-07	0.000201	CCTCCACCACCATCGCCACGG
AT3G20310	ERF7	ERF	TaGS1-2-4A	337	357	+	18.7656	2.27e-07	0.000204	GAGTCCCCGCCACCGCCGACG
AT3G20310	ERF7	ERF	TaGS1-1-6B	622	642	-	18.75	2.3e-07	0.000204	CGTCCGCCGCACCCGACGCCG
AT3G20310	ERF7	ERF	TaGS2-2D	865	885	+	18.5312	2.67e-07	0.000227	CTGTTGCATTCGCCGCCGGCG
AT3G20310	ERF7	ERF	TaGS2-2D	862	882	+	17.9062	4.07e-07	0.000326	TCTCTGTTGCATTCGCCGCCG
AT3G20310	ERF7	ERF	TaGS1-3-4B	810	830	+	17.8594	4.2e-07	0.000326	CCTCCTCCCCCGTCGCCACGC
AT3G20310	ERF7	ERF	TaGS1-3-4A	61	81	-	17.7812	4.42e-07	0.00033	GATCTGCCACCGTCGCCGTAA
AT3G20310	ERF7	ERF	TaGS1-2-4D	42	62	+	17.625	4.9e-07	0.000352	GCCGCGCCACCACCTCCACCA
AT3G20310	ERF7	ERF	TaGS1-2-4B	367	387	+	17.5	5.32e-07	0.000367	GAGTCACCGCCACCACCACCG
AT3G20310	ERF7	ERF	TaGS1-3-4A	44	64	-	17.4375	5.54e-07	0.000369	GTAACACCCACTCCGCCGCCC
AT3G20310	ERF7	ERF	TaGS1-3-4A	943	963	+	17.3125	6.01e-07	0.000387	TCTCCATCACCGCCTCCATCT
AT3G20310	ERF7	ERF	TaGS1-2-4A	384	404	-	17.2344	6.32e-07	0.000393	CCACCCTCGCCGCCGCCAAGG
AT3G20310	ERF7	ERF	TaGS1-1-6D	732	752	-	16.7344	8.7e-07	0.000465	TCTCTGCGGACTCCGCCGTGG
AT3G20310	ERF7	ERF	TaGS1-1-6A	747	767	-	16.7344	8.7e-07	0.000465	TCTCTGCGGACTCCGCCGTGG
AT3G20310	ERF7	ERF	TaGS1-2-4D	28	48	+	16.6719	9.05e-07	0.000465	GAGCCACCACCGCTGCCGCGC
AT3G20310	ERF7	ERF	TaGS1-3-4A	949	969	+	16.6719	9.05e-07	0.000465	TCACCGCCTCCATCTCCGGCG
AT3G20310	ERF7	ERF	TaGS2-2D	654	674	+	16.6406	9.23e-07	0.000465	ATGCCACTGCCCGCGCCGCGG
AT3G20310	ERF7	ERF	TaGS2-2A	670	690	+	16.6406	9.23e-07	0.000465	ATGCCACTGCCCGCGCCGCGG
AT3G20310	ERF7	ERF	TaGS2-2B	670	690	+	16.6406	9.23e-07	0.000465	ATGCCACTGCCCGCGCCGCGG
AT3G20310	ERF7	ERF	TaGS1-1-6D	606	626	-	16.5469	9.79e-07	0.000481	CCCCCGCACCTGCTGCCGGCG
AT3G23220	ERF095	ERF	TaGS2-2A	967	981	+	24.4531	3.36e-09	4.04e-05	AGGCGGCGGCGGAGT
AT3G23220	ERF095	ERF	TaGS1-2-4A	387	401	+	23.5625	7.34e-09	4.04e-05	TGGCGGCGGCGAGGG
AT3G23220	ERF095	ERF	TaGS2-2A	964	978	+	23.4375	8.28e-09	4.04e-05	GGAAGGCGGCGGCGG
AT3G23220	ERF095	ERF	TaGS1-2-4A	343	357	-	21.7656	3.35e-08	0.000123	CGTCGGCGGTGGCGG
AT3G23220	ERF095	ERF	TaGS1-2-4A	177	191	-	20.2031	1.03e-07	0.000276	GGACGGCGGAGGCGG
AT3G23220	ERF095	ERF	TaGS1-2-4A	340	354	-	19.9531	1.23e-07	0.000276	CGGCGGTGGCGGGGA
AT3G23220	ERF095	ERF	TaGS1-2-4A	384	398	+	19.7812	1.38e-07	0.000276	CCTTGGCGGCGGCGA
AT3G23220	ERF095	ERF	TaGS2-2D	871	885	-	19.4688	1.7e-07	0.000276	CGCCGGCGGCGAATG
AT3G23220	ERF095	ERF	TaGS2-2B	888	902	-	19.4688	1.7e-07	0.000276	CGCCGGCGGCGAATG
AT3G23220	ERF095	ERF	TaGS2-2B	967	981	+	19.1719	2.05e-07	0.000301	GGAAGGCGGCGGAGT
AT3G23220	ERF095	ERF	TaGS1-3-4A	64	78	+	18.7969	2.63e-07	0.000349	CGGCGACGGTGGCAG
AT3G23220	ERF095	ERF	TaGS1-2-4A	107	121	-	18.4062	3.33e-07	0.000396	CGATGGTGGCGGGGG
AT3G23220	ERF095	ERF	TaGS1-2-4B	373	387	-	18.3125	3.51e-07	0.000396	CGGTGGTGGTGGCGG
AT3G23220	ERF095	ERF	TaGS1-2-4B	370	384	-	17.5781	5.44e-07	0.000569	TGGTGGTGGCGGTGA
AT3G23220	ERF095	ERF	TaGS1-3-4A	946	960	-	16.75	8.71e-07	0.000851	TGGAGGCGGTGATGG
AT3G23220	ERF095	ERF	TaGS1-2-4A	207	221	-	16.5781	9.59e-07	0.000878	TAGCGGCGGCGCGAT
AT3G23240	ERF1B	ERF	TaGS1-2-4A	377	404	-	26.8906	2.51e-10	3.25e-06	CCACCCTCGCCGCCGCCAAGGGGCGCGG
AT3G23240	ERF1B	ERF	TaGS2-2A	957	984	-	26.2344	5.31e-10	3.43e-06	CTTACTCCGCCGCCGCCTTCCCCTTCAG
AT3G23240	ERF1B	ERF	TaGS2-2A	954	981	-	25.2969	1.46e-09	6.28e-06	ACTCCGCCGCCGCCTTCCCCTTCAGCGC
AT3G23240	ERF1B	ERF	TaGS2-2B	957	984	-	23.6875	7.1e-09	2.3e-05	CTTACTCCGCCGCCTTCCCCTTCAGCGC
AT3G23240	ERF1B	ERF	TaGS2-2D	868	895	+	21.5938	4.26e-08	0.00011	TTGCATTCGCCGCCGGCGGTTGATCGGC
AT3G23240	ERF1B	ERF	TaGS2-2B	885	912	+	21	6.7e-08	0.000144	TTGCATTCGCCGCCGGCGAGCGATCGGC
AT3G23240	ERF1B	ERF	TaGS1-2-4A	374	401	-	20.5312	9.44e-08	0.000174	CCCTCGCCGCCGCCAAGGGGCGCGGCTA
AT3G23240	ERF1B	ERF	TaGS1-2-4A	204	231	+	19.5	1.91e-07	0.000308	ACCATCGCGCCGCCGCTACAGCTACAAG
AT3G23240	ERF1B	ERF	TaGS1-1-6A	634	661	-	17.9375	4.89e-07	0.000677	CCGCACCCGCTGCCGGCGCTCCCACGAC
AT3G23240	ERF1B	ERF	TaGS1-1-6B	618	645	-	17.8125	5.23e-07	0.000677	TCACGTCCGCCGCACCCGACGCCGGCGC
AT3G23240	ERF1B	ERF	TaGS1-3-4A	51	78	-	17.5	6.19e-07	0.000707	CTGCCACCGTCGCCGTAACACCCACTCC
AT3G23240	ERF1B	ERF	TaGS1-2-4D	31	58	+	17.25	7.06e-07	0.000707	CCACCACCGCTGCCGCGCCACCACCTCC
AT3G23240	ERF1B	ERF	TaGS1-2-4A	131	158	+	17.2344	7.11e-07	0.000707	CGACGGCCGCTGCCACCCGTGTCGCCCG
AT3G23240	ERF1B	ERF	TaGS1-3-4A	800	827	+	17.0312	7.89e-07	0.000728	ACGTACCAGCCGCCCGCAACGCCCACCA
AT3G23240	ERF1B	ERF	TaGS2-2A	960	987	-	16.6719	9.41e-07	0.000811	TTACTTACTCCGCCGCCGCCTTCCCCTT
AT3G50260	ERF011	ERF	TaGS1-2-4A	340	354	+	22.125	6.95e-09	8.95e-05	TCCCCGCCACCGCCG
AT3G50260	ERF011	ERF	TaGS1-2-4A	343	357	+	21.9062	9.49e-09	8.95e-05	CCGCCACCGCCGACG
AT3G50260	ERF011	ERF	TaGS1-2-4A	387	401	-	21.6094	1.44e-08	9.07e-05	CCCTCGCCGCCGCCA
AT3G50260	ERF011	ERF	TaGS1-2-4A	177	191	+	20.9688	3.06e-08	0.000144	CCGCCTCCGCCGTCC
AT3G50260	ERF011	ERF	TaGS1-3-4A	44	58	-	19.4375	1.44e-07	0.000545	CCCACTCCGCCGCCC
AT3G50260	ERF011	ERF	TaGS1-2-4D	51	65	+	18.6875	2.96e-07	0.00085	CCACCTCCACCACCA
AT3G50260	ERF011	ERF	TaGS1-2-4A	390	404	-	18.6094	3.16e-07	0.00085	CCACCCTCGCCGCCG
AT3G50260	ERF011	ERF	TaGS2-2A	967	981	-	18.0156	5.17e-07	0.0011	ACTCCGCCGCCGCCT
AT3G50260	ERF011	ERF	TaGS1-2-4B	373	387	+	18	5.25e-07	0.0011	CCGCCACCACCACCG
AT3G50260	ERF011	ERF	TaGS1-3-4A	943	957	+	17.5469	7.52e-07	0.00142	TCTCCATCACCGCCT
AT3G50260	ERF011	ERF	TaGS1-2-4D	303	317	+	17.3906	8.49e-07	0.00143	TCCCTGCCGCCGACC
AT3G50260	ERF011	ERF	TaGS1-2-4D	137	151	+	17.2969	9.13e-07	0.00143	CGCCTGCCACCGCCT
AT3G57600	DREB2F	ERF	TaGS1-2-4A	343	353	+	23.9219	5.85e-09	7.59e-05	CCGCCACCGCC
AT3G57600	DREB2F	ERF	TaGS2-2A	968	978	-	23.5	8.8e-09	7.59e-05	CCGCCGCCGCC
AT3G57600	DREB2F	ERF	TaGS1-2-4A	388	398	-	20.75	8.44e-08	0.000414	TCGCCGCCGCC
AT3G57600	DREB2F	ERF	TaGS1-2-4D	140	150	+	20.5625	9.59e-08	0.000414	CTGCCACCGCC
AT3G57600	DREB2F	ERF	TaGS1-2-4D	31	41	+	19.4219	2.2e-07	0.000759	CCACCACCGCT
AT3G57600	DREB2F	ERF	TaGS1-3-4A	20	30	-	19.1562	2.69e-07	0.000774	CCTCCGCCGCT
AT3G57600	DREB2F	ERF	TaGS1-2-4B	373	383	+	18.75	3.7e-07	0.000913	CCGCCACCACC
AT3G57600	DREB2F	ERF	TaGS1-2-4A	210	220	+	17.8594	6.59e-07	0.00111	GCGCCGCCGCT
AT3G57600	DREB2F	ERF	TaGS1-3-4A	45	55	-	17.8125	7.05e-07	0.00111	ACTCCGCCGCC
AT3G57600	DREB2F	ERF	TaGS2-2B	971	981	-	17.8125	7.05e-07	0.00111	ACTCCGCCGCC
AT3G57600	DREB2F	ERF	TaGS2-2A	971	981	-	17.8125	7.05e-07	0.00111	ACTCCGCCGCC
AT3G57600	DREB2F	ERF	TaGS1-2-4D	54	64	+	17.0469	9.33e-07	0.00134	CCTCCACCACC
AT4G06746	RAP2-9	ERF	TaGS1-2-4D	301	319	+	18.1719	6.62e-07	0.0107	AGTCCCTGCCGCCGACCAC
AT4G16750	ERF039	ERF	TaGS1-2-4A	344	358	+	21.5625	4.46e-09	7.37e-05	CGCCACCGCCGACGA
AT4G16750	ERF039	ERF	TaGS1-2-4A	341	355	+	20.8594	1.23e-08	0.000102	CCCCGCCACCGCCGA
AT4G16750	ERF039	ERF	TaGS1-2-4A	386	400	-	20.0312	4e-08	0.000221	CCTCGCCGCCGCCAA
AT4G16750	ERF039	ERF	TaGS1-2-4A	389	403	-	19.0625	1.31e-07	0.000542	CACCCTCGCCGCCGC
AT4G16750	ERF039	ERF	TaGS2-2A	966	980	-	17.4375	7.05e-07	0.00233	CTCCGCCGCCGCCTT
AT4G17490	ERF6	ERF	TaGS2-2A	964	984	-	26.2969	1.06e-09	1.28e-05	CTTACTCCGCCGCCGCCTTCC
AT4G17490	ERF6	ERF	TaGS1-2-4A	384	404	-	25.3906	2.34e-09	1.31e-05	CCACCCTCGCCGCCGCCAAGG
AT4G17490	ERF6	ERF	TaGS2-2A	961	981	-	25	3.25e-09	1.31e-05	ACTCCGCCGCCGCCTTCCCCT
AT4G17490	ERF6	ERF	TaGS1-2-4A	104	124	+	22.3125	2.44e-08	6.03e-05	CCACCCCCGCCACCATCGCCA
AT4G17490	ERF6	ERF	TaGS1-2-4A	381	401	-	22.2812	2.5e-08	6.03e-05	CCCTCGCCGCCGCCAAGGGGC
AT4G17490	ERF6	ERF	TaGS2-2B	964	984	-	21.6719	3.74e-08	7.53e-05	CTTACTCCGCCGCCTTCCCCT
AT4G17490	ERF6	ERF	TaGS1-2-4B	367	387	+	20.625	7.22e-08	0.000124	GAGTCACCGCCACCACCACCG
AT4G17490	ERF6	ERF	TaGS1-2-4A	204	224	+	20.0625	1.01e-07	0.000151	ACCATCGCGCCGCCGCTACAG
AT4G17490	ERF6	ERF	TaGS1-2-4A	337	357	+	19.875	1.12e-07	0.000151	GAGTCCCCGCCACCGCCGACG
AT4G17490	ERF6	ERF	TaGS1-2-4A	340	360	+	18.875	1.95e-07	0.000236	TCCCCGCCACCGCCGACGATG
AT4G17490	ERF6	ERF	TaGS1-3-4A	38	58	-	18.5312	2.34e-07	0.000257	CCCACTCCGCCGCCCAGGCCT
AT4G17490	ERF6	ERF	TaGS2-2D	868	888	+	17.7812	3.43e-07	0.000346	TTGCATTCGCCGCCGGCGGTT
AT4G17490	ERF6	ERF	TaGS2-2B	885	905	+	17.2031	4.55e-07	0.000423	TTGCATTCGCCGCCGGCGAGC
AT4G17490	ERF6	ERF	TaGS1-2-4D	39	59	+	16.8906	5.28e-07	0.000455	GCTGCCGCGCCACCACCTCCA
AT4G17490	ERF6	ERF	TaGS1-2-4A	174	194	+	16.7344	5.68e-07	0.000457	CGCCCGCCTCCGCCGTCCTAG
AT4G17490	ERF6	ERF	TaGS1-2-4A	101	121	+	16.0312	7.83e-07	0.00059	CCACCACCCCCGCCACCATCG
AT4G17490	ERF6	ERF	TaGS1-2-4D	51	71	+	15.7188	8.98e-07	0.000638	CCACCTCCACCACCATCGCCA
AT4G18450	ERF091	ERF	TaGS1-2-4A	389	405	+	24.2344	5.04e-09	6.65e-05	GCGGCGGCGAGGGTGGA
AT4G18450	ERF091	ERF	TaGS2-2A	969	985	+	23.6094	8.41e-09	6.65e-05	GCGGCGGCGGAGTAAGT
AT4G18450	ERF091	ERF	TaGS2-2A	966	982	+	22.8594	1.55e-08	6.95e-05	AAGGCGGCGGCGGAGTA
AT4G18450	ERF091	ERF	TaGS1-2-4A	386	402	+	22.6875	1.76e-08	6.95e-05	TTGGCGGCGGCGAGGGT
AT4G18450	ERF091	ERF	TaGS1-2-4A	173	189	-	20.3281	9.25e-08	0.000293	ACGGCGGAGGCGGGCGG
AT4G18450	ERF091	ERF	TaGS1-2-4A	339	355	-	19.6719	1.4e-07	0.000368	TCGGCGGTGGCGGGGAC
AT4G18450	ERF091	ERF	TaGS2-2B	969	985	+	19.25	1.81e-07	0.000409	AAGGCGGCGGAGTAAGT
AT4G18450	ERF091	ERF	TaGS2-2D	867	883	-	18.7344	2.46e-07	0.000432	CCGGCGGCGAATGCAAC
AT4G18450	ERF091	ERF	TaGS2-2B	884	900	-	18.7344	2.46e-07	0.000432	CCGGCGGCGAATGCAAC
AT4G18450	ERF091	ERF	TaGS1-2-4A	103	119	-	17.75	4.29e-07	0.000679	ATGGTGGCGGGGGTGGT
AT4G18450	ERF091	ERF	TaGS1-2-4A	203	219	-	16.7969	7.14e-07	0.00103	GCGGCGGCGCGATGGTG
AT4G23750	CRF2	ERF	TaGS1-3-4A	45	52	-	18.5426	6.26e-07	0.00144	CCGCCGCC
AT4G23750	CRF2	ERF	TaGS1-2-4A	388	395	-	18.5426	6.26e-07	0.00144	CCGCCGCC
AT4G23750	CRF2	ERF	TaGS2-2A	968	975	-	18.5426	6.26e-07	0.00144	CCGCCGCC
AT4G23750	CRF2	ERF	TaGS2-2B	971	978	-	18.5426	6.26e-07	0.00144	CCGCCGCC
AT4G23750	CRF2	ERF	TaGS2-2A	971	978	-	18.5426	6.26e-07	0.00144	CCGCCGCC
AT4G27950	CRF4	ERF	TaGS2-2A	961	981	-	27.4853	3.82e-10	6.55e-06	ACTCCGCCGCCGCCTTCCCCT
AT4G27950	CRF4	ERF	TaGS1-2-4A	104	124	+	25.1176	2.52e-09	2.1e-05	CCACCCCCGCCACCATCGCCA
AT4G27950	CRF4	ERF	TaGS1-2-4A	390	410	-	24.4118	4.27e-09	2.1e-05	CCTCCTCCACCCTCGCCGCCG
AT4G27950	CRF4	ERF	TaGS2-2A	958	978	-	24.2206	4.91e-09	2.1e-05	CCGCCGCCGCCTTCCCCTTCA
AT4G27950	CRF4	ERF	TaGS1-2-4A	107	127	+	23.8676	6.33e-09	2.17e-05	CCCCCGCCACCATCGCCACGG
AT4G27950	CRF4	ERF	TaGS1-2-4D	51	71	+	22.6029	1.53e-08	4.06e-05	CCACCTCCACCACCATCGCCA
AT4G27950	CRF4	ERF	TaGS1-2-4A	98	118	+	22.4559	1.69e-08	4.06e-05	CCACCACCACCCCCGCCACCA
AT4G27950	CRF4	ERF	TaGS1-2-4B	367	387	+	22	2.3e-08	4.06e-05	GAGTCACCGCCACCACCACCG
AT4G27950	CRF4	ERF	TaGS1-2-4D	54	74	+	21.9853	2.32e-08	4.06e-05	CCTCCACCACCATCGCCACGG
AT4G27950	CRF4	ERF	TaGS1-3-4A	949	969	+	21.9559	2.36e-08	4.06e-05	TCACCGCCTCCATCTCCGGCG
AT4G27950	CRF4	ERF	TaGS1-2-4B	370	390	+	21.2794	3.68e-08	5.29e-05	TCACCGCCACCACCACCGATG
AT4G27950	CRF4	ERF	TaGS1-2-4D	45	65	+	21.2647	3.72e-08	5.29e-05	GCGCCACCACCTCCACCACCA
AT4G27950	CRF4	ERF	TaGS1-2-4D	42	62	+	21.1176	4.08e-08	5.29e-05	GCCGCGCCACCACCTCCACCA
AT4G27950	CRF4	ERF	TaGS2-2A	964	984	-	21.0294	4.32e-08	5.29e-05	CTTACTCCGCCGCCGCCTTCC
AT4G27950	CRF4	ERF	TaGS1-3-4A	946	966	+	20.7941	5.02e-08	5.43e-05	CCATCACCGCCTCCATCTCCG
AT4G27950	CRF4	ERF	TaGS1-2-4A	95	115	+	20.7794	5.07e-08	5.43e-05	GAGCCACCACCACCCCCGCCA
AT4G27950	CRF4	ERF	TaGS1-2-4A	343	363	+	20.6324	5.56e-08	5.61e-05	CCGCCACCGCCGACGATGACC
AT4G27950	CRF4	ERF	TaGS1-2-4D	28	48	+	20.4265	6.32e-08	5.71e-05	GAGCCACCACCGCTGCCGCGC
AT4G27950	CRF4	ERF	TaGS1-2-4D	48	68	+	20.4265	6.32e-08	5.71e-05	CCACCACCTCCACCACCATCG
AT4G27950	CRF4	ERF	TaGS1-2-4A	340	360	+	20.3235	6.74e-08	5.78e-05	TCCCCGCCACCGCCGACGATG
AT4G27950	CRF4	ERF	TaGS1-2-4D	140	160	+	19.8088	9.25e-08	7.21e-05	CTGCCACCGCCTTCCCAGGCG
AT4G27950	CRF4	ERF	TaGS1-2-4A	378	398	-	19.8088	9.25e-08	7.21e-05	TCGCCGCCGCCAAGGGGCGCG
AT4G27950	CRF4	ERF	TaGS2-2B	961	981	-	19.5588	1.08e-07	8.03e-05	ACTCCGCCGCCTTCCCCTTCA
AT4G27950	CRF4	ERF	TaGS2-2B	964	984	-	19.4559	1.15e-07	8.19e-05	CTTACTCCGCCGCCTTCCCCT
AT4G27950	CRF4	ERF	TaGS1-2-4A	381	401	-	18.9706	1.53e-07	9.77e-05	CCCTCGCCGCCGCCAAGGGGC
AT4G27950	CRF4	ERF	TaGS1-2-4D	25	45	+	18.8971	1.6e-07	9.77e-05	GCCGAGCCACCACCGCTGCCG
AT4G27950	CRF4	ERF	TaGS1-3-4A	38	58	-	18.8529	1.64e-07	9.77e-05	CCCACTCCGCCGCCCAGGCCT
AT4G27950	CRF4	ERF	TaGS2-2A	955	975	-	18.8382	1.65e-07	9.77e-05	CCGCCGCCTTCCCCTTCAGCG
AT4G27950	CRF4	ERF	TaGS2-2B	958	978	-	18.8382	1.65e-07	9.77e-05	CCGCCGCCTTCCCCTTCAGCG
AT4G27950	CRF4	ERF	TaGS1-2-4D	57	77	+	18.3676	2.17e-07	0.000124	CCACCACCATCGCCACGGCAG
AT4G27950	CRF4	ERF	TaGS1-2-4A	337	357	+	18.0588	2.59e-07	0.000142	GAGTCCCCGCCACCGCCGACG
AT4G27950	CRF4	ERF	TaGS1-3-4A	58	78	-	18.0147	2.66e-07	0.000142	CTGCCACCGTCGCCGTAACAC
AT4G27950	CRF4	ERF	TaGS1-3-4A	13	33	-	17.9706	2.73e-07	0.000142	AAACCTCCGCCGCTCCGCCCG
AT4G27950	CRF4	ERF	TaGS1-2-4A	393	413	-	17.8824	2.87e-07	0.000145	CTCCCTCCTCCACCCTCGCCG
AT4G27950	CRF4	ERF	TaGS1-3-4B	845	865	-	17.7353	3.11e-07	0.000153	GTGCCGCCGTAGCTGGCTCTG
AT4G27950	CRF4	ERF	TaGS2-2D	778	798	+	17.3824	3.79e-07	0.000174	TTCCCTCCGTCCCCTCCTCCC
AT4G27950	CRF4	ERF	TaGS1-2-4D	31	51	+	17.3529	3.85e-07	0.000174	CCACCACCGCTGCCGCGCCAC
AT4G27950	CRF4	ERF	TaGS1-2-4A	207	227	+	17.3529	3.85e-07	0.000174	ATCGCGCCGCCGCTACAGCTA
AT4G27950	CRF4	ERF	TaGS1-2-4A	177	197	+	17.25	4.08e-07	0.000179	CCGCCTCCGCCGTCCTAGGAA
AT4G27950	CRF4	ERF	TaGS1-2-4A	387	407	-	17	4.68e-07	0.000201	CCTCCACCCTCGCCGCCGCCA
AT4G27950	CRF4	ERF	TaGS1-2-4A	110	130	+	16.5441	5.99e-07	0.000251	CCGCCACCATCGCCACGGTAG
AT4G27950	CRF4	ERF	TaGS1-2-4A	210	230	+	16.4706	6.23e-07	0.000252	GCGCCGCCGCTACAGCTACAA
AT4G27950	CRF4	ERF	TaGS1-3-4A	10	30	-	16.4412	6.33e-07	0.000252	CCTCCGCCGCTCCGCCCGGGT
AT4G27950	CRF4	ERF	TaGS1-2-4B	373	393	+	16.2353	7.06e-07	0.000275	CCGCCACCACCACCGATGATC
AT4G27950	CRF4	ERF	TaGS1-3-4A	35	55	-	16.0882	7.63e-07	0.000291	ACTCCGCCGCCCAGGCCTTGC
AT4G27950	CRF4	ERF	TaGS1-2-4A	180	200	+	16.0441	7.81e-07	0.000291	CCTCCGCCGTCCTAGGAAGCC
AT4G27950	CRF4	ERF	TaGS1-3-4A	952	972	+	15.8971	8.44e-07	0.000308	CCGCCTCCATCTCCGGCGACC
AT4G27950	CRF4	ERF	TaGS1-1-6B	936	956	+	15.6471	9.62e-07	0.000344	CCACCCCCACCCCCACCCGCC
AT4G28140	ERF054	ERF	TaGS1-2-4A	388	407	+	27.2969	1.11e-11	1.4e-07	GGCGGCGGCGAGGGTGGAGG
AT4G28140	ERF054	ERF	TaGS1-2-4A	171	190	-	22.9375	4.46e-09	2.39e-05	GACGGCGGAGGCGGGCGGTC
AT4G28140	ERF054	ERF	TaGS1-2-4A	337	356	-	22.7188	5.71e-09	2.39e-05	GTCGGCGGTGGCGGGGACTC
AT4G28140	ERF054	ERF	TaGS1-2-4A	391	410	+	22.2969	9.08e-09	2.85e-05	GGCGGCGAGGGTGGAGGAGG
AT4G28140	ERF054	ERF	TaGS1-3-4A	937	956	-	20.6094	5.01e-08	0.000115	GGCGGTGATGGAGAGGGCAG
AT4G28140	ERF054	ERF	TaGS1-3-4A	45	64	+	20.5156	5.48e-08	0.000115	GGCGGCGGAGTGGGTGTTAC
AT4G28140	ERF054	ERF	TaGS1-1-6B	620	639	+	20.0312	8.56e-08	0.000139	GCCGGCGTCGGGTGCGGCGG
AT4G28140	ERF054	ERF	TaGS2-2A	968	987	+	19.9688	9.06e-08	0.000139	GGCGGCGGCGGAGTAAGTAA
AT4G28140	ERF054	ERF	TaGS1-2-4A	334	353	-	19.8594	9.99e-08	0.000139	GGCGGTGGCGGGGACTCTTC
AT4G28140	ERF054	ERF	TaGS2-2B	882	901	-	19.4062	1.49e-07	0.000187	GCCGGCGGCGAATGCAACGG
AT4G28140	ERF054	ERF	TaGS1-2-4D	131	150	-	19.2656	1.68e-07	0.000192	GGCGGTGGCAGGCGGCCGGT
AT4G28140	ERF054	ERF	TaGS1-2-4B	370	389	-	18.8281	2.42e-07	0.000253	ATCGGTGGTGGTGGCGGTGA
AT4G28140	ERF054	ERF	TaGS1-2-4A	101	120	-	18.7031	2.68e-07	0.000259	GATGGTGGCGGGGGTGGTGG
AT4G28140	ERF054	ERF	TaGS1-2-4D	45	64	-	18.4219	3.37e-07	0.000302	GGTGGTGGAGGTGGTGGCGC
AT4G28140	ERF054	ERF	TaGS1-2-4A	98	117	-	18	4.69e-07	0.000392	GGTGGCGGGGGTGGTGGTGG
AT4G28140	ERF054	ERF	TaGS1-3-4A	952	971	-	17.8438	5.28e-07	0.000415	GTCGCCGGAGATGGAGGCGG
AT4G28140	ERF054	ERF	TaGS2-2B	879	898	-	17.7188	5.81e-07	0.000429	GGCGGCGAATGCAACGGAGA
AT4G28140	ERF054	ERF	TaGS2-2D	865	884	-	17.4062	7.34e-07	0.000512	GCCGGCGGCGAATGCAACAG
AT4G31060	ERF015	ERF	TaGS1-2-4B	370	389	+	21.5781	1.62e-08	0.000248	TCACCGCCACCACCACCGAT
AT4G31060	ERF015	ERF	TaGS2-2A	959	978	-	20.4375	5.87e-08	0.000449	CCGCCGCCGCCTTCCCCTTC
AT4G31060	ERF015	ERF	TaGS1-3-4A	56	75	-	19	2.41e-07	0.00112	CCACCGTCGCCGTAACACCC
AT4G31060	ERF015	ERF	TaGS1-2-4A	346	365	+	18.7812	2.93e-07	0.00112	CCACCGCCGACGATGACCGG
AT4G31060	ERF015	ERF	TaGS1-3-4A	949	968	+	18.25	4.63e-07	0.00142	TCACCGCCTCCATCTCCGGC
AT4G31060	ERF015	ERF	TaGS1-2-4A	349	368	+	17.9688	5.83e-07	0.00149	CCGCCGACGATGACCGGGCT
AT4G34410	ERF109	ERF	TaGS2-2A	963	977	+	23.2969	1.68e-09	2.81e-05	GGGAAGGCGGCGGCG
AT4G34410	ERF109	ERF	TaGS2-2B	966	980	+	21.4531	2.2e-08	0.000183	GGGAAGGCGGCGGAG
AT4G34410	ERF109	ERF	TaGS1-2-4A	211	225	-	20.9062	4.01e-08	0.000223	GCTGTAGCGGCGGCG
AT4G34410	ERF109	ERF	TaGS1-2-4A	383	397	+	20.3906	6.79e-08	0.000283	CCCTTGGCGGCGGCG
AT4G34410	ERF109	ERF	TaGS2-2A	966	980	+	18.7031	3.26e-07	0.00108	AAGGCGGCGGCGGAG
AT4G36900	RAP2-10	ERF	TaGS1-2-4A	209	218	+	19.3846	2.09e-07	0.00196	CGCGCCGCCG
AT4G36900	RAP2-10	ERF	TaGS2-2A	967	976	-	18.5983	3.83e-07	0.00196	GCCGCCGCCT
AT4G36900	RAP2-10	ERF	TaGS1-1-6B	587	596	+	17.3077	6.27e-07	0.00214	GGCGCCGGCC
AT5G07310	ERF115	ERF	TaGS1-2-4B	373	387	+	23.3125	7.3e-09	0.000124	CCGCCACCACCACCG
AT5G07310	ERF115	ERF	TaGS2-2A	964	978	-	22.5625	1.33e-08	0.000124	CCGCCGCCGCCTTCC
AT5G07310	ERF115	ERF	TaGS1-2-4A	343	357	+	21.9844	2.16e-08	0.000135	CCGCCACCGCCGACG
AT5G07310	ERF115	ERF	TaGS1-2-4A	110	124	+	21.5469	3.02e-08	0.000141	CCGCCACCATCGCCA
AT5G07310	ERF115	ERF	TaGS1-3-4A	952	966	+	20.1094	8.84e-08	0.000292	CCGCCTCCATCTCCG
AT5G07310	ERF115	ERF	TaGS1-2-4D	31	45	+	20.0312	9.37e-08	0.000292	CCACCACCGCTGCCG
AT5G07310	ERF115	ERF	TaGS1-2-4A	210	224	+	19.0469	1.89e-07	0.000389	GCGCCGCCGCTACAG
AT5G07310	ERF115	ERF	TaGS1-2-4A	177	191	+	18.9844	1.97e-07	0.000389	CCGCCTCCGCCGTCC
AT5G07310	ERF115	ERF	TaGS1-3-4A	64	78	-	18.8594	2.15e-07	0.000389	CTGCCACCGTCGCCG
AT5G07310	ERF115	ERF	TaGS2-2A	961	975	-	18.7188	2.37e-07	0.000389	CCGCCGCCTTCCCCT
AT5G07310	ERF115	ERF	TaGS2-2B	964	978	-	18.7188	2.37e-07	0.000389	CCGCCGCCTTCCCCT
AT5G07310	ERF115	ERF	TaGS1-1-6B	625	639	-	18.6406	2.5e-07	0.000389	CCGCCGCACCCGACG
AT5G07310	ERF115	ERF	TaGS1-2-4D	45	59	+	18.2812	3.17e-07	0.000457	GCGCCACCACCTCCA
AT5G07310	ERF115	ERF	TaGS1-2-4A	213	227	+	17.7812	4.43e-07	0.000592	CCGCCGCTACAGCTA
AT5G07310	ERF115	ERF	TaGS1-2-4D	57	71	+	17.625	4.9e-07	0.000611	CCACCACCATCGCCA
AT5G07310	ERF115	ERF	TaGS2-2A	967	981	-	17.4531	5.49e-07	0.000642	ACTCCGCCGCCGCCT
AT5G07310	ERF115	ERF	TaGS1-2-4A	125	139	-	17.3281	5.94e-07	0.000651	CGGCCGTCGCTACCG
AT5G07310	ERF115	ERF	TaGS1-2-4B	370	384	+	17.25	6.26e-07	0.000651	TCACCGCCACCACCA
AT5G07310	ERF115	ERF	TaGS1-2-4A	98	112	+	16.8906	7.88e-07	0.000776	CCACCACCACCCCCG
AT5G07310	ERF115	ERF	TaGS1-2-4D	34	48	+	16.5312	9.88e-07	0.000925	CCACCGCTGCCGCGC
AT5G13910	LEP	ERF	TaGS2-2A	959	979	-	27.3594	2.26e-10	3.45e-06	TCCGCCGCCGCCTTCCCCTTC
AT5G13910	LEP	ERF	TaGS2-2A	962	982	-	26.6406	4.65e-10	3.54e-06	TACTCCGCCGCCGCCTTCCCC
AT5G13910	LEP	ERF	TaGS2-2B	962	982	-	22.3438	1.92e-08	9.71e-05	TACTCCGCCGCCTTCCCCTTC
AT5G13910	LEP	ERF	TaGS1-2-4A	209	229	+	21.9062	2.68e-08	9.71e-05	CGCGCCGCCGCTACAGCTACA
AT5G13910	LEP	ERF	TaGS1-2-4A	379	399	-	21.6719	3.18e-08	9.71e-05	CTCGCCGCCGCCAAGGGGCGC
AT5G13910	LEP	ERF	TaGS1-2-4A	342	362	+	21.4219	3.83e-08	9.72e-05	CCCGCCACCGCCGACGATGAC
AT5G13910	LEP	ERF	TaGS1-1-6B	623	643	-	21.0312	5.07e-08	9.88e-05	ACGTCCGCCGCACCCGACGCC
AT5G13910	LEP	ERF	TaGS1-3-4A	11	31	-	21	5.18e-08	9.88e-05	ACCTCCGCCGCTCCGCCCGGG
AT5G13910	LEP	ERF	TaGS1-2-4B	369	389	+	20.4219	7.77e-08	0.000132	GTCACCGCCACCACCACCGAT
AT5G13910	LEP	ERF	TaGS1-2-4D	30	50	+	19.9688	1.06e-07	0.000161	GCCACCACCGCTGCCGCGCCA
AT5G13910	LEP	ERF	TaGS1-2-4A	106	126	+	19.7344	1.24e-07	0.000172	ACCCCCGCCACCATCGCCACG
AT5G13910	LEP	ERF	TaGS1-2-4A	97	117	+	19.25	1.7e-07	0.000209	GCCACCACCACCCCCGCCACC
AT5G13910	LEP	ERF	TaGS1-3-4A	56	76	-	19.125	1.85e-07	0.000209	GCCACCGTCGCCGTAACACCC
AT5G13910	LEP	ERF	TaGS1-2-4D	44	64	+	18.9531	2.07e-07	0.000209	CGCGCCACCACCTCCACCACC
AT5G13910	LEP	ERF	TaGS1-2-4D	41	61	+	18.8281	2.24e-07	0.000209	TGCCGCGCCACCACCTCCACC
AT5G13910	LEP	ERF	TaGS1-2-4A	339	359	+	18.8281	2.24e-07	0.000209	GTCCCCGCCACCGCCGACGAT
AT5G13910	LEP	ERF	TaGS1-1-6B	742	762	-	18.75	2.35e-07	0.000209	ACCTCCGCCGTGGCGACGTCT
AT5G13910	LEP	ERF	TaGS1-2-4A	179	199	+	18.6719	2.47e-07	0.000209	GCCTCCGCCGTCCTAGGAAGC
AT5G13910	LEP	ERF	TaGS1-2-4A	391	411	-	18.3906	2.95e-07	0.000224	CCCTCCTCCACCCTCGCCGCC
AT5G13910	LEP	ERF	TaGS1-2-4B	270	290	+	18.3281	3.06e-07	0.000224	CGCGTCGCCGCTACAGCTGTG
AT5G13910	LEP	ERF	TaGS1-3-4A	36	56	-	18.3125	3.09e-07	0.000224	CACTCCGCCGCCCAGGCCTTG
AT5G13910	LEP	ERF	TaGS1-3-4A	53	73	-	18.2188	3.28e-07	0.000227	ACCGTCGCCGTAACACCCACT
AT5G13910	LEP	ERF	TaGS1-3-4A	948	968	+	18.0469	3.64e-07	0.000236	ATCACCGCCTCCATCTCCGGC
AT5G13910	LEP	ERF	TaGS1-3-4B	846	866	-	18.0156	3.71e-07	0.000236	GGTGCCGCCGTAGCTGGCTCT
AT5G13910	LEP	ERF	TaGS1-2-4A	94	114	+	17.7812	4.28e-07	0.000261	CGAGCCACCACCACCCCCGCC
AT5G13910	LEP	ERF	TaGS1-3-4A	945	965	+	17.625	4.7e-07	0.000276	TCCATCACCGCCTCCATCTCC
AT5G13910	LEP	ERF	TaGS2-2A	956	976	-	17.5469	4.93e-07	0.000276	GCCGCCGCCTTCCCCTTCAGC
AT5G13910	LEP	ERF	TaGS1-2-4D	50	70	+	17.5	5.07e-07	0.000276	ACCACCTCCACCACCATCGCC
AT5G13910	LEP	ERF	TaGS1-2-4D	139	159	+	16.9844	6.87e-07	0.000361	CCTGCCACCGCCTTCCCAGGC
AT5G13910	LEP	ERF	TaGS2-2B	959	979	-	16.9062	7.19e-07	0.000365	TCCGCCGCCTTCCCCTTCAGC
AT5G13910	LEP	ERF	TaGS1-2-4A	382	402	-	16.7344	7.94e-07	0.00039	ACCCTCGCCGCCGCCAAGGGG
AT5G13910	LEP	ERF	TaGS1-2-4D	53	73	+	16.5469	8.83e-07	0.000415	ACCTCCACCACCATCGCCACG
AT5G13910	LEP	ERF	TaGS1-1-6B	611	631	-	16.5156	8.99e-07	0.000415	CCCGACGCCGGCGCTCCCACG
AT5G13910	LEP	ERF	TaGS1-3-4A	951	971	+	16.375	9.74e-07	0.000437	ACCGCCTCCATCTCCGGCGAC
AT5G18450	DREB2G	ERF	TaGS1-2-4D	47	61	-	22.5781	1.2e-08	9.54e-05	GGTGGAGGTGGTGGC
AT5G18450	DREB2G	ERF	TaGS2-2A	962	976	+	22.4844	1.31e-08	9.54e-05	GGGGAAGGCGGCGGC
AT5G18450	DREB2G	ERF	TaGS2-2B	965	979	+	22.0938	1.88e-08	9.54e-05	GGGGAAGGCGGCGGA
AT5G18450	DREB2G	ERF	TaGS2-2A	965	979	+	22.0625	1.94e-08	9.54e-05	GAAGGCGGCGGCGGA
AT5G18450	DREB2G	ERF	TaGS1-2-4B	369	383	-	21.4219	3.25e-08	0.000128	GGTGGTGGCGGTGAC
AT5G18450	DREB2G	ERF	TaGS1-2-4D	33	47	-	20.9531	4.95e-08	0.000162	CGCGGCAGCGGTGGT
AT5G18450	DREB2G	ERF	TaGS1-2-4A	97	111	-	20.5469	7.09e-08	0.000199	GGGGGTGGTGGTGGC
AT5G18450	DREB2G	ERF	TaGS1-2-4D	30	44	-	20.2344	9.21e-08	0.000226	GGCAGCGGTGGTGGC
AT5G18450	DREB2G	ERF	TaGS1-2-4D	142	156	-	19.9688	1.16e-07	0.000232	TGGGAAGGCGGTGGC
AT5G18450	DREB2G	ERF	TaGS1-2-4B	372	386	-	19.9375	1.18e-07	0.000232	GGTGGTGGTGGCGGT
AT5G18450	DREB2G	ERF	TaGS1-2-4D	50	64	-	18.8906	2.62e-07	0.000417	GGTGGTGGAGGTGGT
AT5G18450	DREB2G	ERF	TaGS1-2-4A	212	226	-	18.8594	2.69e-07	0.000417	AGCTGTAGCGGCGGC
AT5G18450	DREB2G	ERF	TaGS1-2-4D	56	70	-	18.8125	2.77e-07	0.000417	GGCGATGGTGGTGGA
AT5G18450	DREB2G	ERF	TaGS1-2-4A	18	32	-	18.7031	2.98e-07	0.000417	GCTGGAGGTGGTGGT
AT5G18450	DREB2G	ERF	TaGS1-2-4A	100	114	-	18.5312	3.36e-07	0.000439	GGCGGGGGTGGTGGT
AT5G18450	DREB2G	ERF	TaGS1-3-4A	948	962	-	18.4062	3.67e-07	0.00045	GATGGAGGCGGTGAT
AT5G18450	DREB2G	ERF	TaGS1-2-4A	342	356	-	17.7656	5.65e-07	0.000653	GTCGGCGGTGGCGGG
AT5G18450	DREB2G	ERF	TaGS1-2-4A	345	359	-	17.4375	7.08e-07	0.000771	ATCGTCGGCGGTGGC
AT5G18450	DREB2G	ERF	TaGS1-2-4A	109	123	-	17.1562	8.56e-07	0.000884	GGCGATGGTGGCGGG
AT5G18560	ERF086	ERF	TaGS1-2-4A	387	401	-	24.4688	1.82e-09	2.19e-05	CCCTCGCCGCCGCCA
AT5G18560	ERF086	ERF	TaGS2-2A	967	981	-	24.0469	2.99e-09	2.19e-05	ACTCCGCCGCCGCCT
AT5G18560	ERF086	ERF	TaGS1-2-4A	177	191	+	23.8906	3.5e-09	2.19e-05	CCGCCTCCGCCGTCC
AT5G18560	ERF086	ERF	TaGS2-2A	970	984	-	20.7031	7.51e-08	0.000353	CTTACTCCGCCGCCG
AT5G18560	ERF086	ERF	TaGS1-3-4A	44	58	-	20.3906	9.6e-08	0.000361	CCCACTCCGCCGCCC
AT5G18560	ERF086	ERF	TaGS2-2B	970	984	-	19.7188	1.6e-07	0.000495	CTTACTCCGCCGCCT
AT5G18560	ERF086	ERF	TaGS1-2-4A	343	357	+	19.5312	1.84e-07	0.000495	CCGCCACCGCCGACG
AT5G18560	ERF086	ERF	TaGS1-3-4A	61	75	-	18.5781	3.57e-07	0.000732	CCACCGTCGCCGTAA
AT5G18560	ERF086	ERF	TaGS2-2D	871	885	+	18.3906	4.03e-07	0.000732	CATTCGCCGCCGGCG
AT5G18560	ERF086	ERF	TaGS2-2B	888	902	+	18.3906	4.03e-07	0.000732	CATTCGCCGCCGGCG
AT5G18560	ERF086	ERF	TaGS2-2A	964	978	-	18.2969	4.29e-07	0.000732	CCGCCGCCGCCTTCC
AT5G18560	ERF086	ERF	TaGS1-2-4A	340	354	+	17.6719	6.34e-07	0.000993	TCCCCGCCACCGCCG
AT5G18560	ERF086	ERF	TaGS1-3-4A	19	33	-	17.4062	7.46e-07	0.00108	AAACCTCCGCCGCTC
AT5G18560	ERF086	ERF	TaGS1-2-4A	207	221	+	17.2812	8.04e-07	0.00108	ATCGCGCCGCCGCTA
AT5G19790	RAP2-11	ERF	TaGS1-2-4A	177	191	+	23.0312	2.22e-09	2.02e-05	CCGCCTCCGCCGTCC
AT5G19790	RAP2-11	ERF	TaGS2-2D	871	885	+	22.5469	4.37e-09	2.02e-05	CATTCGCCGCCGGCG
AT5G19790	RAP2-11	ERF	TaGS2-2B	888	902	+	22.5469	4.37e-09	2.02e-05	CATTCGCCGCCGGCG
AT5G19790	RAP2-11	ERF	TaGS1-2-4A	387	401	-	21.2344	2.16e-08	7.5e-05	CCCTCGCCGCCGCCA
AT5G19790	RAP2-11	ERF	TaGS2-2A	967	981	-	20.6406	4.1e-08	0.000113	ACTCCGCCGCCGCCT
AT5G19790	RAP2-11	ERF	TaGS1-1-6A	644	658	-	20.4688	4.89e-08	0.000113	CACCCGCTGCCGGCG
AT5G19790	RAP2-11	ERF	TaGS1-2-4A	390	404	-	19.8906	8.87e-08	0.000176	CCACCCTCGCCGCCG
AT5G19790	RAP2-11	ERF	TaGS1-3-4A	44	58	-	19.4219	1.4e-07	0.000244	CCCACTCCGCCGCCC
AT5G19790	RAP2-11	ERF	TaGS2-2A	970	984	-	18.5156	3.2e-07	0.000494	CTTACTCCGCCGCCG
AT5G19790	RAP2-11	ERF	TaGS1-1-6B	619	633	-	18.2031	4.17e-07	0.00058	CACCCGACGCCGGCG
AT5G19790	RAP2-11	ERF	TaGS1-1-6D	606	620	-	17.9531	5.13e-07	0.00061	CACCTGCTGCCGGCG
AT5G19790	RAP2-11	ERF	TaGS2-2D	878	892	-	17.9219	5.27e-07	0.00061	GATCAACCGCCGGCG
AT5G19790	RAP2-11	ERF	TaGS1-1-6B	589	603	-	17.75	6.06e-07	0.000648	CCCGCGGGGCCGGCG
AT5G19790	RAP2-11	ERF	TaGS1-3-4B	24	38	-	17.5781	6.97e-07	0.000692	GGCCGGTCGCCGGCC
AT5G19790	RAP2-11	ERF	TaGS2-2B	970	984	-	17.2656	8.91e-07	0.000792	CTTACTCCGCCGCCT
AT5G19790	RAP2-11	ERF	TaGS1-3-4A	955	969	+	17.2344	9.12e-07	0.000792	CCTCCATCTCCGGCG
AT5G25190	ERF003	ERF	TaGS2-2A	961	979	+	27.1562	1.92e-10	3.15e-06	AGGGGAAGGCGGCGGCGGA
AT5G25190	ERF003	ERF	TaGS2-2A	964	982	+	23.7656	5.38e-09	4.41e-05	GGAAGGCGGCGGCGGAGTA
AT5G25190	ERF003	ERF	TaGS1-2-4B	369	387	-	22.6719	1.37e-08	7.47e-05	CGGTGGTGGTGGCGGTGAC
AT5G25190	ERF003	ERF	TaGS2-2B	964	982	+	22.1875	2.04e-08	7.5e-05	AGGGGAAGGCGGCGGAGTA
AT5G25190	ERF003	ERF	TaGS1-3-4A	13	31	+	22.0469	2.29e-08	7.5e-05	CGGGCGGAGCGGCGGAGGT
AT5G25190	ERF003	ERF	TaGS1-2-4D	30	48	-	21.7969	2.78e-08	7.61e-05	GCGCGGCAGCGGTGGTGGC
AT5G25190	ERF003	ERF	TaGS1-2-4A	342	360	-	21.4062	3.75e-08	8.78e-05	CATCGTCGGCGGTGGCGGG
AT5G25190	ERF003	ERF	TaGS1-2-4D	53	71	-	21.0469	4.9e-08	0.0001	TGGCGATGGTGGTGGAGGT
AT5G25190	ERF003	ERF	TaGS1-2-4A	106	124	-	20.4531	7.6e-08	0.000138	TGGCGATGGTGGCGGGGGT
AT5G25190	ERF003	ERF	TaGS1-2-4A	209	227	-	20.0938	9.89e-08	0.000158	TAGCTGTAGCGGCGGCGCG
AT5G25190	ERF003	ERF	TaGS1-2-4A	97	115	-	20	1.06e-07	0.000158	TGGCGGGGGTGGTGGTGGC
AT5G25190	ERF003	ERF	TaGS1-2-4D	44	62	-	19.875	1.16e-07	0.000158	TGGTGGAGGTGGTGGCGCG
AT5G25190	ERF003	ERF	TaGS1-2-4A	109	127	-	19.4062	1.61e-07	0.000203	CCGTGGCGATGGTGGCGGG
AT5G25190	ERF003	ERF	TaGS1-2-4B	372	390	-	19.1875	1.86e-07	0.000213	CATCGGTGGTGGTGGCGGT
AT5G25190	ERF003	ERF	TaGS1-2-4D	47	65	-	19.125	1.94e-07	0.000213	TGGTGGTGGAGGTGGTGGC
AT5G25190	ERF003	ERF	TaGS1-2-4A	339	357	-	19	2.11e-07	0.000217	CGTCGGCGGTGGCGGGGAC
AT5G25190	ERF003	ERF	TaGS1-3-4A	948	966	-	18.5469	2.85e-07	0.000275	CGGAGATGGAGGCGGTGAT
AT5G25190	ERF003	ERF	TaGS1-2-4D	139	157	-	18.3438	3.25e-07	0.000281	CTGGGAAGGCGGTGGCAGG
AT5G25190	ERF003	ERF	TaGS1-2-4A	176	194	-	18.3438	3.25e-07	0.000281	CTAGGACGGCGGAGGCGGG
AT5G25190	ERF003	ERF	TaGS1-3-4A	951	969	-	18.125	3.75e-07	0.000307	CGCCGGAGATGGAGGCGGT
AT5G25190	ERF003	ERF	TaGS1-1-6B	625	643	+	17.9688	4.14e-07	0.000308	CGTCGGGTGCGGCGGACGT
AT5G25190	ERF003	ERF	TaGS1-2-4D	56	74	-	17.9531	4.19e-07	0.000308	CCGTGGCGATGGTGGTGGA
AT5G25190	ERF003	ERF	TaGS1-3-4A	38	56	+	17.9062	4.31e-07	0.000308	AGGCCTGGGCGGCGGAGTG
AT5G25190	ERF003	ERF	TaGS1-2-4A	393	411	+	17.7969	4.63e-07	0.000316	CGGCGAGGGTGGAGGAGGG
AT5G25190	ERF003	ERF	TaGS1-2-4A	381	399	+	17.7344	4.82e-07	0.000316	GCCCCTTGGCGGCGGCGAG
AT5G25190	ERF003	ERF	TaGS1-2-4A	345	363	-	17.6562	5.06e-07	0.00032	GGTCATCGTCGGCGGTGGC
AT5G25190	ERF003	ERF	TaGS1-2-4D	50	68	-	17.4375	5.81e-07	0.000353	CGATGGTGGTGGAGGTGGT
AT5G25190	ERF003	ERF	TaGS1-2-4A	94	112	-	17.0625	7.33e-07	0.000427	CGGGGGTGGTGGTGGCTCG
AT5G25190	ERF003	ERF	TaGS1-3-4A	61	79	+	17.0156	7.54e-07	0.000427	TTACGGCGACGGTGGCAGA
AT5G25190	ERF003	ERF	TaGS1-2-4D	27	45	-	16.875	8.21e-07	0.000439	CGGCAGCGGTGGTGGCTCG
AT5G25190	ERF003	ERF	TaGS1-3-4A	945	963	-	16.8594	8.29e-07	0.000439	AGATGGAGGCGGTGATGGA
AT5G25190	ERF003	ERF	TaGS2-2B	961	979	+	16.7969	8.6e-07	0.000441	TGAAGGGGAAGGCGGCGGA
AT5G25190	ERF003	ERF	TaGS1-1-6B	613	631	+	16.5781	9.79e-07	0.000487	TGGGAGCGCCGGCGTCGGG
AT5G25390	SHN3	ERF	TaGS1-2-4A	388	408	-	30.0145	7.39e-11	1.21e-06	TCCTCCACCCTCGCCGCCGCC
AT5G25390	SHN3	ERF	TaGS1-2-4D	44	64	+	28.5652	2.15e-10	1.76e-06	CGCGCCACCACCTCCACCACC
AT5G25390	SHN3	ERF	TaGS1-2-4A	97	117	+	27.1739	5.74e-10	3.13e-06	GCCACCACCACCCCCGCCACC
AT5G25390	SHN3	ERF	TaGS1-2-4D	50	70	+	26.6522	8.2e-10	3.36e-06	ACCACCTCCACCACCATCGCC
AT5G25390	SHN3	ERF	TaGS1-2-4D	47	67	+	26.058	1.22e-09	3.6e-06	GCCACCACCTCCACCACCATC
AT5G25390	SHN3	ERF	TaGS1-2-4A	103	123	+	25.942	1.32e-09	3.6e-06	ACCACCCCCGCCACCATCGCC
AT5G25390	SHN3	ERF	TaGS1-2-4A	100	120	+	24.8116	2.76e-09	6.45e-06	ACCACCACCCCCGCCACCATC
AT5G25390	SHN3	ERF	TaGS1-2-4B	369	389	+	24.3043	3.81e-09	7.8e-06	GTCACCGCCACCACCACCGAT
AT5G25390	SHN3	ERF	TaGS1-2-4A	106	126	+	23.5942	5.95e-09	1.08e-05	ACCCCCGCCACCATCGCCACG
AT5G25390	SHN3	ERF	TaGS1-2-4D	41	61	+	23.1304	7.91e-09	1.26e-05	TGCCGCGCCACCACCTCCACC
AT5G25390	SHN3	ERF	TaGS1-2-4D	56	76	+	23.0145	8.49e-09	1.26e-05	TCCACCACCATCGCCACGGCA
AT5G25390	SHN3	ERF	TaGS1-2-4D	53	73	+	22.5797	1.11e-08	1.51e-05	ACCTCCACCACCATCGCCACG
AT5G25390	SHN3	ERF	TaGS1-2-4A	391	411	-	22.3623	1.26e-08	1.58e-05	CCCTCCTCCACCCTCGCCGCC
AT5G25390	SHN3	ERF	TaGS2-2A	962	982	-	22.0725	1.5e-08	1.75e-05	TACTCCGCCGCCGCCTTCCCC
AT5G25390	SHN3	ERF	TaGS1-3-4A	951	971	+	21.913	1.64e-08	1.79e-05	ACCGCCTCCATCTCCGGCGAC
AT5G25390	SHN3	ERF	TaGS1-2-4D	30	50	+	21	2.8e-08	2.87e-05	GCCACCACCGCTGCCGCGCCA
AT5G25390	SHN3	ERF	TaGS1-2-4D	27	47	+	20.1159	4.64e-08	4.47e-05	CGAGCCACCACCGCTGCCGCG
AT5G25390	SHN3	ERF	TaGS1-2-4A	339	359	+	19.971	5.04e-08	4.52e-05	GTCCCCGCCACCGCCGACGAT
AT5G25390	SHN3	ERF	TaGS1-2-4A	385	405	-	19.8841	5.29e-08	4.52e-05	TCCACCCTCGCCGCCGCCAAG
AT5G25390	SHN3	ERF	TaGS1-3-4A	945	965	+	19.7826	5.6e-08	4.52e-05	TCCATCACCGCCTCCATCTCC
AT5G25390	SHN3	ERF	TaGS1-3-4B	809	829	+	19.7101	5.83e-08	4.52e-05	GCCTCCTCCCCCGTCGCCACG
AT5G25390	SHN3	ERF	TaGS2-2A	965	985	-	19.5652	6.32e-08	4.52e-05	ACTTACTCCGCCGCCGCCTTC
AT5G25390	SHN3	ERF	TaGS2-2D	656	676	+	19.4058	6.91e-08	4.52e-05	GCCACTGCCCGCGCCGCGGCC
AT5G25390	SHN3	ERF	TaGS2-2B	672	692	+	19.4058	6.91e-08	4.52e-05	GCCACTGCCCGCGCCGCGGCC
AT5G25390	SHN3	ERF	TaGS2-2A	672	692	+	19.4058	6.91e-08	4.52e-05	GCCACTGCCCGCGCCGCGGCC
AT5G25390	SHN3	ERF	TaGS1-2-4A	109	129	+	19.1594	7.91e-08	4.98e-05	CCCGCCACCATCGCCACGGTA
AT5G25390	SHN3	ERF	TaGS1-2-4B	366	386	+	18.8986	9.13e-08	5.53e-05	AGAGTCACCGCCACCACCACC
AT5G25390	SHN3	ERF	TaGS1-2-4B	372	392	+	18.4638	1.16e-07	6.75e-05	ACCGCCACCACCACCGATGAT
AT5G25390	SHN3	ERF	TaGS1-3-4A	939	959	+	18.3478	1.23e-07	6.94e-05	GCCCTCTCCATCACCGCCTCC
AT5G25390	SHN3	ERF	TaGS1-3-4A	942	962	+	18.2464	1.3e-07	7.09e-05	CTCTCCATCACCGCCTCCATC
AT5G25390	SHN3	ERF	TaGS1-2-4A	209	229	+	17.9275	1.54e-07	8.13e-05	CGCGCCGCCGCTACAGCTACA
AT5G25390	SHN3	ERF	TaGS1-2-4D	24	44	+	17.3188	2.13e-07	0.000105	GGCCGAGCCACCACCGCTGCC
AT5G25390	SHN3	ERF	TaGS1-1-6B	623	643	-	17.2754	2.18e-07	0.000105	ACGTCCGCCGCACCCGACGCC
AT5G25390	SHN3	ERF	TaGS2-2D	780	800	+	17.2754	2.18e-07	0.000105	CCCTCCGTCCCCTCCTCCCTC
AT5G25390	SHN3	ERF	TaGS1-3-4A	948	968	+	17.1739	2.29e-07	0.000107	ATCACCGCCTCCATCTCCGGC
AT5G25390	SHN3	ERF	TaGS2-2A	959	979	-	16.7101	2.92e-07	0.000133	TCCGCCGCCGCCTTCCCCTTC
AT5G25390	SHN3	ERF	TaGS1-1-6A	642	662	-	16.3188	3.57e-07	0.000156	CCCGCACCCGCTGCCGGCGCT
AT5G25390	SHN3	ERF	TaGS1-1-6B	620	640	-	16.2899	3.62e-07	0.000156	TCCGCCGCACCCGACGCCGGC
AT5G25390	SHN3	ERF	TaGS1-1-6B	617	637	-	16.1014	3.99e-07	0.000167	GCCGCACCCGACGCCGGCGCT
AT5G25390	SHN3	ERF	TaGS1-3-4B	806	826	+	15.8841	4.45e-07	0.000182	AGGGCCTCCTCCCCCGTCGCC
AT5G25390	SHN3	ERF	TaGS1-2-4A	336	356	+	15.7536	4.76e-07	0.000188	AGAGTCCCCGCCACCGCCGAC
AT5G25390	SHN3	ERF	TaGS1-3-4A	936	956	+	15.7246	4.83e-07	0.000188	TCTGCCCTCTCCATCACCGCC
AT5G25390	SHN3	ERF	TaGS1-2-4A	170	190	+	15.5652	5.23e-07	0.000199	TGACCGCCCGCCTCCGCCGTC
AT5G25390	SHN3	ERF	TaGS1-2-4A	342	362	+	15.4638	5.5e-07	0.000204	CCCGCCACCGCCGACGATGAC
AT5G25390	SHN3	ERF	TaGS1-3-4D	957	977	+	15.4203	5.62e-07	0.000204	TCCATCTCCATCTCCGGCTCC
AT5G25390	SHN3	ERF	TaGS1-2-4A	94	114	+	15.1884	6.31e-07	0.000225	CGAGCCACCACCACCCCCGCC
AT5G25390	SHN3	ERF	TaGS1-3-4A	59	79	-	14.9855	6.98e-07	0.000243	TCTGCCACCGTCGCCGTAACA
AT5G25390	SHN3	ERF	TaGS1-3-4B	843	863	-	14.8986	7.29e-07	0.000248	GCCGCCGTAGCTGGCTCTGCC
AT5G25390	SHN3	ERF	TaGS1-2-4D	267	287	+	14.7101	8e-07	0.000267	GCCTGCGCCAACCCCGCCACG
AT5G25810	TINY	ERF	TaGS1-2-4A	347	361	+	17.5781	6.7e-07	0.0113	CACCGCCGACGATGA
AT5G43410	ERF096	ERF	TaGS2-2A	969	978	-	17.3609	1.76e-08	0.0002	CCGCCGCCGC
AT5G43410	ERF096	ERF	TaGS1-2-4A	210	219	+	17.2632	3.52e-08	0.0002	GCGCCGCCGC
AT5G43410	ERF096	ERF	TaGS1-2-4A	389	398	-	15.9774	7.32e-07	0.00226	TCGCCGCCGC
AT5G43410	ERF096	ERF	TaGS1-2-4A	386	395	-	15.9474	8.01e-07	0.00226	CCGCCGCCAA
AT5G43410	ERF096	ERF	TaGS1-3-4A	43	52	-	15.8045	9.92e-07	0.00226	CCGCCGCCCA
AT5G44210	ERF9	ERF	TaGS2-2A	958	978	+	26.9688	4.73e-10	7.01e-06	TGAAGGGGAAGGCGGCGGCGG
AT5G44210	ERF9	ERF	TaGS2-2A	961	981	+	26.4375	7.46e-10	7.01e-06	AGGGGAAGGCGGCGGCGGAGT
AT5G44210	ERF9	ERF	TaGS1-3-4A	949	969	-	23.7031	6.64e-09	4.16e-05	CGCCGGAGATGGAGGCGGTGA
AT5G44210	ERF9	ERF	TaGS1-1-6B	622	642	+	22.5938	1.5e-08	5.16e-05	CGGCGTCGGGTGCGGCGGACG
AT5G44210	ERF9	ERF	TaGS2-2B	961	981	+	22.5312	1.57e-08	5.16e-05	TGAAGGGGAAGGCGGCGGAGT
AT5G44210	ERF9	ERF	TaGS1-2-4A	390	410	+	22.4688	1.65e-08	5.16e-05	CGGCGGCGAGGGTGGAGGAGG
AT5G44210	ERF9	ERF	TaGS1-2-4A	210	230	-	22.1719	2.03e-08	5.45e-05	TTGTAGCTGTAGCGGCGGCGC
AT5G44210	ERF9	ERF	TaGS1-2-4B	370	390	-	21.9844	2.32e-08	5.45e-05	CATCGGTGGTGGTGGCGGTGA
AT5G44210	ERF9	ERF	TaGS1-2-4A	378	398	+	21.3594	3.58e-08	7.48e-05	CGCGCCCCTTGGCGGCGGCGA
AT5G44210	ERF9	ERF	TaGS1-2-4A	107	127	-	21.1875	4.03e-08	7.5e-05	CCGTGGCGATGGTGGCGGGGG
AT5G44210	ERF9	ERF	TaGS1-2-4D	45	65	-	21.0469	4.43e-08	7.5e-05	TGGTGGTGGAGGTGGTGGCGC
AT5G44210	ERF9	ERF	TaGS1-2-4D	54	74	-	20.875	4.97e-08	7.5e-05	CCGTGGCGATGGTGGTGGAGG
AT5G44210	ERF9	ERF	TaGS1-2-4A	343	363	-	20.8125	5.19e-08	7.5e-05	GGTCATCGTCGGCGGTGGCGG
AT5G44210	ERF9	ERF	TaGS1-2-4A	98	118	-	20.5938	6e-08	7.68e-05	TGGTGGCGGGGGTGGTGGTGG
AT5G44210	ERF9	ERF	TaGS1-2-4D	48	68	-	20.5625	6.13e-08	7.68e-05	CGATGGTGGTGGAGGTGGTGG
AT5G44210	ERF9	ERF	TaGS1-2-4B	367	387	-	20.0625	8.52e-08	9.72e-05	CGGTGGTGGTGGCGGTGACTC
AT5G44210	ERF9	ERF	TaGS1-2-4D	51	71	-	19.7656	1.03e-07	9.72e-05	TGGCGATGGTGGTGGAGGTGG
AT5G44210	ERF9	ERF	TaGS1-2-4A	95	115	-	19.7344	1.05e-07	9.72e-05	TGGCGGGGGTGGTGGTGGCTC
AT5G44210	ERF9	ERF	TaGS2-2A	955	975	+	19.6875	1.09e-07	9.72e-05	CGCTGAAGGGGAAGGCGGCGG
AT5G44210	ERF9	ERF	TaGS2-2B	958	978	+	19.6875	1.09e-07	9.72e-05	CGCTGAAGGGGAAGGCGGCGG
AT5G44210	ERF9	ERF	TaGS1-2-4D	140	160	-	19.6875	1.09e-07	9.72e-05	CGCCTGGGAAGGCGGTGGCAG
AT5G44210	ERF9	ERF	TaGS1-3-4A	946	966	-	19.4844	1.24e-07	0.000106	CGGAGATGGAGGCGGTGATGG
AT5G44210	ERF9	ERF	TaGS1-2-4D	31	51	-	19.4062	1.3e-07	0.000106	GTGGCGCGGCAGCGGTGGTGG
AT5G44210	ERF9	ERF	TaGS1-3-4A	55	75	+	18.5156	2.27e-07	0.000172	TGGGTGTTACGGCGACGGTGG
AT5G44210	ERF9	ERF	TaGS1-3-4B	845	865	+	18.5	2.29e-07	0.000172	CAGAGCCAGCTACGGCGGCAC
AT5G44210	ERF9	ERF	TaGS1-3-4A	52	72	+	17.9531	3.19e-07	0.00023	GAGTGGGTGTTACGGCGACGG
AT5G44210	ERF9	ERF	TaGS1-2-4D	57	77	-	17.5938	3.95e-07	0.000246	CTGCCGTGGCGATGGTGGTGG
AT5G44210	ERF9	ERF	TaGS1-3-4A	952	972	-	17.5938	3.95e-07	0.000246	GGTCGCCGGAGATGGAGGCGG
AT5G44210	ERF9	ERF	TaGS1-2-4A	180	200	-	17.5781	3.99e-07	0.000246	GGCTTCCTAGGACGGCGGAGG
AT5G44210	ERF9	ERF	TaGS1-2-4D	42	62	-	17.5625	4.02e-07	0.000246	TGGTGGAGGTGGTGGCGCGGC
AT5G44210	ERF9	ERF	TaGS1-2-4A	340	360	-	17.5469	4.06e-07	0.000246	CATCGTCGGCGGTGGCGGGGA
AT5G44210	ERF9	ERF	TaGS1-2-4A	110	130	-	17.4062	4.41e-07	0.000259	CTACCGTGGCGATGGTGGCGG
AT5G44210	ERF9	ERF	TaGS1-3-4A	10	30	+	16.8906	5.96e-07	0.00034	ACCCGGGCGGAGCGGCGGAGG
AT5G44210	ERF9	ERF	TaGS1-3-4A	58	78	+	16.8125	6.24e-07	0.000345	GTGTTACGGCGACGGTGGCAG
AT5G44210	ERF9	ERF	TaGS1-2-4D	28	48	-	16.6094	7.01e-07	0.000376	GCGCGGCAGCGGTGGTGGCTC
AT5G44210	ERF9	ERF	TaGS1-2-4A	177	197	-	16.3906	7.94e-07	0.000415	TTCCTAGGACGGCGGAGGCGG
AT5G47220	ERF2	ERF	TaGS1-2-4A	387	407	-	29.1719	3.04e-11	5.55e-07	CCTCCACCCTCGCCGCCGCCA
AT5G47220	ERF2	ERF	TaGS1-2-4A	101	121	+	24.7969	2.57e-09	1.82e-05	CCACCACCCCCGCCACCATCG
AT5G47220	ERF2	ERF	TaGS1-2-4A	384	404	-	24.625	2.99e-09	1.82e-05	CCACCCTCGCCGCCGCCAAGG
AT5G47220	ERF2	ERF	TaGS2-2B	882	902	+	23.8125	6e-09	2.74e-05	CCGTTGCATTCGCCGCCGGCG
AT5G47220	ERF2	ERF	TaGS2-2A	967	987	-	22.4219	1.84e-08	6.71e-05	TTACTTACTCCGCCGCCGCCT
AT5G47220	ERF2	ERF	TaGS2-2A	964	984	-	21.8281	2.89e-08	7.66e-05	CTTACTCCGCCGCCGCCTTCC
AT5G47220	ERF2	ERF	TaGS2-2D	865	885	+	21.6719	3.24e-08	7.66e-05	CTGTTGCATTCGCCGCCGGCG
AT5G47220	ERF2	ERF	TaGS1-1-6B	619	639	-	21.625	3.36e-08	7.66e-05	CCGCCGCACCCGACGCCGGCG
AT5G47220	ERF2	ERF	TaGS1-2-4D	48	68	+	21.3281	4.17e-08	8.47e-05	CCACCACCTCCACCACCATCG
AT5G47220	ERF2	ERF	TaGS1-2-4D	45	65	+	20.875	5.78e-08	0.000106	GCGCCACCACCTCCACCACCA
AT5G47220	ERF2	ERF	TaGS1-2-4A	337	357	+	20.4375	7.85e-08	0.00013	GAGTCCCCGCCACCGCCGACG
AT5G47220	ERF2	ERF	TaGS1-2-4A	171	191	+	19.9062	1.13e-07	0.000172	GACCGCCCGCCTCCGCCGTCC
AT5G47220	ERF2	ERF	TaGS1-2-4A	104	124	+	19.5938	1.39e-07	0.000195	CCACCCCCGCCACCATCGCCA
AT5G47220	ERF2	ERF	TaGS1-3-4A	940	960	+	19.2656	1.72e-07	0.000225	CCCTCTCCATCACCGCCTCCA
AT5G47220	ERF2	ERF	TaGS1-2-4A	334	354	+	18.9375	2.13e-07	0.000259	GAAGAGTCCCCGCCACCGCCG
AT5G47220	ERF2	ERF	TaGS1-2-4B	367	387	+	18.2969	3.18e-07	0.000363	GAGTCACCGCCACCACCACCG
AT5G47220	ERF2	ERF	TaGS1-2-4D	51	71	+	18.0469	3.71e-07	0.000398	CCACCTCCACCACCATCGCCA
AT5G47220	ERF2	ERF	TaGS1-2-4B	370	390	+	17.7656	4.4e-07	0.00043	TCACCGCCACCACCACCGATG
AT5G47220	ERF2	ERF	TaGS1-2-4A	107	127	+	17.7344	4.48e-07	0.00043	CCCCCGCCACCATCGCCACGG
AT5G47220	ERF2	ERF	TaGS1-2-4A	201	221	+	16.9844	6.96e-07	0.000635	ACCACCATCGCGCCGCCGCTA
AT5G47220	ERF2	ERF	TaGS1-2-4B	364	384	+	16.8281	7.61e-07	0.000637	GAAGAGTCACCGCCACCACCA
AT5G47220	ERF2	ERF	TaGS1-3-4B	810	830	+	16.8125	7.68e-07	0.000637	CCTCCTCCCCCGTCGCCACGC
AT5G47230	ERF5	ERF	TaGS1-2-4A	387	401	-	25.375	1.39e-09	2.6e-05	CCCTCGCCGCCGCCA
AT5G47230	ERF5	ERF	TaGS2-2A	967	981	-	24.0156	4.66e-09	4.35e-05	ACTCCGCCGCCGCCT
AT5G47230	ERF5	ERF	TaGS1-2-4A	340	354	+	22.3281	1.9e-08	9.37e-05	TCCCCGCCACCGCCG
AT5G47230	ERF5	ERF	TaGS1-2-4A	177	191	+	22.25	2.01e-08	9.37e-05	CCGCCTCCGCCGTCC
AT5G47230	ERF5	ERF	TaGS2-2A	964	978	-	20.2969	8.32e-08	0.000262	CCGCCGCCGCCTTCC
AT5G47230	ERF5	ERF	TaGS1-2-4B	373	387	+	20.2812	8.43e-08	0.000262	CCGCCACCACCACCG
AT5G47230	ERF5	ERF	TaGS1-2-4A	343	357	+	19.7188	1.24e-07	0.000266	CCGCCACCGCCGACG
AT5G47230	ERF5	ERF	TaGS2-2A	970	984	-	19.6562	1.3e-07	0.000266	CTTACTCCGCCGCCG
AT5G47230	ERF5	ERF	TaGS1-2-4D	51	65	+	19.3438	1.6e-07	0.000266	CCACCTCCACCACCA
AT5G47230	ERF5	ERF	TaGS2-2D	871	885	+	19.3125	1.63e-07	0.000266	CATTCGCCGCCGGCG
AT5G47230	ERF5	ERF	TaGS2-2B	888	902	+	19.3125	1.63e-07	0.000266	CATTCGCCGCCGGCG
AT5G47230	ERF5	ERF	TaGS1-2-4B	370	384	+	19.1719	1.8e-07	0.000266	TCACCGCCACCACCA
AT5G47230	ERF5	ERF	TaGS1-3-4A	946	960	+	19.125	1.85e-07	0.000266	CCATCACCGCCTCCA
AT5G47230	ERF5	ERF	TaGS1-3-4A	64	78	-	18.9688	2.05e-07	0.000274	CTGCCACCGTCGCCG
AT5G47230	ERF5	ERF	TaGS1-2-4A	107	121	+	18.7969	2.28e-07	0.000284	CCCCCGCCACCATCG
AT5G47230	ERF5	ERF	TaGS1-3-4A	44	58	-	18.2031	3.32e-07	0.000388	CCCACTCCGCCGCCC
AT5G47230	ERF5	ERF	TaGS2-2D	875	889	-	17.7656	4.37e-07	0.00048	CAACCGCCGGCGGCG
AT5G47230	ERF5	ERF	TaGS2-2B	970	984	-	17.625	4.76e-07	0.000494	CTTACTCCGCCGCCT
AT5G47230	ERF5	ERF	TaGS1-2-4A	174	188	+	17.2969	5.82e-07	0.000559	CGCCCGCCTCCGCCG
AT5G47230	ERF5	ERF	TaGS1-2-4A	110	124	+	17.25	5.99e-07	0.000559	CCGCCACCATCGCCA
AT5G47230	ERF5	ERF	TaGS1-3-4A	61	75	-	16.8594	7.58e-07	0.000674	CCACCGTCGCCGTAA
AT5G47230	ERF5	ERF	TaGS1-2-4D	57	71	+	16.5156	9.3e-07	0.000789	CCACCACCATCGCCA
AT5G47230	ERF5	ERF	TaGS1-2-4D	54	68	+	16.4219	9.84e-07	0.000799	CCTCCACCACCATCG
AT5G51190	ERF105	ERF	TaGS2-2A	966	980	+	25.3438	1.12e-09	1.9e-05	AAGGCGGCGGCGGAG
AT5G51190	ERF105	ERF	TaGS2-2A	963	977	+	21.8438	3.46e-08	0.000241	GGGAAGGCGGCGGCG
AT5G51190	ERF105	ERF	TaGS1-2-4A	386	400	+	21.3906	4.97e-08	0.000241	TTGGCGGCGGCGAGG
AT5G51190	ERF105	ERF	TaGS1-2-4A	208	222	-	21.2031	5.7e-08	0.000241	GTAGCGGCGGCGCGA
AT5G51190	ERF105	ERF	TaGS2-2B	966	980	+	20.9062	7.13e-08	0.000241	GGGAAGGCGGCGGAG
AT5G51190	ERF105	ERF	TaGS1-2-4A	383	397	+	19.5625	1.8e-07	0.000476	CCCTTGGCGGCGGCG
AT5G51190	ERF105	ERF	TaGS1-2-4B	371	385	-	19.375	2.03e-07	0.000476	GTGGTGGTGGCGGTG
AT5G51190	ERF105	ERF	TaGS1-2-4A	341	355	-	19.2188	2.25e-07	0.000476	TCGGCGGTGGCGGGG
AT5G51190	ERF105	ERF	TaGS1-2-4A	108	122	-	18.4531	3.58e-07	0.000674	GCGATGGTGGCGGGG
AT5G51190	ERF105	ERF	TaGS1-2-4A	178	192	-	17.8125	5.2e-07	0.000826	AGGACGGCGGAGGCG
AT5G51190	ERF105	ERF	TaGS1-2-4A	344	358	-	17.75	5.37e-07	0.000826	TCGTCGGCGGTGGCG
AT5G51190	ERF105	ERF	TaGS2-2D	872	886	-	17.2969	6.9e-07	0.000924	CCGCCGGCGGCGAAT
AT5G51190	ERF105	ERF	TaGS2-2B	889	903	-	17.2188	7.19e-07	0.000924	TCGCCGGCGGCGAAT
AT5G51190	ERF105	ERF	TaGS1-2-4D	43	57	-	17.1094	7.64e-07	0.000924	GAGGTGGTGGCGCGG
AT5G52020	ERF025	ERF	TaGS1-2-4A	346	360	-	17.8594	2.89e-07	0.00498	CATCGTCGGCGGTGG
AT5G61600	ERF104	ERF	TaGS1-2-4A	388	406	-	27.5781	1.82e-10	2.99e-06	CTCCACCCTCGCCGCCGCC
AT5G61600	ERF104	ERF	TaGS1-2-4A	385	403	-	23.5938	7.39e-09	5.69e-05	CACCCTCGCCGCCGCCAAG
AT5G61600	ERF104	ERF	TaGS2-2A	968	986	-	23.0625	1.14e-08	5.69e-05	TACTTACTCCGCCGCCGCC
AT5G61600	ERF104	ERF	TaGS1-2-4A	102	120	+	22.8125	1.38e-08	5.69e-05	CACCACCCCCGCCACCATC
AT5G61600	ERF104	ERF	TaGS2-2A	965	983	-	22.1875	2.24e-08	7.36e-05	TTACTCCGCCGCCGCCTTC
AT5G61600	ERF104	ERF	TaGS1-2-4A	172	190	+	20.8125	6.09e-08	0.000147	ACCGCCCGCCTCCGCCGTC
AT5G61600	ERF104	ERF	TaGS1-2-4D	46	64	+	20.7031	6.57e-08	0.000147	CGCCACCACCTCCACCACC
AT5G61600	ERF104	ERF	TaGS2-2B	883	901	+	20.5781	7.17e-08	0.000147	CGTTGCATTCGCCGCCGGC
AT5G61600	ERF104	ERF	TaGS1-2-4A	338	356	+	19.9062	1.13e-07	0.000207	AGTCCCCGCCACCGCCGAC
AT5G61600	ERF104	ERF	TaGS1-2-4A	105	123	+	19.2188	1.77e-07	0.000291	CACCCCCGCCACCATCGCC
AT5G61600	ERF104	ERF	TaGS1-2-4A	341	359	+	18.875	2.21e-07	0.000311	CCCCGCCACCGCCGACGAT
AT5G61600	ERF104	ERF	TaGS1-2-4D	49	67	+	18.8281	2.27e-07	0.000311	CACCACCTCCACCACCATC
AT5G61600	ERF104	ERF	TaGS2-2B	968	986	-	18.3906	2.98e-07	0.000377	TACTTACTCCGCCGCCTTC
AT5G61600	ERF104	ERF	TaGS2-2D	866	884	+	18.0938	3.57e-07	0.000419	TGTTGCATTCGCCGCCGGC
AT5G61600	ERF104	ERF	TaGS1-2-4A	202	220	+	17.75	4.38e-07	0.00046	CCACCATCGCGCCGCCGCT
AT5G61600	ERF104	ERF	TaGS1-3-4A	941	959	+	17.6562	4.63e-07	0.00046	CCTCTCCATCACCGCCTCC
AT5G61600	ERF104	ERF	TaGS1-3-4A	944	962	+	17.5781	4.85e-07	0.00046	CTCCATCACCGCCTCCATC
AT5G61600	ERF104	ERF	TaGS1-2-4D	52	70	+	17.5	5.08e-07	0.00046	CACCTCCACCACCATCGCC
AT5G61600	ERF104	ERF	TaGS1-2-4B	368	386	+	17.4219	5.31e-07	0.00046	AGTCACCGCCACCACCACC
AT5G61600	ERF104	ERF	TaGS1-2-4B	371	389	+	17.3125	5.66e-07	0.000465	CACCGCCACCACCACCGAT
AT5G61600	ERF104	ERF	TaGS1-2-4D	37	55	+	17.125	6.31e-07	0.000494	CCGCTGCCGCGCCACCACC
AT5G61600	ERF104	ERF	TaGS1-2-4A	335	353	+	16.9375	7.02e-07	0.000525	AAGAGTCCCCGCCACCGCC
AT5G64750	ABR1	ERF	TaGS2-2A	962	980	+	27.0156	1.24e-10	1.74e-06	GGGGAAGGCGGCGGCGGAG
AT5G64750	ABR1	ERF	TaGS2-2A	959	977	+	25.7656	5.49e-10	3.86e-06	GAAGGGGAAGGCGGCGGCG
AT5G64750	ABR1	ERF	TaGS2-2B	962	980	+	24.1719	2.97e-09	1.39e-05	GAAGGGGAAGGCGGCGGAG
AT5G64750	ABR1	ERF	TaGS1-2-4A	211	229	-	21.2969	3.94e-08	0.000118	TGTAGCTGTAGCGGCGGCG
AT5G64750	ABR1	ERF	TaGS1-2-4A	379	397	+	21.2188	4.2e-08	0.000118	GCGCCCCTTGGCGGCGGCG
AT5G64750	ABR1	ERF	TaGS1-1-6B	623	641	+	19.0312	2.19e-07	0.000512	GGCGTCGGGTGCGGCGGAC
AT5G64750	ABR1	ERF	TaGS1-2-4D	43	61	-	18.1562	3.98e-07	0.000741	GGTGGAGGTGGTGGCGCGG
AT5G64750	ABR1	ERF	TaGS1-3-4A	53	71	+	17.9688	4.51e-07	0.000741	AGTGGGTGTTACGGCGACG
AT5G64750	ABR1	ERF	TaGS1-3-4A	950	968	-	17.8906	4.75e-07	0.000741	GCCGGAGATGGAGGCGGTG
AT5G64750	ABR1	ERF	TaGS1-3-4B	846	864	+	17.6406	5.59e-07	0.000785	AGAGCCAGCTACGGCGGCA
AT5G64750	ABR1	ERF	TaGS1-2-4A	108	126	-	17.4844	6.18e-07	0.000789	CGTGGCGATGGTGGCGGGG
AT5G64750	ABR1	ERF	TaGS1-3-4A	36	54	+	16.9844	8.47e-07	0.000991	CAAGGCCTGGGCGGCGGAG
AT5G65130	AT5G65130	ERF	TaGS1-2-4A	387	401	-	25.5781	8.81e-10	1.45e-05	CCCTCGCCGCCGCCA
AT5G65130	AT5G65130	ERF	TaGS1-2-4A	177	191	+	24.0938	3.81e-09	2.58e-05	CCGCCTCCGCCGTCC
AT5G65130	AT5G65130	ERF	TaGS1-2-4A	343	357	+	23.8438	4.71e-09	2.58e-05	CCGCCACCGCCGACG
AT5G65130	AT5G65130	ERF	TaGS1-2-4A	340	354	+	23.4062	7.37e-09	3.03e-05	TCCCCGCCACCGCCG
AT5G65130	AT5G65130	ERF	TaGS2-2A	967	981	-	22.9062	1.15e-08	3.77e-05	ACTCCGCCGCCGCCT
AT5G65130	AT5G65130	ERF	TaGS1-2-4D	51	65	+	21.6875	3.11e-08	7.75e-05	CCACCTCCACCACCA
AT5G65130	AT5G65130	ERF	TaGS1-2-4B	373	387	+	21.5781	3.29e-08	7.75e-05	CCGCCACCACCACCG
AT5G65130	AT5G65130	ERF	TaGS1-3-4A	44	58	-	20.7969	6.08e-08	0.000125	CCCACTCCGCCGCCC
AT5G65130	AT5G65130	ERF	TaGS1-2-4B	370	384	+	20.1719	9.62e-08	0.000176	TCACCGCCACCACCA
AT5G65130	AT5G65130	ERF	TaGS2-2A	964	978	-	19.5938	1.45e-07	0.000239	CCGCCGCCGCCTTCC
AT5G65130	AT5G65130	ERF	TaGS1-3-4A	946	960	+	19.0312	2.16e-07	0.000323	CCATCACCGCCTCCA
AT5G65130	AT5G65130	ERF	TaGS1-2-4A	107	121	+	18.8594	2.4e-07	0.000326	CCCCCGCCACCATCG
AT5G65130	AT5G65130	ERF	TaGS1-2-4A	101	115	+	18.7656	2.57e-07	0.000326	CCACCACCCCCGCCA
AT5G65130	AT5G65130	ERF	TaGS2-2A	970	984	-	18.2344	3.62e-07	0.000426	CTTACTCCGCCGCCG
AT5G65130	AT5G65130	ERF	TaGS1-2-4D	45	59	+	17.625	5.35e-07	0.000533	GCGCCACCACCTCCA
AT5G65130	AT5G65130	ERF	TaGS1-2-4B	376	390	+	17.5781	5.53e-07	0.000533	CCACCACCACCGATG
AT5G65130	AT5G65130	ERF	TaGS1-2-4A	104	118	+	17.5625	5.58e-07	0.000533	CCACCCCCGCCACCA
AT5G65130	AT5G65130	ERF	TaGS1-2-4D	54	68	+	17.4375	6.03e-07	0.000533	CCTCCACCACCATCG
AT5G65130	AT5G65130	ERF	TaGS2-2B	970	984	-	17.3281	6.41e-07	0.000533	CTTACTCCGCCGCCT
AT5G65130	AT5G65130	ERF	TaGS1-2-4A	98	112	+	17.3125	6.48e-07	0.000533	CCACCACCACCCCCG
AT5G65130	AT5G65130	ERF	TaGS1-2-4D	137	151	+	16.9688	8.01e-07	0.000628	CGCCTGCCACCGCCT
AT5G65130	AT5G65130	ERF	TaGS1-2-4D	303	317	+	16.7656	9.02e-07	0.000675	TCCCTGCCGCCGACC
AT5G65130	AT5G65130	ERF	TaGS1-2-4A	174	188	+	16.6719	9.59e-07	0.000685	CGCCCGCCTCCGCCG
AT5G65130	AT5G65130	ERF	TaGS1-2-4A	390	404	-	16.6094	9.99e-07	0.000685	CCACCCTCGCCGCCG
AT5G67000	ERF122	ERF	TaGS2-2A	964	978	+	19.589	5.82e-08	0.000429	GGAAGGCGGCGGCGG
AT5G67000	ERF122	ERF	TaGS1-2-4A	210	224	-	19.4384	7.03e-08	0.000429	CTGTAGCGGCGGCGC
AT5G67000	ERF122	ERF	TaGS1-1-6B	747	761	+	19.3699	7.6e-08	0.000429	TCGCCACGGCGGAGG
AT5G67000	ERF122	ERF	TaGS1-1-6B	628	642	+	19	1.16e-07	0.000429	CGGGTGCGGCGGACG
AT5G67000	ERF122	ERF	TaGS1-2-4A	343	357	-	18.9452	1.24e-07	0.000429	CGTCGGCGGTGGCGG
AT5G67000	ERF122	ERF	TaGS1-2-4A	384	398	+	18.0411	3.21e-07	0.000926	CCTTGGCGGCGGCGA
AT5G67000	ERF122	ERF	TaGS2-2A	967	981	+	17.8082	4.05e-07	0.001	AGGCGGCGGCGGAGT
AT5G67000	ERF122	ERF	TaGS1-3-4A	58	72	+	17.4932	5.47e-07	0.00116	GTGTTACGGCGACGG
AT5G67000	ERF122	ERF	TaGS1-2-4D	31	45	-	17.3973	6e-07	0.00116	CGGCAGCGGTGGTGG
AT5G67000	ERF122	ERF	TaGS1-2-4A	180	194	-	17.0822	8.01e-07	0.00139	CTAGGACGGCGGAGG
AT5G67190	ERF010	ERF	TaGS1-2-4A	343	357	+	21.9219	7.59e-09	7.04e-05	CCGCCACCGCCGACG
AT5G67190	ERF010	ERF	TaGS1-2-4A	387	401	-	21.6094	1.11e-08	7.04e-05	CCCTCGCCGCCGCCA
AT5G67190	ERF010	ERF	TaGS1-2-4A	340	354	+	21.5156	1.32e-08	7.04e-05	TCCCCGCCACCGCCG
AT5G67190	ERF010	ERF	TaGS1-2-4A	177	191	+	19.8438	8.96e-08	0.00036	CCGCCTCCGCCGTCC
AT5G67190	ERF010	ERF	TaGS1-3-4A	44	58	-	18.2656	4.12e-07	0.00132	CCCACTCCGCCGCCC
AT5G67190	ERF010	ERF	TaGS2-2A	967	981	-	17.9531	5.39e-07	0.00144	ACTCCGCCGCCGCCT
AT5G67190	ERF010	ERF	TaGS1-2-4D	137	151	+	17.5	7.92e-07	0.00161	CGCCTGCCACCGCCT
AT5G67190	ERF010	ERF	TaGS1-2-4A	390	404	-	17.4844	8.02e-07	0.00161	CCACCCTCGCCGCCG
AT5G67190	ERF010	ERF	TaGS1-2-4D	303	317	+	17.25	9.72e-07	0.00173	TCCCTGCCGCCGACC
#pattern name	AT5G65130	Family	sequence name	start	stop	strand	score	p-value	q-value	matched sequence
AT3G21175	BPC6	GATA	TaGS1-2-4D	946	960	+	15.7812	6.54e-07	0.0148	TCATCATCGTCTTCC
AT3G24050	BHLH122	GATA	TaGS1-2-4D	58	72	-	22.1618	5.46e-09	6.44e-05	GTGGCGATGGTGGTG
AT3G24050	TFIIIA	GATA	TaGS1-2-4B	371	385	-	22.0735	5.85e-09	6.44e-05	GTGGTGGTGGCGGTG
AT3G24050	ERF7	GATA	TaGS1-2-4D	52	66	-	20.9412	2.6e-08	0.000191	ATGGTGGTGGAGGTG
AT3G24050	BPC6	GATA	TaGS1-2-4D	49	63	-	20.0882	6.06e-08	0.000334	GTGGTGGAGGTGGTG
AT3G24050	ATBZIP42	GATA	TaGS1-2-4A	102	116	-	19.7794	8e-08	0.000353	GTGGCGGGGGTGGTG
AT3G24050	BPC1	GATA	TaGS1-2-4A	111	125	-	19.5	1.08e-07	0.000396	GTGGCGATGGTGGCG
AT3G24050	BHLH77	GATA	TaGS1-2-4D	55	69	-	18.1176	3.8e-07	0.00117	GCGATGGTGGTGGAG
AT3G24050	HSFA1B	GATA	TaGS1-3-4A	947	961	-	17.8382	4.79e-07	0.00117	ATGGAGGCGGTGATG
AT3G24050	DOF2.2	GATA	TaGS1-2-4A	108	122	-	17.8235	4.86e-07	0.00117	GCGATGGTGGCGGGG
AT3G24050	AT5G05090	GATA	TaGS1-2-4D	46	60	-	17.7059	5.3e-07	0.00117	GTGGAGGTGGTGGCG
AT3G24050	BPC5	GATA	TaGS1-3-4A	941	955	-	17.4559	6.43e-07	0.00129	GCGGTGATGGAGAGG
AT4G00270	ERF034	GeBP	TaGS1-2-4D	132	139	+	18.5426	6.26e-07	0.00334	CCGGCCGC
AT4G00270	TCP23	GeBP	TaGS1-2-4D	878	885	+	18.5426	6.26e-07	0.00334	CCGGCCGC
AT4G00270	ERF096	GeBP	TaGS1-2-4A	897	904	+	18.5426	6.26e-07	0.00334	CCGGCCGC
AT2G06200	ERF039	GRF	TaGS1-3-4D	9	22	+	17.0156	3.45e-08	0.00077	CGGAGTGTGTCAGA
AT2G06200	ERF095	GRF	TaGS1-3-4A	155	168	+	16.4219	2.23e-07	0.00249	CCAGGTGTGTCAGA
AT4G36740	BPC6	HD-ZIP	TaGS2-2D	313	333	-	16.7031	7.49e-07	0.00843	GGGCCAATAATTGGGGGTGTA
AT4G36740	ERF9	HD-ZIP	TaGS2-2A	316	336	-	16.7031	7.49e-07	0.00843	GGGCCAATAATTGGGGGTGTA
AT5G66700	ERF027	HD-ZIP	TaGS2-2D	320	330	-	16.6364	3.54e-07	0.00403	CCAATAATTGG
AT5G66700	ERF021	HD-ZIP	TaGS2-2A	323	333	-	16.6364	3.54e-07	0.00403	CCAATAATTGG
AT1G65620	SOC1	LBD	TaGS1-3-4A	949	969	+	27.7656	1.63e-10	2.41e-06	TCACCGCCTCCATCTCCGGCG
AT1G65620	DREB1D	LBD	TaGS1-2-4A	390	410	-	25.2656	1.67e-09	8.62e-06	CCTCCTCCACCCTCGCCGCCG
AT1G65620	PIF4	LBD	TaGS1-1-6B	622	642	-	25.2188	1.74e-09	8.62e-06	CGTCCGCCGCACCCGACGCCG
AT1G65620	DOF5.8	LBD	TaGS1-2-4D	140	160	+	22.4688	1.62e-08	6.01e-05	CTGCCACCGCCTTCCCAGGCG
AT1G65620	GBF1	LBD	TaGS1-2-4A	104	124	+	22.0938	2.15e-08	6.38e-05	CCACCCCCGCCACCATCGCCA
AT1G65620	LBD6	LBD	TaGS1-2-4A	393	413	-	21.8281	2.62e-08	6.47e-05	CTCCCTCCTCCACCCTCGCCG
AT1G65620	RAP2-12	LBD	TaGS2-2A	958	978	-	20.9219	5.04e-08	0.000107	CCGCCGCCGCCTTCCCCTTCA
AT1G65620	NAC017	LBD	TaGS1-2-4D	265	285	+	20.5938	6.34e-08	0.000118	TGGCCTGCGCCAACCCCGCCA
AT1G65620	ERF109	LBD	TaGS1-2-4A	95	115	+	19.9688	9.76e-08	0.000161	GAGCCACCACCACCCCCGCCA
AT1G65620	ERF010	LBD	TaGS1-2-4D	51	71	+	19.2656	1.56e-07	0.000232	CCACCTCCACCACCATCGCCA
AT1G65620	DOF3.4	LBD	TaGS1-3-4A	946	966	+	18.7656	2.17e-07	0.000293	CCATCACCGCCTCCATCTCCG
AT1G65620	LEP	LBD	TaGS2-2B	961	981	-	18.5	2.57e-07	0.000318	ACTCCGCCGCCTTCCCCTTCA
AT1G65620	JUB1	LBD	TaGS1-1-6B	618	638	+	18.0938	3.33e-07	0.000356	GCGCCGGCGTCGGGTGCGGCG
AT1G65620	AT5G58900	LBD	TaGS2-2B	876	896	+	18.0781	3.36e-07	0.000356	GTTTCTCCGTTGCATTCGCCG
AT1G65620	TCP9	LBD	TaGS1-2-4A	337	357	+	17.8594	3.86e-07	0.000358	GAGTCCCCGCCACCGCCGACG
AT1G65620	ABR1	LBD	TaGS2-2A	961	981	-	17.8594	3.86e-07	0.000358	ACTCCGCCGCCGCCTTCCCCT
AT1G65620	HRE1	LBD	TaGS1-2-4B	367	387	+	17.2031	5.78e-07	0.000486	GAGTCACCGCCACCACCACCG
AT1G65620	AT2G15740	LBD	TaGS1-2-4A	107	127	+	17.1719	5.89e-07	0.000486	CCCCCGCCACCATCGCCACGG
AT1G65620	ERF2	LBD	TaGS1-1-6D	609	629	-	16.7031	7.81e-07	0.000585	CGTCCCCCGCACCTGCTGCCG
AT1G65620	ERF7	LBD	TaGS1-3-4B	807	827	+	16.6875	7.88e-07	0.000585	GGGCCTCCTCCCCCGTCGCCA
AT1G65620	TFIIIA	LBD	TaGS1-3-4A	10	30	-	16.4219	9.23e-07	0.000623	CCTCCGCCGCTCCGCCCGGGT
AT1G65620	TCP2	LBD	TaGS2-2A	955	975	-	16.3438	9.66e-07	0.000623	CCGCCGCCTTCCCCTTCAGCG
AT1G65620	TCP2	LBD	TaGS2-2B	958	978	-	16.3438	9.66e-07	0.000623	CCGCCGCCTTCCCCTTCAGCG
AT2G30340	CDF5	LBD	TaGS1-3-4A	953	969	-	22.9531	7.35e-09	0.000127	CGCCGGAGATGGAGGCG
AT2G30340	DOF1.7	LBD	TaGS1-1-6B	622	638	+	21.7031	2.43e-08	0.00021	CGGCGTCGGGTGCGGCG
AT2G30340	DREB2E	LBD	TaGS2-2B	880	896	-	18.7188	2.72e-07	0.00128	CGGCGAATGCAACGGAG
AT2G30340	BPC1	LBD	TaGS1-2-4D	269	285	-	18.5469	3.1e-07	0.00128	TGGCGGGGTTGGCGCAG
AT2G30340	ERF054	LBD	TaGS1-2-4A	393	409	+	18.0938	4.27e-07	0.00128	CGGCGAGGGTGGAGGAG
AT2G30340	SOC1	LBD	TaGS1-2-4A	390	406	+	17.8281	5.14e-07	0.00128	CGGCGGCGAGGGTGGAG
AT2G30340	ERF3	LBD	TaGS2-2B	909	925	+	17.6406	5.85e-07	0.00128	CGGCGCTAATGGCGCTG
AT2G30340	DOF5.1	LBD	TaGS1-2-4A	108	124	-	17.4688	6.57e-07	0.00128	TGGCGATGGTGGCGGGG
AT2G30340	TFIIIA	LBD	TaGS1-2-4A	99	115	-	17.4531	6.64e-07	0.00128	TGGCGGGGGTGGTGGTG
AT2G45420	ERF1B	LBD	TaGS1-3-4A	949	967	+	18.4062	1.97e-07	0.00315	TCACCGCCTCCATCTCCGG
AT5G63090	TCP9	LBD	TaGS1-2-4A	388	408	-	26.8281	5.79e-10	3.87e-06	TCCTCCACCCTCGCCGCCGCC
AT5G63090	AT1G70000	LBD	TaGS1-1-6B	620	640	-	26.6406	6.75e-10	3.87e-06	TCCGCCGCACCCGACGCCGGC
AT5G63090	BPC1	LBD	TaGS1-3-4A	951	971	+	26.5312	7.37e-10	3.87e-06	ACCGCCTCCATCTCCGGCGAC
AT5G63090	ERF021	LBD	TaGS1-2-4A	391	411	-	25.625	1.52e-09	5.98e-06	CCCTCCTCCACCCTCGCCGCC
AT5G63090	ERF105	LBD	TaGS1-2-4A	97	117	+	25.125	2.24e-09	7.06e-06	GCCACCACCACCCCCGCCACC
AT5G63090	DOF4.7	LBD	TaGS1-2-4D	267	287	+	21.9219	2.29e-08	6.01e-05	GCCTGCGCCAACCCCGCCACG
AT5G63090	BPC1	LBD	TaGS2-2B	878	898	+	21.1875	3.77e-08	8.46e-05	TTCTCCGTTGCATTCGCCGCC
AT5G63090	AT5G04760	LBD	TaGS1-2-4A	106	126	+	20.9844	4.31e-08	8.48e-05	ACCCCCGCCACCATCGCCACG
AT5G63090	ERF010	LBD	TaGS2-2B	959	979	-	20.0938	7.71e-08	0.000124	TCCGCCGCCTTCCCCTTCAGC
AT5G63090	SOC1	LBD	TaGS2-2A	956	976	-	20.0625	7.87e-08	0.000124	GCCGCCGCCTTCCCCTTCAGC
AT5G63090	ERF122	LBD	TaGS1-3-4B	809	829	+	19.9062	8.7e-08	0.000124	GCCTCCTCCCCCGTCGCCACG
AT5G63090	RGA	LBD	TaGS1-3-4A	948	968	+	19.4688	1.15e-07	0.000141	ATCACCGCCTCCATCTCCGGC
AT5G63090	ERF023	LBD	TaGS1-2-4D	53	73	+	19.2812	1.29e-07	0.000141	ACCTCCACCACCATCGCCACG
AT5G63090	TCP19	LBD	TaGS1-2-4D	142	162	+	19.25	1.32e-07	0.000141	GCCACCGCCTTCCCAGGCGAA
AT5G63090	BBM	LBD	TaGS1-1-6B	617	637	-	19.2031	1.36e-07	0.000141	GCCGCACCCGACGCCGGCGCT
AT5G63090	ANAC076	LBD	TaGS1-3-4B	843	863	-	19.1094	1.44e-07	0.000141	GCCGCCGTAGCTGGCTCTGCC
AT5G63090	DREB2D	LBD	TaGS1-1-6A	642	662	-	18.6406	1.92e-07	0.000171	CCCGCACCCGCTGCCGGCGCT
AT5G63090	ERF115	LBD	TaGS1-3-4D	957	977	+	18.6094	1.96e-07	0.000171	TCCATCTCCATCTCCGGCTCC
AT5G63090	TCP20	LBD	TaGS1-1-6D	607	627	-	18.2188	2.48e-07	0.000206	TCCCCCGCACCTGCTGCCGGC
AT5G63090	HSFB2A	LBD	TaGS1-2-4D	44	64	+	18.0469	2.75e-07	0.000217	CGCGCCACCACCTCCACCACC
AT5G63090	MYB30	LBD	TaGS1-2-4D	50	70	+	17.8438	3.11e-07	0.000228	ACCACCTCCACCACCATCGCC
AT5G63090	AT1G19000	LBD	TaGS1-2-4B	369	389	+	17.7656	3.26e-07	0.000228	GTCACCGCCACCACCACCGAT
AT5G63090	ERF095	LBD	TaGS1-3-4A	939	959	+	17.6719	3.45e-07	0.000228	GCCCTCTCCATCACCGCCTCC
AT5G63090	AT1G19040	LBD	TaGS1-2-4A	339	359	+	17.6562	3.48e-07	0.000228	GTCCCCGCCACCGCCGACGAT
AT5G63090	TCP23	LBD	TaGS1-2-4A	385	405	-	17.5469	3.71e-07	0.000234	TCCACCCTCGCCGCCGCCAAG
AT5G63090	ERF014	LBD	TaGS2-2A	962	982	-	17.1406	4.71e-07	0.000285	TACTCCGCCGCCGCCTTCCCC
AT5G63090	DOF4.7	LBD	TaGS1-2-4D	47	67	+	16.8125	5.7e-07	0.000317	GCCACCACCTCCACCACCATC
AT5G63090	TCP3	LBD	TaGS1-2-4D	27	47	+	16.7031	6.07e-07	0.000317	CGAGCCACCACCGCTGCCGCG
AT5G63090	ERF115	LBD	TaGS2-2D	653	673	+	16.6562	6.24e-07	0.000317	GATGCCACTGCCCGCGCCGCG
AT5G63090	TGA4	LBD	TaGS2-2A	669	689	+	16.6562	6.24e-07	0.000317	GATGCCACTGCCCGCGCCGCG
AT5G63090	ERF9	LBD	TaGS2-2B	669	689	+	16.6562	6.24e-07	0.000317	GATGCCACTGCCCGCGCCGCG
AT5G63090	REF6	LBD	TaGS1-2-4D	41	61	+	16.4062	7.2e-07	0.000354	TGCCGCGCCACCACCTCCACC
AT5G63090	GT-3A	LBD	TaGS2-2A	965	985	-	16.0781	8.68e-07	0.000404	ACTTACTCCGCCGCCGCCTTC
AT5G63090	AtbZIP52	LBD	TaGS1-1-6D	604	624	-	16.0625	8.75e-07	0.000404	CCCGCACCTGCTGCCGGCGCT
AT5G63090	ERF104	LBD	TaGS1-3-4D	870	890	-	16.0156	8.99e-07	0.000404	GTCGCCGTAGCTGGCTCTGCC
AT2G45660	ERF2	MIKC_MADS	TaGS1-3-4B	925	945	+	18.3478	7.72e-08	0.0015	CCTCTCCCTCTCCCTCTCCCT
AT2G45660	DREB2B	MIKC_MADS	TaGS1-3-4B	927	947	+	16.5072	9.51e-07	0.0092	TCTCCCTCTCCCTCTCCCTCT
AT1G06180	FUS3	MYB	TaGS1-1-6B	651	665	-	17.1562	8.04e-07	0.018	GGGTGGGTAGGTGCG
AT1G09540	AT5G63260	MYB	TaGS1-2-4D	405	419	-	17.2344	2.81e-07	0.0056	CTCACCCACCCCTCC
AT1G09540	AT5G63260	MYB	TaGS1-1-6B	651	665	+	16.7969	5.05e-07	0.0056	CGCACCTACCCACCC
AT1G16490	OBP3	MYB	TaGS1-1-6A	674	688	-	17.2656	4.62e-07	0.00313	GGGGGTAGGTGCGCG
AT1G16490	BPC6	MYB	TaGS1-1-6D	636	650	-	17.2656	4.62e-07	0.00313	GGGGGTAGGTGCGCG
AT1G16490	TCP15	MYB	TaGS1-3-4B	790	804	-	17.1094	5.58e-07	0.00313	AAAGGTTGGTGGGCG
AT1G16490	ERF3	MYB	TaGS1-3-4A	819	833	-	17.1094	5.58e-07	0.00313	AAAGGTTGGTGGGCG
AT1G18570	ERF104	MYB	TaGS1-3-4B	782	802	+	19.2344	6.93e-09	7.41e-05	GCCCGCAACGCCCACCAACCT
AT1G18570	ERF039	MYB	TaGS1-3-4A	811	831	+	19.2344	6.93e-09	7.41e-05	GCCCGCAACGCCCACCAACCT
AT1G18570	AT2G21230	MYB	TaGS1-3-4D	810	830	+	18.2188	5.55e-08	0.000395	GCCCGCAAAGCCCACCAACCT
AT1G34670	ZHD5	MYB	TaGS1-1-6B	648	668	-	18	8.66e-08	0.00193	CGGGGGTGGGTAGGTGCGCGA
AT1G34670	BPC5	MYB	TaGS1-2-4D	402	422	+	17.1406	2.71e-07	0.00302	CCGGGAGGGGTGGGTGAGCTT
AT1G74650	LBD23	MYB	TaGS1-1-6A	932	946	+	18.7344	1e-07	0.00112	CCACCCCCACCCGCC
AT1G74650	HRE1	MYB	TaGS1-1-6B	942	956	+	18.7344	1e-07	0.00112	CCACCCCCACCCGCC
AT1G74650	ARF2	MYB	TaGS1-3-4B	787	801	+	16.8438	7.79e-07	0.00436	CAACGCCCACCAACC
AT1G74650	ERF4	MYB	TaGS1-3-4A	816	830	+	16.8438	7.79e-07	0.00436	CAACGCCCACCAACC
AT1G79180	TCP14	MYB	TaGS1-3-4B	785	805	+	17.7656	5.5e-07	0.00288	CGCAACGCCCACCAACCTTTC
AT1G79180	ERF025	MYB	TaGS1-3-4A	814	834	+	17.7656	5.5e-07	0.00288	CGCAACGCCCACCAACCTTTC
AT1G79180	BPC1	MYB	TaGS1-1-6D	631	651	+	17.7344	5.64e-07	0.00288	AACATCGCGCACCTACCCCCG
AT1G79180	RAX3	MYB	TaGS1-1-6A	669	689	+	17.7344	5.64e-07	0.00288	AACATCGCGCACCTACCCCCG
AT2G02820	ATY13	MYB	TaGS1-2-4D	877	891	+	18.5938	1.7e-07	0.000759	ACCGGCCGCGCCTCC
AT2G02820	RGA	MYB	TaGS1-2-4A	896	910	+	18.5938	1.7e-07	0.000759	ACCGGCCGCGCCTCC
AT2G02820	LEP	MYB	TaGS1-3-4A	15	29	-	18.4844	1.93e-07	0.000759	CTCCGCCGCTCCGCC
AT2G02820	LEP	MYB	TaGS1-2-4D	38	52	+	18.375	2.19e-07	0.000759	CGCTGCCGCGCCACC
AT2G02820	NGA4	MYB	TaGS1-2-4B	406	420	-	17.0312	9.24e-07	0.00213	CCGCCAGGCTCCTCC
AT2G02820	ERF8	MYB	TaGS1-2-4A	410	424	-	17.0312	9.24e-07	0.00213	CCGCCAGGCTCCTCC
AT3G08500	DREB2D	MYB	TaGS1-2-4A	101	111	-	17.25	1.94e-07	0.00381	GGGGGTGGTGG
AT3G12720	DREB2D	MYB	TaGS1-1-6D	638	658	-	18.4219	9.05e-08	0.00137	GATCGGCCGGGGGTAGGTGCG
AT3G12720	DOF5.8	MYB	TaGS1-1-6B	651	671	-	18.2188	1.23e-07	0.00137	GACCGGGGGTGGGTAGGTGCG
AT3G12720	UNE10	MYB	TaGS1-1-6A	676	696	-	17.5156	3.27e-07	0.00244	GTTCGACCGGGGGTAGGTGCG
AT3G12820	PIF4	MYB	TaGS1-1-6B	651	666	-	18.8125	8.16e-08	0.00184	GGGGTGGGTAGGTGCG
AT3G12820	TCP5	MYB	TaGS1-1-6D	638	653	-	17.875	3.05e-07	0.00344	GCCGGGGGTAGGTGCG
AT3G23250	TCP5	MYB	TaGS1-3-4B	782	802	+	20.4531	7.79e-09	8.46e-05	GCCCGCAACGCCCACCAACCT
AT3G23250	TCP4	MYB	TaGS1-3-4A	811	831	+	20.4531	7.79e-09	8.46e-05	GCCCGCAACGCCCACCAACCT
AT3G23250	TCP4	MYB	TaGS1-3-4D	810	830	+	19.1406	4.79e-08	0.000347	GCCCGCAAAGCCCACCAACCT
AT3G28910	ERF15	MYB	TaGS1-1-6A	935	949	+	17.125	5.15e-07	0.00559	CCCCCACCCGCCTTC
AT3G28910	ERF015	MYB	TaGS1-1-6B	945	959	+	17.125	5.15e-07	0.00559	CCCCCACCCGCCTTC
AT3G47600	E2FA	MYB	TaGS1-1-6A	933	951	-	16.7969	9.63e-07	0.0105	AGGAAGGCGGGTGGGGGTG
AT3G47600	NAC043	MYB	TaGS1-1-6B	943	961	-	16.7969	9.63e-07	0.0105	AGGAAGGCGGGTGGGGGTG
AT3G49690	REF6	MYB	TaGS1-1-6D	639	651	-	24.5063	3.86e-09	2.93e-05	CGGGGGTAGGTGC
AT3G49690	ERF087	MYB	TaGS1-1-6A	677	689	-	24.5063	3.86e-09	2.93e-05	CGGGGGTAGGTGC
AT3G61250	ERF9	MYB	TaGS1-1-6B	651	665	-	17.25	5.45e-07	0.0123	GGGTGGGTAGGTGCG
AT4G01680	ANAC094	MYB	TaGS1-2-4B	373	386	+	18.5	1.44e-07	0.00293	CCGCCACCACCACC
AT4G01680	HHO3	MYB	TaGS1-2-4D	54	67	+	16.9844	7.97e-07	0.0081	CCTCCACCACCATC
AT4G05100	ERF115	MYB	TaGS1-1-6B	650	663	+	16.3425	8.04e-07	0.00673	GCGCACCTACCCAC
AT4G05100	AT1G76880	MYB	TaGS1-1-6D	637	650	+	16.2877	8.89e-07	0.00673	GCGCACCTACCCCC
AT4G05100	RAP2-12	MYB	TaGS1-1-6A	675	688	+	16.2877	8.89e-07	0.00673	GCGCACCTACCCCC
AT4G38620	ERF019	MYB	TaGS1-3-4D	820	834	-	15.5312	9.15e-08	0.00104	CGAAAGGTTGGTGGG
AT4G38620	BPC1	MYB	TaGS1-3-4A	821	835	-	15.5312	9.15e-08	0.00104	CGAAAGGTTGGTGGG
AT4G38620	ERF003	MYB	TaGS1-3-4B	792	806	-	14.8438	6.75e-07	0.0051	TGAAAGGTTGGTGGG
AT5G14340	ERF10	MYB	TaGS1-3-4B	792	804	+	16.4559	2.95e-07	0.00223	CCCACCAACCTTT
AT5G14340	RAP2-11	MYB	TaGS1-3-4D	820	832	+	16.4559	2.95e-07	0.00223	CCCACCAACCTTT
AT5G14340	REM19	MYB	TaGS1-3-4A	821	833	+	16.4559	2.95e-07	0.00223	CCCACCAACCTTT
AT5G16600	RAP2-12	MYB	TaGS1-3-4B	791	803	-	17.1646	3.34e-07	0.00253	AAGGTTGGTGGGC
AT5G16600	ERF2	MYB	TaGS1-3-4D	819	831	-	17.1646	3.34e-07	0.00253	AAGGTTGGTGGGC
AT5G16600	ERF2	MYB	TaGS1-3-4A	820	832	-	17.1646	3.34e-07	0.00253	AAGGTTGGTGGGC
AT5G49330	MYB60	MYB	TaGS1-1-6D	639	648	-	16.4038	2.74e-07	0.00202	GGGTAGGTGC
AT5G49330	DREB2C	MYB	TaGS1-1-6B	652	661	-	16.4038	2.74e-07	0.00202	GGGTAGGTGC
AT5G49330	REM19	MYB	TaGS1-1-6A	677	686	-	16.4038	2.74e-07	0.00202	GGGTAGGTGC
AT5G54230	NAC045	MYB	TaGS1-3-4D	817	831	+	16.6406	4.36e-07	0.00742	AAGCCCACCAACCTT
AT5G54230	BPC5	MYB	TaGS1-3-4B	789	803	+	16.0469	9.81e-07	0.00742	ACGCCCACCAACCTT
AT5G54230	BPC1	MYB	TaGS1-3-4A	818	832	+	16.0469	9.81e-07	0.00742	ACGCCCACCAACCTT
AT5G56110	AT5G65130	MYB	TaGS1-3-4B	791	805	-	15.7344	8.18e-07	0.00618	GAAAGGTTGGTGGGC
AT5G56110	ERF5	MYB	TaGS1-3-4D	819	833	-	15.7344	8.18e-07	0.00618	GAAAGGTTGGTGGGC
AT5G56110	ERF7	MYB	TaGS1-3-4A	820	834	-	15.7344	8.18e-07	0.00618	GAAAGGTTGGTGGGC
AT5G62320	CRF4	MYB	TaGS1-1-6D	637	649	+	16.875	3.14e-07	0.00357	GCGCACCTACCCC
AT5G62320	TFIIIA	MYB	TaGS1-1-6A	675	687	+	16.875	3.14e-07	0.00357	GCGCACCTACCCC
AT5G62320	DREB2D	MYB	TaGS1-3-4B	791	803	+	16.0781	9.61e-07	0.00437	GCCCACCAACCTT
AT5G62320	AT5G65130	MYB	TaGS1-3-4D	819	831	+	16.0781	9.61e-07	0.00437	GCCCACCAACCTT
AT5G62320	ERF8	MYB	TaGS1-3-4A	820	832	+	16.0781	9.61e-07	0.00437	GCCCACCAACCTT
AT5G62470	BBM	MYB	TaGS1-1-6A	932	949	-	18.9688	9.8e-08	0.000841	GAAGGCGGGTGGGGGTGG
AT5G62470	LBD6	MYB	TaGS1-1-6B	942	959	-	18.9688	9.8e-08	0.000841	GAAGGCGGGTGGGGGTGG
AT5G62470	ERF115	MYB	TaGS1-3-4B	787	804	-	18.5625	1.53e-07	0.000841	AAAGGTTGGTGGGCGTTG
AT5G62470	TCP24	MYB	TaGS1-3-4A	816	833	-	18.5625	1.53e-07	0.000841	AAAGGTTGGTGGGCGTTG
AT5G62470	BBM	MYB	TaGS1-1-6D	925	942	-	17.2344	5.78e-07	0.0023	GGGGTGGGGTGGGGGTGG
AT5G62470	NGA4	MYB	TaGS1-1-6B	936	953	-	17.1406	6.3e-07	0.0023	GGGTGGGGGTGGGGGTGG
AT1G18960	BHLH77	MYB_related	TaGS1-2-4D	49	70	+	18.9041	1.81e-08	0.000339	CACCACCTCCACCACCATCGCC
AT1G18960	ERF11	MYB_related	TaGS1-3-4A	902	923	+	16.9863	4.28e-07	0.00401	CCGCATTCCCAACAACACCTCT
AT1G02230	ZAP1	NAC	TaGS2-2A	99	112	-	17.4688	8.77e-07	0.0199	CTTCTTGTGCAAGT
AT1G28470	ERF7	NAC	TaGS1-3-4A	470	484	+	16.8281	8.98e-07	0.0203	AGCGTGTTCAGGAAG
AT2G43000	ERF118	NAC	TaGS1-3-4A	49	68	-	18.7188	2.67e-07	0.0022	CGCCGTAACACCCACTCCGC
AT2G43000	ERF054	NAC	TaGS1-1-6B	608	627	+	18.625	2.9e-07	0.0022	CGTCGTGGGAGCGCCGGCGT
AT2G43000	REF6	NAC	TaGS1-1-6B	607	626	-	17.8438	5.56e-07	0.00282	CGCCGGCGCTCCCACGACGA
AT3G12910	SOC1	NAC	TaGS2-2D	453	469	+	17.6582	9.22e-07	0.00283	TGGCGGGAGGCGGACGT
AT3G12910	TCP24	NAC	TaGS2-2B	465	481	+	17.6582	9.22e-07	0.00283	TGGCGGGAGGCGGACGT
AT3G12910	MYB96	NAC	TaGS1-1-6D	595	611	+	17.6203	9.47e-07	0.00283	CGTCGTGGGAGCGCCGG
AT3G12910	ERF054	NAC	TaGS1-1-6B	608	624	+	17.6203	9.47e-07	0.00283	CGTCGTGGGAGCGCCGG
AT3G12910	GATA9	NAC	TaGS1-1-6A	633	649	+	17.6203	9.47e-07	0.00283	CGTCGTGGGAGCGCCGG
AT4G28500	ERF15	NAC	TaGS1-3-4A	470	484	-	16.4844	8.18e-07	0.0185	CTTCCTGAACACGCT
AT4G29230	ERF015	NAC	TaGS1-3-4A	470	484	+	17.6562	4.37e-07	0.0099	AGCGTGTTCAGGAAG
AT5G39820	GATA16	NAC	TaGS1-2-4B	852	869	+	18.1094	4.84e-07	0.00445	CACCGTAGCCCAGCCGGC
AT5G39820	ERF010	NAC	TaGS1-1-6B	609	626	-	17.5938	7.59e-07	0.00445	CGCCGGCGCTCCCACGAC
AT5G39820	RGA	NAC	TaGS1-1-6B	556	573	+	17.3281	9.47e-07	0.00445	CACCGTACAGCTGACGGC
AT1G20640	ERF086	Nin-like	TaGS2-2A	146	160	-	18.5147	4.18e-08	0.000751	CCAGCAGCAGCGGTA
AT1G20640	ERF9	Nin-like	TaGS1-1-6D	608	622	+	17.4265	2.19e-07	0.00197	CCGGCAGCAGGTGCG
AT1G20640	MYB58	Nin-like	TaGS2-2D	120	134	-	16.2794	9.45e-07	0.00566	CCAGCAGCAGCACAC
AT1G53160	MYB58	SBP	TaGS1-3-4B	663	672	-	14.3617	5.5e-07	0.0035	GCGTACGGAC
AT1G53160	ABR1	SBP	TaGS1-3-4A	683	692	-	14.3617	5.5e-07	0.0035	GCGTACGGAC
AT1G53160	ERF021	SBP	TaGS1-3-4D	686	695	-	14.3617	5.5e-07	0.0035	GCGTACGGAC
AT5G18830	RAP2-12	SBP	TaGS1-1-6B	546	555	+	16.1818	4.82e-07	0.00586	CCGTACGCCG
AT3G14180	AT3G12130	Trihelix	TaGS1-3-4A	960	970	-	19.375	2.04e-07	0.00132	TCGCCGGAGAT
AT3G14180	ABI4	Trihelix	TaGS1-1-6D	40	50	+	18.7188	2.27e-07	0.00132	CCGCCGGAGAA
AT3G14180	BBM	Trihelix	TaGS1-1-6B	59	69	+	18.7188	2.27e-07	0.00132	CCGCCGGAGAA
AT3G58630	TSO1	Trihelix	TaGS1-3-4A	958	972	+	21.7344	6e-09	9.07e-05	CCATCTCCGGCGACC
AT3G58630	SOC1	Trihelix	TaGS1-1-6B	57	71	-	19.2031	1.78e-07	0.00135	CTTTCTCCGGCGGTG
AT3G58630	ERF095	Trihelix	TaGS2-2D	875	889	-	18.3125	3.98e-07	0.00193	CAACCGCCGGCGGCG
AT3G58630	PIF1	Trihelix	TaGS1-1-6D	38	52	-	18.0156	5.11e-07	0.00193	TTTTCTCCGGCGGTG
AT3G58630	BPC1	Trihelix	TaGS2-2B	892	906	-	17.6094	7.14e-07	0.00216	CGCTCGCCGGCGGCG
AT5G05550	ATMYB63	Trihelix	TaGS1-3-4A	959	973	+	20.8594	1.2e-08	0.000188	CATCTCCGGCGACCG
AT5G05550	BPC5	Trihelix	TaGS1-1-6D	37	51	-	20.0156	4.49e-08	0.000325	TTTCTCCGGCGGTGT
AT5G05550	LOB	Trihelix	TaGS2-2B	891	905	-	19.7656	6.21e-08	0.000325	GCTCGCCGGCGGCGA
AT5G05550	ERF014	Trihelix	TaGS1-1-6B	56	70	-	19.4375	9.53e-08	0.000375	TTTCTCCGGCGGTGC
AT5G05550	BPC1	Trihelix	TaGS2-2D	874	888	-	18.8125	2e-07	0.00063	AACCGCCGGCGGCGA
AT5G05550	BBM	Trihelix	TaGS2-2D	872	886	+	17.9844	4.66e-07	0.00115	ATTCGCCGCCGGCGG
AT5G05550	RAP2-6	Trihelix	TaGS2-2B	889	903	+	17.8906	5.1e-07	0.00115	ATTCGCCGCCGGCGA
AT2G04880	TFIIIA	WRKY	TaGS1-2-4B	620	630	-	18.5814	4.53e-07	0.00452	TTGACCGAGCA
AT2G04880	ERF014	WRKY	TaGS1-2-4A	625	635	-	18.5814	4.53e-07	0.00452	TTGACCGAGCA
AT2G02540	TCP17	ZF-HD	TaGS2-2D	320	333	-	17.0469	2.99e-07	0.00339	GGGCCAATAATTGG
AT2G02540	HAT2	ZF-HD	TaGS2-2A	323	336	-	17.0469	2.99e-07	0.00339	GGGCCAATAATTGG
AT2G02540		ZF-HD	TaGS2-2D	317	330	+	16.3438	7.45e-07	0.00423	CCCCCAATTATTGG
AT2G02540		ZF-HD	TaGS2-2A	320	333	+	16.3438	7.45e-07	0.00423	CCCCCAATTATTGG
