# Supplementary material for: Characterization of the Glutamine Synthetase Gene Family in Wheat (Triticum aestivum L.) and Expression Analysis in Response to Various Abiotic Stresses
Source: Int J Mol Sci. 2025 Sep 26;26(19):9403. doi: 10.3390/ijms26199403 (PMC12524364; doi:10.3390/ijms26199403)
Supplement: Supplementary file 1 [file ijms-26-09403-s001.zip › Supplementary Table S8.xlsx]

## Sheet: Supplementary Table S8
Supplementary Table S8. The detailed information of putative predicted miRNA targeted TaGS genes.
miRNA name	Targed gene name	Expectation	UPE$	miRNA_start	miRNA_end	Target_start	Target_end	miRNA_aligned_fragment	alignment	Target_aligned_fragment	Inhibition
tae-miR1847-5p	GS1-1-6B	5	-1	1	21	850	870	ACCUGCAGUUGGGCCAAUGAC	.:::::::.::::. ::	CAAGUUGGCCCGACUGUUGGC	Cleavage
tae-miR1847-5p	GS1-1-6D	5	-1	1	21	772	792	ACCUGCAGUUGGGCCAAUGAC	.:::::::.::::. ::	CAAGUUGGCCCGACUGUCGGC	Cleavage
tae-miR1137	GS1-1-6B	5	-1	1	20	1717	1736	UAGUACAAAGUUGAGUCAUC	: ::. :::::::::.. :	AACGAUGCAACUUUGUGUAA	Cleavage
tae-miR1137	GS1-1-6D	5	-1	1	20	1634	1653	UAGUACAAAGUUGAGUCAUC	: ::. :::::::::.. :	AAUCAUGCAACUUUGUGUAA	Cleavage
tae-miR1432	GS1-1-6B	5	-1	1	21	862	882	AUCAGGAGAGAUGACACCGAC	.: :: :::.::: :::.:	ACUGUUGGCAUUUCUGCUGGU	Cleavage
tae-miR5064	GS1-1-6A	4	-1	1	21	1002	1022	UGAAUUUUUCCAUAGCAUCAG	::::: .::::.::. :::	UGGAUGCCGUGGAGAAGCUCA	Cleavage
tae-miR5175	GS1-1-6A	4.5	-1	1	21	686	706	UCCAAAUUACUUGUCGUCGUU	...: .::::::: .:::::.	GGUGCUGACAAGUCGUUUGGG	Cleavage
tae-miR5175	GS1-1-6D	4.5	-1	1	21	655	675	UCCAAAUUACUUGUCGUCGUU	...: .::::::: .:::::.	GGUGCUGACAAGUCGUUUGGG	Cleavage
tae-miR9657-3p	GS1-1-6A	5	-1	1	21	962	983	CGUGCUUCCUCGUCGA-ACGGU	:::: ::::.::::::: :::	ACCGAGUCGAUGAGGAAGGACG	Cleavage
tae-miR9657-3p	GS1-1-6B	5	-1	1	21	1009	1030	CGUGCUUCCUCGUCGA-ACGGU	:::: ::::.::::::: :::	ACCGAGUCGAUGAGGAAGGACG	Cleavage
tae-miR9657-3p	GS1-1-6D	5	-1	1	21	931	952	CGUGCUUCCUCGUCGA-ACGGU	:::: ::::.::::::: :::	ACCGAGUCGAUGAGGAAGGACG	Cleavage
tae-miR9666	GS1-1-6A	5	-1	1	21	339	360	CGCUUGGGCUGUAUGAUGGCGA	::: :: .: :::::::.:	AUCCCAGCAAGCUGCCCAAGUG	Translation
tae-miR9666	GS1-1-6B	5	-1	1	21	386	407	CGCUUGGGCUGUAUGAUGGCGA	::: :: .: :::::::.:	AUCCCAGCAAGCUGCCCAAGUG	Translation
tae-miR9666	GS1-1-6D	5	-1	1	21	308	329	CGCUUGGGCUGUAUGAUGGCGA	: ::: :: .: :::::::.:	ACCCCAGCAAGCUGCCCAAGUG	Translation
tae-miR9674-5p	GS1-1-6A	4.5	-1	1	22	1001	1022	UGAACUUGUCCAUAGCAUCAUC	::::: .:::: ::: :::	GUGGAUGCCGUGGAGAAGCUCA	Cleavage
tae-miR9674-5p	GS1-1-6D	5	-1	1	22	1437	1457	GCAUCAUCCAUCCUACCAUUC	:..::: ::.:::.::.::	GGGUGGGUGGGUGGGUGGUGG	Cleavage
tae-miR9664-3p	GS1-2-4A	4.5	-1	1	21	1059	1079	UUGCAGUCCUCGAUGUCGUAG	.: :: :::::::: :::.	GGGCUACUUCGAGGACCGCAG	Cleavage
tae-miR9664-3p	GS1-2-4B	4.5	-1	1	21	1133	1153	UUGCAGUCCUCGAUGUCGUAG	.: :: :::::::: :::.	GGGCUACUUCGAGGACCGCAG	Cleavage
tae-miR9664-3p	GS1-2-4D	4.5	-1	1	21	1078	1098	UUGCAGUCCUCGAUGUCGUAG	.: :: :::::::: :::.	GGGCUACUUCGAGGACCGCAG	Cleavage
tae-miR164	GS1-2-4A	4.5	-1	1	20	1	20	UGGAGAAGCAGGGCACGUGC	: : : ::::::::::: :	CCUCAUCCCCUGCUUCUCGA	Cleavage
tae-miR164	GS1-2-4B	4.5	-1	1	21	62	82	UGGAGAAGCAGGGCACGUGCA	: : : : ::::::::::: :	UCCUCAUCCCCUGCUUCUCGA	Cleavage
tae-miR164	GS1-2-4D	4.5	-1	1	20	1	20	UGGAGAAGCAGGGCACGUGC	: : : ::::::::::: :	CCUCAUCCCCUGCUUCUCGA	Cleavage
tae-miR5384a	GS1-2-4A	3	-1	1	21	811	831	GGUGAGCGCGCCGCCGUCGAA	::.:: :::::::: ::::	AACGGCGCCGGCGCGCACACC	Cleavage
tae-miR5384a	GS1-2-4B	5	-1	1	21	1080	1100	GGUGAGCGCGCCGCCGUCGAA	::.:: ::::::: ::::	GCGGACCGCGGCGCGUCCGUC	Cleavage
tae-miR5384a	GS1-2-4D	3	-1	1	21	830	850	GGUGAGCGCGCCGCCGUCGAA	::.:: :::::::: ::::	AACGGCGCCGGCGCGCACACC	Cleavage
tae-miR395	GS1-2-4A	5	-1	1	20	1234	1253	UGAAGUGUUUUGGGGAACUC	:: :::. :::::...:::.	GAUUUCUGCAAAAUGUUUCG	Cleavage
tae-miR395	GS1-2-4B	4.5	-1	1	20	1305	1324	UGAAGUGUUUUGGGGAACUC	: :::. ::::::..:::.	AAUUUCUGCAAAACGUUUCG	Cleavage
tae-miR1136	GS1-3-4A	5	-1	1	24	725	748	UUGUCGCAGGUAUGGAUGUAUCUA	.::::. :.:: :::::.:	CGUCGGCAUCUCUGCCGGCGACGA	Cleavage
tae-miR9773	GS1-3-4A	5	-1	1	24	1303	1326	UUUGUUUUUAUGUUAUUUUGUGAA	::.. : :::::.. ::::::::	UUUGAAUAAUAAUGAUAAAACAAA	Translation
tae-miR171	GS1-3-4B	5	-1	1	21	1305	1325	UUGAGCCGUGCCAAUAUCACG	::: : ::::: ::.:..:	GAUGAGACUGGCAGGGUUUGA	Cleavage
tae-miR9677	GS1-3-4B	4.5	-1	1	21	1374	1394	CAGGGCGGGGAACAGGUGGCC	:: ... ::::::.::.::::	GGAUGUAUGUUCCUCGUCCUG	Cleavage
tae-miR9677	GS1-3-4D	4.5	-1	1	21	1434	1454	CAGGGCGGGGAACAGGUGGCC	:: ... ::::::.::.::::	GGAUGUAUGUUCCUCGUCCUG	Cleavage
tae-miR6196	GS1-3-4D	4.5	-1	1	21	142	162	AGGACGAGGAGAUGGAGAGGA	::::::::::::: . :::	CCCUCUCCAUCUCCAUCUCCG	Cleavage
tae-miR9657-3p	GS2-2A	5	-1	1	21	116	136	UGUGCUUCCUCGUCGAACGGU	.:::::: :::: :.:: :.:	GCCGUUCUACGACGGAGGAUA	Cleavage
tae-miR9666	GS2-2A	5	-1	1	21	265	286	CAGUUGGGCUGUAUGAUGGCGA	:: :: :. .::::::.::::	CCGGCACCGGGCAGCCCGACUG	Cleavage
tae-miR319	GS2-2A	4.5	-1	1	21	1106	1126	ACUGGAUGACGCGGGAGCUAA	: : :: :::::::::::	AGACCACCGGCGUCAUCCAGA	Cleavage
tae-miR319	GS2-2B	4.5	-1	1	21	669	689	ACUGGAUGACGCGGGAGCUAA	: : :: :::::::::::	AGACCACCGGCGUCAUCCAGA	Cleavage
tae-miR319	GS2-2D	4.5	-1	1	21	454	474	ACUGGAUGACGCGGGAGCUAA	: : :: :::::::::::	AGACCACCGGCGUCAUCCAGA	Cleavage
tae-miR530c	GS2-2B	4.5	-1	1	21	235	255	GGCUGCAUUUGCACCUGCACC	::::::: :::::. :: :::	GGUGCAGCUGCAAGGGCCGCC	Cleavage
tae-miR5384a	GS2-2B	5	-1	1	21	1349	1369	GGUGAGCGCGCCGCCGUCGAA	: .::.: ::.:::::::	CAAGCUGGUGUCGUGCUCACC	Translation
