# Supplementary material for: Characterization of the Glutamine Synthetase Gene Family in Wheat (Triticum aestivum L.) and Expression Analysis in Response to Various Abiotic Stresses
Source: Int J Mol Sci. 2025 Sep 26;26(19):9403. doi: 10.3390/ijms26199403 (PMC12524364; doi:10.3390/ijms26199403)
Supplement: Supplementary file 1 [file ijms-26-09403-s001.zip › Supplementary Table S9.xlsx]

## Sheet: Supplementary Table S9
Supplementary Table S9. Post-translational modification site of GS protein in wheat.
Gene	Phosphorylation site	Glycosylatuon site	S-nitrosylation	Palmitoylation	Ubiquitination	Sumoylation	SUMO Interaction
TaGS1-1-6A	30	1(185)	--	--	1	121	88-92
TaGS1-1-6B	31	1(185)	--	--	1	121	88-92
TaGS1-1-6D	31	1(185)	--	--	1	121	88-92
TaGS1-2-4A	28	1(185)	1(15C)	1(15C)	3	--	19-23, 254-352
TaGS1-2-4B	27	1(185)	1(15C)	1(15C)	4	--	19-23, 254-352
TaGS1-2-4D	28	1(185)	1(15C)	1(15C)	3	--	19-23, 254-352
TaGS1-3-4A	29	--	2(15C,73C)	1(15C)	3	120	--
TaGS1-3-4B	32	--	3(15C,73C,354C)	1(15C)	3	120	--
TaGS1-3-4D	33	--	2(15C,73C)	1(15C)	3	120	--
TaGS2-2A	38	1(327)	1(11C)	1(11C)	2	--	--
TaGS2-2B	38	1(323)	1(11C)	1(11C)	2	--	--
TaGS2-2D	38	1(327)	1(11C)	1(11C)	2	--	--
